# Supplementary material for: Complete genome of the Medicago anthracnose fungus, Colletotrichum destructivum, reveals a mini-chromosome-like region within a core chromosome
Source: Microb Genom. 2024 Aug 21;10(8):001283. doi: 10.1099/mgen.0.001283 (PMC11338638; doi:10.1099/mgen.0.001283)
Supplement: Uncited Supplementary Material 2. [file mgen-10-01283-s002.xlsx]

## Sheet: legends
Table S6: Complete list of 15.631 genes detected in Colletotrichum destructivum genome and their functional annotations. Details for CAZymes, predicted effectors and secondary metabolism genes are also given.
TAB	LEGEND
All	Complete list of 15.631 genes detected in C. destructivum genome and their functional annotations
CAZy	Summary of the annotation of genes encoding Carbohydrate-Active Enzymes (CAZymes) in C. destructivum
Predicted effectors	List of the 484 C. destructivum predicted effector genes including the 127 specific to C. destructivum (without a bidirectional blast hit in C. higginsianum IMI 349063) and their expression in potato dextrose broth-grown mycelia (PDB) and infected plants at 48h or 72h post inoculation are shown as Transcripts Per Million reads (TPM ).
Secondary metabolism	Complete list of 120 SM key genes predicted in C. higginsianum and C. destructivum with gene IDs in each genome. Presence/absence was determined by BDBH (BiDirectional Best Hit) of proteins, and was verified manually for dubious cases. ChTS10 was detected twice (A and B) in the C. higginsianum genome, but only one copy was found in the C. destructivum genome
MAT1-2-1	MAT1-2-1 locus as defined in Wilson et al., 2021 (https://doi.org/10.1093/g3journal/jkab187)

## Sheet: All
			Position genome			Block Present/Absent		Secreted						CAZY	antiSmash			Secondary Metabolism	Bi-Directional Best Hit Ch63				RNA-Seq Transcript Per Million (TPM)
# Id Prot	Id gene	len prot	chr	start	end	CDEST-CHIG delta1 n5	Annotation	Potential extracellular secreted proteins	EffectorP	SignalP	TargetP	Small proteins	Putative effectors	Family	region	annot	same gene (split ?)	Key Enzyme	Ch63	%identity	%coverage Ch63	%coverage Cd709	PDB	48h	72h	RNASupport 0/1	ProteinSupport 0/1
CDEST_00001.1	CDEST_00001	108	chr1A	22640	23332	#N/A	hypothetical protein CDEST_00001	1	Effector	SignalP-noTM	1	1	1	#N/A				#N/A	#N/A	#N/A	#N/A	#N/A	0.331321	25.6209	65.1554	1	1
CDEST_00002.1	CDEST_00002	65	chr1A	24126	24323	#N/A	hypothetical protein CDEST_00002	1	Non-effector	SignalP-noTM	1	1	0	#N/A				#N/A	#N/A	#N/A	#N/A	#N/A	0	8.09081	46.3818	1	0
CDEST_00003.1	CDEST_00003	1436	chr1A	24953	29722	#N/A	Putative hem peroxidase superfamily, hem peroxidase, animal-type	0	#N/A	#N/A	0	0	0	#N/A				#N/A	CH63R_01784.1	95.6	0.987297	0.974234	0.108608	0.22042	1.18447	1	1
CDEST_00004.1	CDEST_00004	266	chr1A	30998	31798	#N/A	Putative chloroperoxidase	0	#N/A	#N/A	0	0	0	#N/A				#N/A	CH63R_01785.1	94.7	1	1	0.0639531	0.518731	2.89355	0	1
CDEST_00005.1	CDEST_00005	211	chr1A	33513	34242	#N/A	hypothetical protein CDEST_00005	0	#N/A	#N/A	0	0	0	#N/A				#N/A	#N/A	#N/A	#N/A	#N/A	0.447324	0	0.312907	0	1
CDEST_00006.1	CDEST_00006	1055	chr1A	34249	37777	#N/A	hypothetical protein CDEST_00006	0	#N/A	#N/A	0	0	0	#N/A				#N/A	CH63R_01786.1	87.4	0.876026	1.01137	0.163314	0.203955	0	0	1
CDEST_00007.1	CDEST_00007	251	chr1A	38127	39103	#N/A	hypothetical protein CDEST_00007	0	#N/A	#N/A	0	0	0	#N/A				#N/A	CH63R_01787.1	92.4	0.992032	0.992032	20.4571	0	0.241601	1	1
CDEST_00008.1	CDEST_00008	195	chr1A	40155	40909	#N/A	hypothetical protein CDEST_00008	0	#N/A	#N/A	0	0	0	#N/A				#N/A	CH63R_01788.1	79.4	1	1.19487	0.50605	0	0	0	1
CDEST_00009.1	CDEST_00009	795	chr1A	42298	44750	#N/A	Putative peptidase S8/S53 domain, peptidase S8, subtilisin, Ser-active	1	Non-effector	SignalP-noTM	1	0	0	#N/A				#N/A	CH63R_01800.1	95.5	0.966469	0.616352	0	0.138698	0	0	1
CDEST_00010.1	CDEST_00010	441	chr1A	46218	48313	#N/A	Putative major facilitator superfamily, MFS transporter superfamily	0	#N/A	#N/A	0	0	0	#N/A				#N/A	CH63R_01801.1	89.8	1	1.09297	0.0670605	0	0	0	1
CDEST_00011.1	CDEST_00011	498	chr1A	48315	50529	#N/A	hypothetical protein CDEST_00011	0	#N/A	#N/A	0	0	0	#N/A				#N/A	CH63R_01802.1	96.6	1	1	3.28061	9.89554	6.22278	1	1
CDEST_00012.1	CDEST_00012	297	chr1A	53014	54507	#N/A	Putative alpha carbonic anhydrase domain, carbonic anhydrase, alpha-class	1	Effector	SignalP-noTM	1	1	1	#N/A				#N/A	CH63R_01803.1	96.8	0.827893	0.939394	0.330585	691.899	145.298	1	1
CDEST_00013.1	CDEST_00013	177	chr1A	54509	55044	#N/A	Putative polyketide cyclase/dehydrase, START-like domain superfamily	0	#N/A	#N/A	0	0	0	#N/A				#N/A	CH63R_01804.1	93.2	1	1	26.2434	28.8711	14.2016	1	1
CDEST_00014.1	CDEST_00014	326	chr1A	55100	56620	#N/A	Putative rossmann-like alpha/beta/alpha sandwich protein	0	#N/A	#N/A	0	0	0	#N/A				#N/A	CH63R_01805.1	94.5	1	1	1.36581	15.8297	15.2347	1	1
CDEST_00015.1	CDEST_00015	330	chr1A	57360	58924	#N/A	Putative tyrosinase copper-binding domain, di-copper centre-containing domain superfamily	1	Non-effector	SignalP-noTM	1	0	0	#N/A				#N/A	CH63R_01806.1	97.9	1	1	3.84154	0.389586	43.4863	1	1
CDEST_00016.1	CDEST_00016	230	chr1A	59030	60135	#N/A	hypothetical protein CDEST_00016	0	#N/A	#N/A	0	0	0	#N/A				#N/A	#N/A	#N/A	#N/A	#N/A	0.943551	14.6654	1.6466	1	1
CDEST_00017.1	CDEST_00017	639	chr1A	60638	62610	#N/A	Putative alpha-mannosyltransferase, nucleotide-diphospho-sugar transferase	0	#N/A	#N/A	0	0	0	GT71				#N/A	CH63R_01807.1	94.1	1	0.85446	0.21798	0	0.677292	0	1
CDEST_00018.1	CDEST_00018	515	chr1A	65157	67206	#N/A	Putative cytochrome P450	1	Non-effector	#N/A	1	0	0	#N/A				#N/A	CH63R_01808.1	99.8	1	1	156.184	5.89024	1.25431	1	1
CDEST_00019.1	CDEST_00019	360	chr1A	67379	68461	#N/A	Putative NmrA-like domain, NAD(P)-binding domain superfamily	0	#N/A	#N/A	0	0	0	#N/A				#N/A	CH63R_01809.1	90.6	1.05882	1	0.0429976	0.348872	0	0	1
CDEST_00020.1	CDEST_00020	356	chr1A	69429	71233	#N/A	Putative S-adenosyl-L-methionine-dependent methyltransferase superfamily	0	#N/A	#N/A	0	0	0	#N/A				#N/A	CH63R_01810.1	86.7	1	1.11798	0.392451	0.707603	24.3387	1	1
CDEST_00021.1	CDEST_00021	295	chr1A	72043	73410	#N/A	Putative aldo/keto reductase, aldo-keto reductase, NADP-dependent oxidoreductase	0	#N/A	#N/A	0	0	0	#N/A				#N/A	CH63R_01811.1	94.4	1	1.02034	32.5782	157.395	148.554	1	1
CDEST_00022.1	CDEST_00022	84	chr1A	73161	73486	#N/A	hypothetical protein CDEST_00022	0	#N/A	#N/A	0	0	0	#N/A				#N/A	#N/A	#N/A	#N/A	#N/A	6.79209	8.09081	12.1476	1	1
CDEST_00023.1	CDEST_00023	400	chr1A	73608	75844	#N/A	Putative ribosomal protein eL30-like superfamily	0	#N/A	#N/A	0	0	0	#N/A				#N/A	CH63R_01812.1	99	1	1	28.868	53.2796	81.6725	1	1
CDEST_00024.1	CDEST_00024	969	chr1A	76511	81243	#N/A	Putative WD repeat-containing protein WDR44/Dgr2	0	#N/A	#N/A	0	0	0	#N/A				#N/A	CH63R_01813.1	97	1.01572	1	6.25093	34.9825	57.5708	1	1
CDEST_00025.1	CDEST_00025	173	chr1A	81342	81863	#N/A	Putative Thioredoxin domain-containing protein	0	#N/A	#N/A	0	0	0	#N/A				#N/A	CH63R_01814.1	95.9	1	0.566474	24.0833	7.00587	12.1751	1	1
CDEST_00026.1	CDEST_00026	312	chr1A	83989	84980	#N/A	Putative amidoligase enzyme	0	#N/A	#N/A	0	0	0	#N/A				#N/A	CH63R_01815.1	91.3	1.05405	1	0	0.837838	19.543	1	1
CDEST_00027.1	CDEST_00027	262	chr1A	85609	87005	#N/A	Putative Cellulose-binding domain, fungal, Cellulose-binding domain superfamily	1	Non-effector	SignalP-noTM	1	1	0	#N/A				#N/A	CH63R_01816.1	89	0.987879	0.622137	0	0	17.5062	1	1
CDEST_00028.1	CDEST_00028	187	chr1A	86723	87343	#N/A	hypothetical protein CDEST_00028	1	Effector	SignalP-noTM	1	1	1	#N/A				#N/A	CH63R_01817.1	95.7	1	1	0.649922	0	0.380241	0	1
CDEST_00029.1	CDEST_00029	490	chr1A	87896	89556	#N/A	Putative histone-binding protein RBBP4	0	#N/A	#N/A	0	0	0	#N/A				#N/A	CH63R_01818.1	99.4	1	1	66.6049	57.6306	15.7549	1	1
CDEST_00030.1	CDEST_00030	636	chr1A	89873	91783	#N/A	hypothetical protein CDEST_00030	0	#N/A	#N/A	0	0	0	#N/A				#N/A	CH63R_01819.1	100	0.455882	0.194969	4.60197	6.22523	6.50654	1	1
CDEST_00031.1	CDEST_00031	506	chr1A	91787	94414	#N/A	Putative E3 ubiquitin-protein ligase complex, subunit SLX5/Rfp1	0	#N/A	#N/A	0	0	0	#N/A				#N/A	#N/A	#N/A	#N/A	#N/A	61.436	35.1509	30.3388	1	1
CDEST_00032.1	CDEST_00032	477	chr1A	94736	96503	#N/A	Putative U-box domain, Zinc finger, RING/FYVE/PHD-type, pre-mRNA-splicing factor 19	0	#N/A	#N/A	0	0	0	#N/A				#N/A	CH63R_01820.1	99	0.433243	1	56.013	71.3817	50.3791	1	1
CDEST_00033.1	CDEST_00033	175	chr1A	96742	97359	#N/A	Putative oxo-4-hydroxy-4-carboxy-5-ureidoimidazoline decarboxylase	0	#N/A	#N/A	0	0	0	#N/A				#N/A	CH63R_01821.1	96	1	1	38.2612	35.3242	34.0869	1	1
CDEST_00034.1	CDEST_00034	478	chr1A	97451	99189	#N/A	Putative amine oxidase, FAD/NAD(P)-binding domain superfamily	0	#N/A	#N/A	0	0	0	#N/A				#N/A	CH63R_01822.1	95.8	1	1	11.3029	48.7065	58.893	1	1
CDEST_00035.1	CDEST_00035	397	chr1A	99287	101582	#N/A	hypothetical protein CDEST_00035	0	#N/A	#N/A	0	0	0	#N/A				#N/A	CH63R_01823.1	88.4	1	1	0.723624	5.87175	70.9596	1	1
CDEST_00036.1	CDEST_00036	372	chr1A	104706	105874	#N/A	Putative acyl-CoA thioesterase, HotDog domain superfamily	0	#N/A	#N/A	0	0	0	#N/A				#N/A	CH63R_01824.1	97	1	1	1.93975	44.2032	69.9344	1	1
CDEST_00037.1	CDEST_00037	202	chr1A	106012	106677	#N/A	hypothetical protein CDEST_00037	0	#N/A	#N/A	0	0	0	#N/A				#N/A	CH63R_01825.1	66.1	0.593525	0.816832	0	0	0	0	1
CDEST_00038.1	CDEST_00038	188	chr1A	107764	109116	#N/A	Putative cytochrome c oxidase, subunit Vb	0	#N/A	#N/A	0	0	0	#N/A				#N/A	CH63R_01826.1	99.5	1	1	1107.92	523.962	415.679	1	1
CDEST_00039.1	CDEST_00039	168	chr1A	109301	110014	#N/A	hypothetical protein CDEST_00039	0	#N/A	#N/A	0	0	0	#N/A				#N/A	CH63R_01827.1	93.8	0.660819	0.672619	39.264	36.8717	40.3322	1	1
CDEST_00040.1	CDEST_00040	401	chr1A	110043	112202	#N/A	Putative cytochrome cd1-nitrite reductase-like, hem d1 domain superfamily	1	Non-effector	SignalP-noTM	1	0	0	#N/A				#N/A	CH63R_01828.1	98.5	1	1	1.91866	0.915814	6.51373	1	1
CDEST_00041.1	CDEST_00041	245	chr1A	114216	115708	#N/A	Putative NAD(P)-binding domain, NAD(P)-binding domain superfamily	0	#N/A	#N/A	0	0	0	#N/A				#N/A	CH63R_01829.1	96.7	1	1	10.1192	13.969	12.7578	1	1
CDEST_00042.1	CDEST_00042	467	chr1A	116017	118796	#N/A	Putative glycoside hydrolase family 16, concanavalin A-like lectin/glucanase domain superfamily	1	Non-effector	SignalP-noTM	1	0	0	GH16+CBM18				#N/A	CH63R_01830.1	99.1	1	1	17.4748	11.6906	92.8253	1	1
CDEST_00043.1	CDEST_00043	83	chr1A	120127	120726	#N/A	hypothetical protein CDEST_00043	0	#N/A	#N/A	0	0	0	#N/A				#N/A	#N/A	#N/A	#N/A	#N/A	2.65057	1.34847	5.52165	1	1
CDEST_00044.1	CDEST_00044	303	chr1A	120961	128096	#N/A	Putative SANT/Myb domain, Homeobox-like domain superfamily protein	0	#N/A	#N/A	0	0	0	#N/A				#N/A	CH63R_01833.1	93	0.951662	1.0396	61.5473	168.899	269.513	1	1
CDEST_00045.1	CDEST_00045	359	chr1A	121022	122197	#N/A	Putative heterokaryon incompatibility	0	#N/A	#N/A	0	0	0	#N/A				#N/A	CH63R_01832.1	58.2	0.991477	0.972145	0.992405	0	5.23503	1	1
CDEST_00046.1	CDEST_00046	153	chr1A	122199	123125	#N/A	hypothetical protein CDEST_00046	0	#N/A	#N/A	0	0	0	#N/A				#N/A	#N/A	#N/A	#N/A	#N/A	4.63287	2.50169	13.6748	1	1
CDEST_00047.1	CDEST_00047	78	chr1A	134819	135055	#N/A	hypothetical protein CDEST_00047	0	#N/A	#N/A	0	0	0	#N/A				#N/A	CH63R_01834.1	96.2	1.04	1	0.165661	0	1.10433	0	1
CDEST_00048.1	CDEST_00048	330	chr1A	136610	139099	#N/A	Putative SANT/Myb domain-containing protein	0	#N/A	#N/A	0	0	0	#N/A				#N/A	CH63R_01835.1	98.2	1	1	15.6063	139.082	161.116	1	1
CDEST_00049.1	CDEST_00049	614	chr1A	142555	144879	#N/A	Putative dihydroxy-acid/6-phosphogluconate dehydratase, ilvD/EDD domain, dihydroxy-acid dehydratase	0	#N/A	#N/A	0	0	0	#N/A				#N/A	CH63R_01836.1	97.7	1	1.0114	8.34682	47.0143	63.8648	1	1
CDEST_00050.1	CDEST_00050	506	chr1A	145458	148648	#N/A	Putative glycosyl transferase, family 15, nucleotide-diphospho-sugar transferase	0	#N/A	#N/A	0	0	0	GT15				#N/A	CH63R_01837.1	99.2	1.00596	1	63.9721	63.5953	69.9367	1	1
CDEST_00051.1	CDEST_00051	316	chr1A	150869	151819	#N/A	Putative short-chain dehydrogenase/reductase SDR, NAD(P)-binding domain superfamily	1	Non-effector	#N/A	1	0	0	#N/A				#N/A	CH63R_01838.1	97	0.836478	0.841772	2.28542	2.47215	1.23418	1	1
CDEST_00052.1	CDEST_00052	317	chr1A	152166	153685	#N/A	Putative large ribosomal subunit protein uL15	0	#N/A	#N/A	0	0	0	#N/A				#N/A	CH63R_01839.1	99.4	1	1	107.834	86.9914	63.385	1	1
CDEST_00053.1	CDEST_00053	759	chr1A	154352	158046	#N/A	Putative AH/BAR domain superfamily, sorting nexin-8/Mvp1, PX domain superfamily	0	#N/A	#N/A	0	0	0	#N/A				#N/A	CH63R_01840.1	95.7	1.00519	1.02108	26.4728	18.247	44.4848	1	1
CDEST_00054.1	CDEST_00054	216	chr1A	158773	159629	#N/A	hypothetical protein CDEST_00054	0	#N/A	#N/A	0	0	0	#N/A				#N/A	CH63R_01841.1	92.1	1.01408	1	0.86334	1.40005	2.71597	0	1
CDEST_00055.1	CDEST_00055	482	chr1A	160233	171231	#N/A	Putative chitin-binding, type 1, NodB domain, glycoside hydrolase/deacetylase, beta/alpha-barrel	1	Non-effector	SignalP-noTM	1	0	0	CE4+CBM18				#N/A	CH63R_01843.1	98.5	0.990172	0.8361	51.2554	7.83436	28.1658	1	1
CDEST_00056.1	CDEST_00056	454	chr1A	162174	163538	#N/A	Putative UDP-glucose/GDP-mannose dehydrogenase, NAD(P)-binding domain superfamily	0	#N/A	#N/A	0	0	0	#N/A				#N/A	CH63R_01842.1	99.6	1	1	0.809645	2.62813	10.7553	1	1
CDEST_00057.1	CDEST_00057	155	chr1A	165779	167502	#N/A	hypothetical protein CDEST_00057	0	#N/A	#N/A	0	0	0	#N/A				#N/A	#N/A	#N/A	#N/A	#N/A	38.1161	6.10181	12.7977	1	1
CDEST_00058.1	CDEST_00058	96	chr1A	174828	176017	#N/A	hypothetical protein CDEST_00058	0	#N/A	#N/A	0	0	0	#N/A				#N/A	#N/A	#N/A	#N/A	#N/A	2.65057	9.43928	9.93896	1	1
CDEST_00059.1	CDEST_00059	650	chr1A	176021	179092	#N/A	Putative chitin synthase, nucleotide-diphospho-sugar transferase	0	#N/A	#N/A	0	0	0	GT2				#N/A	CH63R_01844.1	99.2	1	1.00154	15.9298	7.98323	43.2549	1	1
CDEST_00060.1	CDEST_00060	132	chr1A	179551	180005	#N/A	hypothetical protein CDEST_00060	0	#N/A	#N/A	0	0	0	#N/A				#N/A	CH63R_01845.1	68.4	0.638655	1.15152	0	0	0	0	1
CDEST_00061.1	CDEST_00061	549	chr1A	183747	186302	#N/A	Putative chitin-binding, type 1, NodB domain, glycoside hydrolase/deacetylase, beta/alpha-barrel	1	Non-effector	SignalP-noTM	1	0	0	CE4+CBM18				#N/A	CH63R_01846.1	90.2	1	1.00729	4.09544	5.2592	57.9438	1	1
CDEST_00062.1	CDEST_00062	328	chr1A	186781	187767	#N/A	Putative acyl-CoA thioesterase, HotDog domain superfamily	0	#N/A	#N/A	0	0	0	#N/A				#N/A	CH63R_01847.1	96.6	1	1	9.53402	9.03073	68.349	1	1
CDEST_00063.1	CDEST_00063	485	chr1A	188159	190455	#N/A	Putative amino acid transporter, transmembrane domain-containing protein	0	#N/A	#N/A	0	0	0	#N/A				#N/A	CH63R_01848.1	99	1	1	43.4849	49.8235	15.3259	1	1
CDEST_00064.1	CDEST_00064	674	chr1A	191912	194533	#N/A	Putative sodium/solute symporter, sodium/glucose symporter superfamily	0	#N/A	#N/A	0	0	0	#N/A				#N/A	CH63R_01849.1	90.5	1.02507	1.03116	0.225811	0.166619	0.495978	0	1
CDEST_00065.1	CDEST_00065	530	chr1A	195046	196836	#N/A	Putative zn(2)Cys(6) fungal-type DNA-binding domain, fungal transcription factor	0	#N/A	#N/A	0	0	0	#N/A				#N/A	CH63R_01850.1	93.6	1	1	1.18793	3.06758	4.01196	1	1
CDEST_00066.1	CDEST_00066	678	chr1A	196841	199736	#N/A	Putative copper amine oxidase	0	#N/A	#N/A	0	0	0	#N/A				#N/A	CH63R_01851.1	99	1	1	15.743	5.13104	13.584	1	1
CDEST_00067.1	CDEST_00067	94	chr1A	199899	200636	#N/A	hypothetical protein CDEST_00067	0	#N/A	#N/A	0	0	0	#N/A				#N/A	#N/A	#N/A	#N/A	#N/A	3.64454	2.69694	3.31299	1	1
CDEST_00068.1	CDEST_00068	122	chr1A	202156	202849	#N/A	hypothetical protein CDEST_00068	0	#N/A	#N/A	0	0	0	#N/A				#N/A	#N/A	#N/A	#N/A	#N/A	0.993964	6.74234	9.3868	1	0
CDEST_00069.1	CDEST_00069	832	chr1A	205182	209982	#N/A	hypothetical protein CDEST_00069	0	#N/A	#N/A	0	0	0	#N/A				#N/A	CH63R_01853.1	97.6	1.00483	1	6.72925	20.0544	17.4896	1	1
CDEST_00070.1	CDEST_00070	336	chr1A	212169	214520	#N/A	Putative chitin synthase export chaperone	0	#N/A	#N/A	1	0	0	#N/A				#N/A	CH63R_01854.1	99.4	1	1	123.737	97.4592	172.544	1	1
CDEST_00071.1	CDEST_00071	77	chr1A	215007	215559	#N/A	hypothetical protein CDEST_00071	0	#N/A	#N/A	0	0	0	#N/A				#N/A	#N/A	#N/A	#N/A	#N/A	2.81623	4.04541	4.96948	1	0
CDEST_00072.1	CDEST_00072	424	chr1A	216032	217667	#N/A	hypothetical protein CDEST_00072	0	#N/A	#N/A	0	0	0	#N/A				#N/A	CH63R_01855.1	93.4	1	1	0.105464	0	0.121678	0	1
CDEST_00073.1	CDEST_00073	675	chr1A	218513	222591	#N/A	Putative cyclin PHO80, Cyclin-like superfamily	0	#N/A	#N/A	0	0	0	#N/A				#N/A	CH63R_01856.1	97.3	1.00148	1	17.7684	16.6342	21.0085	1	1
CDEST_00074.1	CDEST_00074	97	chr1A	225683	226018	#N/A	hypothetical protein CDEST_00074	0	#N/A	#N/A	0	0	0	#N/A				#N/A	#N/A	#N/A	#N/A	#N/A	9.77398	0	0.552165	1	1
CDEST_00075.1	CDEST_00075	94	chr1A	230023	231678	#N/A	hypothetical protein CDEST_00075	0	#N/A	#N/A	0	0	0	#N/A				#N/A	CH63R_01858.1	88.7	0.606838	0.755319	3.14755	4.04541	12.1476	0	1
CDEST_00076.1	CDEST_00076	103	chr1A	236241	236669	#N/A	hypothetical protein CDEST_00076	0	#N/A	#N/A	0	0	0	#N/A				#N/A	CH63R_01859.1	65.2	1.1165	1.1165	1.49095	0	1.10433	0	1
CDEST_00077.1	CDEST_00077	374	chr1A	240219	241440	#N/A	Putative protein kinase	0	#N/A	#N/A	0	0	0	#N/A				#N/A	CH63R_01860.1	89	1.07781	1	0	0	0	0	1
CDEST_00078.1	CDEST_00078	278	chr1A	242211	244566	#N/A	hypothetical protein CDEST_00078	0	#N/A	#N/A	0	0	0	#N/A				#N/A	CH63R_01861.1	84.2	1	1.0036	10.1148	7.32564	59.0487	1	1
CDEST_00079.1	CDEST_00079	1236	chr1A	244568	248940	#N/A	Putative AAA+ ATPase domain, ATPase, AAA-type, core	0	#N/A	#N/A	0	0	0	#N/A				#N/A	CH63R_01862.1	93.5	1.00651	1	5.31424	8.00801	8.14889	1	1
CDEST_00080.1	CDEST_00080	892	chr1A	249338	252400	#N/A	hypothetical protein CDEST_00080	0	#N/A	#N/A	0	0	0	#N/A				#N/A	CH63R_01863.1	99.3	1	1	15.6206	22.3758	7.32314	1	1
CDEST_00081.1	CDEST_00081	732	chr1A	256543	260280	#N/A	hypothetical protein CDEST_00081	0	#N/A	#N/A	0	0	0	#N/A				#N/A	CH63R_01864.1	96.3	1	1.00273	6.08439	11.0928	35.527	1	1
CDEST_00082.1	CDEST_00082	860	chr1A	260281	263433	#N/A	Putative BRCT domain-containing protein	0	#N/A	#N/A	0	0	0	#N/A				#N/A	CH63R_01865.1	97.8	1	1	6.12925	6.7439	7.29751	1	1
CDEST_00083.1	CDEST_00083	273	chr1A	264261	267278	#N/A	Putative defective-in-cullin neddylation protein	0	#N/A	#N/A	0	0	0	#N/A				#N/A	CH63R_01866.1	98.9	1	0.684982	56.9614	86.6006	87.1653	1	1
CDEST_00084.1	CDEST_00084	113	chr1A	267351	268244	#N/A	Putative small ribosomal subunit protein bS6	0	#N/A	#N/A	0	0	0	#N/A				#N/A	CH63R_01867.1	99.1	1	1	284.274	334.42	208.166	1	1
CDEST_00085.1	CDEST_00085	364	chr1A	268492	269924	#N/A	Putative squalene/phytoene synthase, isoprenoid synthase domain superfamily	0	#N/A	#N/A	0	0	0	#N/A				#N/A	CH63R_01868.1	99.7	1	1	79.5967	53.676	42.6243	1	1
CDEST_00086.1	CDEST_00086	1156	chr1A	270142	274217	#N/A	Putative helicase, Zinc finger, RING-type, Zinc finger, RING/FYVE/PHD-type, HIRAN	0	#N/A	#N/A	0	0	0	#N/A				#N/A	CH63R_01869.1	98.2	1	1	6.6409	8.69198	10.0866	1	1
CDEST_00087.1	CDEST_00087	309	chr1A	275359	276447	#N/A	hypothetical protein CDEST_00087	0	#N/A	#N/A	0	0	0	#N/A				#N/A	CH63R_01870.1	84.9	0.814935	0.812298	0.679827	5.9394	35.0482	1	1
CDEST_00088.1	CDEST_00088	76	chr1A	277545	277775	#N/A	hypothetical protein CDEST_00088	0	#N/A	#N/A	0	0	0	#N/A				#N/A	CH63R_01871.1	93.2	0.986667	0.973684	0	0	0.552165	0	1
CDEST_00089.1	CDEST_00089	208	chr1A	277791	278417	#N/A	hypothetical protein CDEST_00089	0	#N/A	#N/A	0	0	0	#N/A				#N/A	CH63R_01872.1	87.1	1	0.485577	0.0914548	0	0.31999	0	1
CDEST_00090.1	CDEST_00090	153	chr1A	278601	279486	#N/A	hypothetical protein CDEST_00090	0	#N/A	#N/A	0	0	0	#N/A				#N/A	CH63R_01873.1	95.6	0.444444	0.444444	3.55186	12.5085	23.5207	1	1
CDEST_00091.1	CDEST_00091	258	chr1A	279488	280644	#N/A	hypothetical protein CDEST_00091	0	#N/A	#N/A	0	0	0	#N/A				#N/A	#N/A	#N/A	#N/A	#N/A	3.20258	12.4466	25.557	1	1
CDEST_00092.1	CDEST_00092	545	chr1A	280802	283642	#N/A	hypothetical protein CDEST_00092	0	#N/A	#N/A	0	0	0	#N/A				#N/A	CH63R_01874.1	95.4	0.930034	1	2.84929	7.84957	8.3095	1	1
CDEST_00093.1	CDEST_00093	289	chr1A	284334	285203	#N/A	hypothetical protein CDEST_00093	0	#N/A	#N/A	0	0	0	#N/A				#N/A	CH63R_01875.1	82.4	0.986622	1.02076	0.114279	0	0.198606	0	1
CDEST_00094.1	CDEST_00094	179	chr1A	285581	286120	#N/A	hypothetical protein CDEST_00094	1	Non-effector	#N/A	1	1	0	#N/A				#N/A	#N/A	#N/A	#N/A	#N/A	0	0	0.819247	0	1
CDEST_00095.1	CDEST_00095	229	chr1A	286347	287121	#N/A	Putative NTF2-like domain superfamily, SnoaL-like domain-containing protein	0	#N/A	#N/A	0	0	0	#N/A				#N/A	CH63R_01876.1	90.4	1	1	0	0	0	0	1
CDEST_00096.1	CDEST_00096	426	chr1A	288391	290191	#N/A	Putative glycoside hydrolase family 17, glycoside hydrolase superfamily	1	Non-effector	SignalP-noTM	1	0	0	GH17				#N/A	CH63R_01877.1	99.7	0.758294	0.751174	242.801	206.217	233.014	1	1
CDEST_00097.1	CDEST_00097	119	chr1A	291432	291969	#N/A	hypothetical protein CDEST_00097	1	Non-effector	SignalP-noTM	1	1	0	#N/A				#N/A	#N/A	#N/A	#N/A	#N/A	3.31321	4.04541	0.552165	1	0
CDEST_00098.1	CDEST_00098	182	chr1A	293216	294026	#N/A	hypothetical protein CDEST_00098	0	#N/A	#N/A	0	0	0	#N/A				#N/A	CH63R_01878.1	62.8	0.730887	1.31319	2.83237	0.91825	28.2643	1	1
CDEST_00099.1	CDEST_00099	284	chr1A	294894	295748	#N/A	Putative glycosyltransferase, DXD sugar-binding, nucleotide-diphospho-sugar transferase	1	Non-effector	#N/A	1	1	0	#N/A				#N/A	CH63R_01879.1	96.9	0.803125	0.90493	20.0635	6.6429	63.2474	1	1
CDEST_00100.1	CDEST_00100	376	chr1A	297227	298800	#N/A	Putative glycoside hydrolase, family 28, pectin lyase/virulence factor	1	Non-effector	SignalP-noTM	1	0	0	GH28				#N/A	CH63R_01880.1	98.1	1	1.00266	2.11776	42.6285	34.5723	1	1
CDEST_00101.1	CDEST_00101	353	chr1A	300633	301804	#N/A	Putative GroES-like superfamily, alcohol dehydrogenase-like, NAD(P)-binding domain superfamily	0	#N/A	#N/A	0	0	0	#N/A				#N/A	CH63R_01881.1	95.5	1	1	0.132219	0	0.305612	0	1
CDEST_00102.1	CDEST_00102	267	chr1A	302206	303365	#N/A	Putative isoprenoid synthase domain superfamily	0	#N/A	#N/A	0	0	0	#N/A	Region 1.1	terpene	0	#N/A	CH63R_01882.1	84	1.03077	1.00375	0	0	0	0	1
CDEST_00103.1	CDEST_00103	522	chr1A	304888	306760	#N/A	Putative cytochrome P450	1	Non-effector	#N/A	1	0	0	#N/A				#N/A	CH63R_01883.1	90.4	1	1.01341	0	0	0.0949729	0	1
CDEST_00104.1	CDEST_00104	590	chr1A	308729	311202	#N/A	Putative aspartic peptidase A1 family, aspartic peptidase domain superfamily	1	Non-effector	SignalP-noTM	1	0	0	#N/A				#N/A	CH63R_01884.1	93.6	1	1	0.882984	1.5495	2.22538	1	1
CDEST_00105.1	CDEST_00105	646	chr1A	311204	313643	#N/A	Putative heterokaryon incompatibility	0	#N/A	#N/A	0	0	0	#N/A				#N/A	CH63R_01885.1	93.8	1	1.0031	0.516759	0.17476	2.30427	1	1
CDEST_00106.1	CDEST_00106	1061	chr1A	313989	318813	#N/A	Putative helicase, Zinc finger, RING-type, Helicase superfamily 1/2, ATP-binding protein	0	#N/A	#N/A	0	0	0	#N/A				#N/A	CH63R_01886.1	94.1	1.03395	1.00471	12.4239	2.02717	13.0384	1	1
CDEST_00107.1	CDEST_00107	1088	chr1A	320811	324792	#N/A	Putative Zinc finger C2H2-type, P-loop containing nucleoside triphosphate hydrolase	0	#N/A	#N/A	0	0	0	#N/A				#N/A	CH63R_01887.1	94.3	0.885643	0.975184	3.91363	0.690637	3.89516	1	1
CDEST_00108.1	CDEST_00108	104	chr1A	331648	332837	#N/A	hypothetical protein CDEST_00108	0	#N/A	#N/A	0	0	0	#N/A				#N/A	#N/A	#N/A	#N/A	#N/A	1.32529	0	0.552165	0	1
CDEST_00109.1	CDEST_00109	1194	chr1A	340179	344082	#N/A	hypothetical protein CDEST_00109	0	#N/A	#N/A	0	0	0	#N/A				#N/A	CH63R_01888.1	98.8	1.00084	1.00084	27.4348	23.2267	34.2745	1	1
CDEST_00110.1	CDEST_00110	180	chr1A	345739	346698	#N/A	Putative anthrone oxygenase	0	#N/A	#N/A	1	0	0	#N/A				#N/A	CH63R_01889.1	97.2	1.00556	1.00556	2.3083	9.35403	8.92551	1	1
CDEST_00111.1	CDEST_00111	516	chr1A	346700	348949	#N/A	Putative amino acid permease/ SLC12A domain-containing protein	0	#N/A	#N/A	0	0	0	#N/A				#N/A	CH63R_01890.1	99.2	1	1	83.2495	11.5279	3.46559	1	1
CDEST_00112.1	CDEST_00112	329	chr1A	352452	353508	#N/A	Putative 6-phosphogluconate dehydrogenase, NADP-binding, 6-phosphogluconate dehydrogenase, domain 2	0	#N/A	#N/A	0	0	0	#N/A				#N/A	CH63R_01891.1	95.7	1.00612	1	1.88007	1.56443	1.1709	1	1
CDEST_00113.1	CDEST_00113	448	chr1A	353762	355108	#N/A	Putative metal-dependent hydrolase, composite domain superfamily	0	#N/A	#N/A	0	0	0	#N/A				#N/A	CH63R_01895.1	98.2	1	1	0.0987124	0.534034	0.683031	0	1
CDEST_00114.1	CDEST_00114	139	chr1A	355692	356111	#N/A	Putative Late embryogenesis abundant protein, SMP subgroup	0	#N/A	#N/A	0	0	0	#N/A				#N/A	CH63R_01896.1	82.7	1.18803	1	1.15963	0	0	0	1
CDEST_00115.1	CDEST_00115	207	chr1A	356947	358149	#N/A	hypothetical protein CDEST_00115	1	Non-effector	SignalP-noTM	1	1	0	#N/A				#N/A	CH63R_01897.1	57.8	0.714286	0.869565	2.48772	32.1217	17.0884	1	1
CDEST_00116.1	CDEST_00116	285	chr1A	361328	362458	#N/A	hypothetical protein CDEST_00116	0	#N/A	#N/A	0	0	0	#N/A				#N/A	CH63R_01898.1	92.8	0.933099	0.929825	101.183	5.19481	18.6205	1	1
CDEST_00117.1	CDEST_00117	282	chr1A	363268	364559	#N/A	Putative fungal chitosanase	1	Non-effector	SignalP-noTM	1	1	0	GH75				#N/A	CH63R_01899.1	95.2	1	1.03901	2.95271	17.2452	34.9073	1	1
CDEST_00118.1	CDEST_00118	302	chr1A	365625	366609	#N/A	Putative aspartic peptidase A1 family, aspartic peptidase domain superfamily	1	Unlikely effector	#N/A	1	0	0	#N/A				#N/A	CH63R_01900.1	78.2	0.863014	0.834437	0.592832	3.49766	4.68021	1	1
CDEST_00119.1	CDEST_00119	271	chr1A	369449	370676	#N/A	Putative dienelactone hydrolase, alpha/Beta hydrolase	1	Effector	SignalP-noTM	1	1	1	#N/A				#N/A	CH63R_01901.1	80.6	1	0.704797	0.935056	6.06763	7.37422	1	1
CDEST_00120.1	CDEST_00120	249	chr1A	371099	371908	#N/A	Putative short-chain dehydrogenase/reductase SDR, NAD(P)-binding domain superfamily	0	#N/A	#N/A	0	0	0	#N/A				#N/A	CH63R_01903.1	94.8	1	1	1.75337	0.568817	0	1	1
CDEST_00121.1	CDEST_00121	159	chr1A	372964	373774	#N/A	hypothetical protein CDEST_00121	0	#N/A	#N/A	0	0	0	#N/A				#N/A	#N/A	#N/A	#N/A	#N/A	64.2066	0	0	1	1
CDEST_00122.1	CDEST_00122	787	chr1A	373883	376304	#N/A	Putative heterokaryon incompatibility	0	#N/A	#N/A	0	0	0	#N/A				#N/A	CH63R_01906.1	91.4	1.00127	1	0.259182	0	0.774819	0	1
CDEST_00123.1	CDEST_00123	141	chr1A	378997	379911	#N/A	hypothetical protein CDEST_00123	0	#N/A	#N/A	0	0	0	#N/A				#N/A	#N/A	#N/A	#N/A	#N/A	8.11738	0	8.28247	1	0
CDEST_00124.1	CDEST_00124	248	chr1A	380336	381269	#N/A	hypothetical protein CDEST_00124	0	#N/A	#N/A	0	0	0	#N/A				#N/A	#N/A	#N/A	#N/A	#N/A	8.81698	0	17.2062	1	1
CDEST_00125.1	CDEST_00125	332	chr1A	381271	382406	#N/A	hypothetical protein CDEST_00125	0	#N/A	#N/A	0	0	0	#N/A				#N/A	#N/A	#N/A	#N/A	#N/A	10.2444	0	19.5072	1	1
CDEST_00126.1	CDEST_00126	109	chr1A	384071	384670	#N/A	Putative EthD domain-containing protein	0	#N/A	#N/A	0	0	0	#N/A				#N/A	CH63R_01908.1	96.3	1	1	153.733	895.383	1117.58	1	1
CDEST_00127.1	CDEST_00127	79	chr1A	385364	385854	#N/A	hypothetical protein CDEST_00127	1	Effector	SignalP-noTM	1	1	1	#N/A				#N/A	CH63R_01909.1	93.5	0.733333	0.974684	0	44.4995	16.5649	1	1
CDEST_00128.1	CDEST_00128	881	chr1A	387212	390202	#N/A	Putative glycoside hydrolase family 18, catalytic domain, glycosyl hydrolase family 18 (GH18) active	0	#N/A	#N/A	0	0	0	GH18+CBM18				#N/A	#N/A	#N/A	#N/A	#N/A	0	0.123937	0.526464	0	1
CDEST_00129.1	CDEST_00129	243	chr1A	390466	391273	#N/A	Putative aminoglycoside phosphotransferase, protein kinase-like domain superfamily	0	#N/A	#N/A	0	0	0	#N/A				#N/A	CH63R_01911.1	94.2	1	1	0.217836	4.1222	38.4771	1	1
CDEST_00130.1	CDEST_00130	165	chr1A	391572	392069	#N/A	Putative LysM domain-containing protein	0	#N/A	#N/A	0	0	0	#N/A				#N/A	#N/A	#N/A	#N/A	#N/A	0	0	0.947355	0	1
CDEST_00131.1	CDEST_00131	585	chr1A	392865	394693	#N/A	hypothetical protein CDEST_00131	0	#N/A	#N/A	0	0	0	#N/A				#N/A	CH63R_01912.1	90.9	1	1	0.0963902	0	0.0832301	0	1
CDEST_00132.1	CDEST_00132	90	chr1A	395087	395663	#N/A	hypothetical protein CDEST_00132	1	Effector	SignalP-noTM	1	1	1	#N/A				#N/A	CH63R_01913.1	68.9	1.07143	1	0	0	0	0	1
CDEST_00133.1	CDEST_00133	380	chr1A	399414	401027	#N/A	hypothetical protein CDEST_00133	0	#N/A	#N/A	1	0	0	#N/A				#N/A	CH63R_01914.1	96.1	1	1	6.47145	0.978446	0.278516	1	1
CDEST_00134.1	CDEST_00134	108	chr1A	402397	402779	#N/A	hypothetical protein CDEST_00134	0	#N/A	#N/A	0	0	0	#N/A				#N/A	#N/A	#N/A	#N/A	#N/A	0.496982	0	0.552165	0	1
CDEST_00135.1	CDEST_00135	313	chr1A	404922	406440	#N/A	hypothetical protein CDEST_00135	1	Non-effector	SignalP-noTM	1	0	0	#N/A				#N/A	CH63R_01916.1	96.8	1	1	1.13129	0.834348	7.14154	1	1
CDEST_00136.1	CDEST_00136	480	chr1A	405954	408293	#N/A	Putative Cellulose-binding domain, fungal, glycoside hydrolase family 10 domain-containing protein	1	Non-effector	SignalP-noTM	1	0	0	GH10+CBM22				#N/A	CH63R_01917.1	85.6	1.10855	1	71.698	8.3649	14.6767	1	1
CDEST_00137.1	CDEST_00137	65	chr1A	408705	409011	#N/A	hypothetical protein CDEST_00137	0	#N/A	#N/A	0	0	0	#N/A				#N/A	#N/A	#N/A	#N/A	#N/A	1.65661	0	0	1	0
CDEST_00138.1	CDEST_00138	247	chr1A	409311	410631	#N/A	hypothetical protein CDEST_00138	1	Non-effector	SignalP-noTM	1	1	0	#N/A				#N/A	CH63R_01918.1	69	1.02857	1.02024	0.0709415	20.7127	4.69747	1	1
CDEST_00139.1	CDEST_00139	354	chr1A	413751	415150	#N/A	hypothetical protein CDEST_00139	0	#N/A	#N/A	0	0	0	#N/A				#N/A	CH63R_01919.1	85.7	1.0109	1.04802	39.0414	1.06896	0.761287	1	1
CDEST_00140.1	CDEST_00140	478	chr1A	415907	417624	#N/A	Putative chloramphenicol acetyltransferase-like domain superfamily	0	#N/A	#N/A	0	0	0	#N/A				#N/A	CH63R_01920.1	90.6	1	1.02301	15.8119	0.247241	0.316063	1	1
CDEST_00141.1	CDEST_00141	673	chr1A	418101	420450	#N/A	hypothetical protein CDEST_00141	0	#N/A	#N/A	0	0	0	#N/A				#N/A	CH63R_01921.1	85.8	1.04489	1.00297	0.760812	0.333793	2.55501	1	1
CDEST_00142.1	CDEST_00142	328	chr1A	422167	423259	#N/A	Putative RTA-like protein	0	#N/A	#N/A	0	0	0	#N/A				#N/A	CH63R_01922.1	95.1	1	1	0	0	0.167934	0	1
CDEST_00143.1	CDEST_00143	329	chr1A	424261	425250	#N/A	Putative NAD-dependent epimerase/dehydratase, NAD(P)-binding domain superfamily	0	#N/A	#N/A	0	0	0	#N/A				#N/A	CH63R_01923.1	96	1.00305	1	0.0482069	0	0	0	1
CDEST_00144.1	CDEST_00144	1088	chr1A	426656	429922	#N/A	hypothetical protein CDEST_00144	0	#N/A	#N/A	0	0	0	#N/A				#N/A	CH63R_01924.1	87.7	1.00917	1.01103	0.474011	0.0986624	0.963319	1	1
CDEST_00145.1	CDEST_00145	11479	chr1A	431483	465922	#N/A	Putative AMP-dependent synthetase/ligase domain, Condensation domain, AMP-binding, ANL	0	#N/A	#N/A	0	0	0	#N/A	Region 1.2	NRPS	0	ChNRPS01	CH63R_01925.1	87.2	0.82681	0.905392	0.057317	0	0.0669396	0	1
CDEST_00146.1	CDEST_00146	373	chr1A	470707	471997	#N/A	hypothetical protein CDEST_00146	0	#N/A	#N/A	0	0	0	#N/A				#N/A	CH63R_01926.1	89.9	0.926952	0.986595	0	0	0.570138	0	1
CDEST_00147.1	CDEST_00147	1382	chr1A	475556	479767	#N/A	Putative Type 1 protein exporter	0	#N/A	#N/A	0	0	0	#N/A				#N/A	CH63R_01927.1	92.6	1	1.00796	0	0.306016	1.78523	0	1
CDEST_00148.1	CDEST_00148	362	chr1A	480371	481526	#N/A	hypothetical protein CDEST_00148	1	Non-effector	SignalP-noTM	1	0	0	#N/A				#N/A	CH63R_01928.1	97.2	1	1	0.1708	0	0.148006	0	1
CDEST_00149.1	CDEST_00149	429	chr1A	482969	484258	#N/A	Putative aminotransferase, class-I, pyridoxal-phosphate-binding, aminotransferase, class I/classII	0	#N/A	#N/A	0	0	0	#N/A				#N/A	CH63R_01929.1	95.6	0.997674	1	0.693217	14.9071	11.9957	1	1
CDEST_00150.1	CDEST_00150	919	chr1A	489500	495673	#N/A	Putative arrestin-like domain-containing protein	0	#N/A	#N/A	0	0	0	#N/A				#N/A	CH63R_01931.1	99.3	1	1	27.7212	36.458	112.716	1	1
CDEST_00151.1	CDEST_00151	235	chr1A	502858	503682	#N/A	Putative NUDIX hydrolase domain-containing protein	0	#N/A	#N/A	0	0	0	#N/A				#N/A	CH63R_01932.1	81.3	0.918552	0.86383	7.08665	0.617955	6.91165	1	1
CDEST_00152.1	CDEST_00152	454	chr1A	504984	506348	#N/A	hypothetical protein CDEST_00152	0	#N/A	#N/A	0	0	0	#N/A				#N/A	CH63R_01933.1	87.9	0.784017	0.799559	0	0	0	0	1
CDEST_00153.1	CDEST_00153	495	chr1A	507388	509225	#N/A	hypothetical protein CDEST_00153	0	#N/A	#N/A	0	0	0	#N/A				#N/A	CH63R_01934.1	93.4	0.862348	0.860606	0.17543	0	1.81953	0	1
CDEST_00154.1	CDEST_00154	237	chr1A	510333	512834	#N/A	hypothetical protein CDEST_00154	0	#N/A	#N/A	0	0	0	#N/A				#N/A	CH63R_01936.1	97	1	1	55.1733	14.0397	42.2692	1	1
CDEST_00155.1	CDEST_00155	275	chr1A	510885	511794	#N/A	hypothetical protein CDEST_00155	1	Non-effector	#N/A	1	1	0	#N/A				#N/A	CH63R_01935.1	97.7	1.00588	0.621818	0.183306	0	0.850164	0	1
CDEST_00156.1	CDEST_00156	321	chr1A	513120	517892	#N/A	Putative deacetylase LmbE-like domain superfamily	1	Non-effector	#N/A	1	0	0	#N/A				#N/A	CH63R_01937.1	99.4	1	1	8.60896	12.5153	18.1357	1	1
CDEST_00157.1	CDEST_00157	748	chr1A	515230	517635	#N/A	Putative ATPase expression protein 2	0	#N/A	#N/A	0	0	0	#N/A				#N/A	CH63R_01938.1	93.3	1	1	3.80169	12.4618	31.1505	1	1
CDEST_00158.1	CDEST_00158	96	chr1A	517637	519173	#N/A	Putative U6 snRNA-associated Sm-like protein Lsm3	0	#N/A	#N/A	0	0	0	#N/A				#N/A	CH63R_01939.1	100	1	1	129.878	206.316	155.71	1	1
CDEST_00159.1	CDEST_00159	640	chr1A	519941	522718	#N/A	Putative translation protein, beta-barrel domain superfamily	0	#N/A	#N/A	0	0	0	#N/A				#N/A	CH63R_01940.1	98.4	1	1.00156	250.147	29.3171	38.0865	1	1
CDEST_00160.1	CDEST_00160	283	chr1A	525407	526450	#N/A	hypothetical protein CDEST_00160	1	Non-effector	#N/A	1	1	0	#N/A				#N/A	CH63R_01941.1	95.5	1	1.02473	5.52465	11.442	16.7565	1	1
CDEST_00161.1	CDEST_00161	152	chr1A	529161	530558	#N/A	hypothetical protein CDEST_00161	0	#N/A	#N/A	0	0	0	#N/A				#N/A	#N/A	#N/A	#N/A	#N/A	1.72025	15.2	32.5777	1	1
CDEST_00162.1	CDEST_00162	185	chr1A	530644	532175	#N/A	hypothetical protein CDEST_00162	0	#N/A	#N/A	1	0	0	#N/A				#N/A	CH63R_01943.1	77.8	0.626087	0.389189	2.20514	7.14934	6.58214	1	1
CDEST_00163.1	CDEST_00163	990	chr1A	534240	538054	#N/A	hypothetical protein CDEST_00163	0	#N/A	#N/A	1	0	0	#N/A				#N/A	CH63R_01944.1	94.5	1.00202	1	7.41273	25.3357	37.6538	1	1
CDEST_00164.1	CDEST_00164	274	chr1A	539354	540490	#N/A	hypothetical protein CDEST_00164	0	#N/A	#N/A	0	0	0	#N/A				#N/A	CH63R_01945.1	71.5	1.00366	1	0	0	0	0	1
CDEST_00165.1	CDEST_00165	422	chr1A	540874	542451	#N/A	hypothetical protein CDEST_00165	0	#N/A	#N/A	1	0	0	#N/A				#N/A	CH63R_01946.1	94.3	1	1.04739	0.353563	4.59049	7.09803	1	1
CDEST_00166.1	CDEST_00166	690	chr1A	544797	547956	#N/A	Putative flavin monooxygenase, FAD/NAD(P)-binding domain superfamily	0	#N/A	#N/A	0	0	0	#N/A				#N/A	CH63R_01947.1	99	1	0.856522	1.35972	9.73792	14.4919	1	1
CDEST_00167.1	CDEST_00167	342	chr1A	547958	549721	#N/A	Putative peptidase S1, PA clan	0	#N/A	#N/A	0	0	0	#N/A				#N/A	CH63R_01948.1	94.1	0.904762	0.888889	9.2211	3.34989	5.25071	1	1
CDEST_00168.1	CDEST_00168	189	chr1A	549880	550683	#N/A	hypothetical protein CDEST_00168	0	#N/A	#N/A	0	0	0	#N/A				#N/A	CH63R_01949.1	95.8	1	1	2.02256	0	1.49417	0	1
CDEST_00169.1	CDEST_00169	1366	chr1A	550685	557805	#N/A	Putative ADF-H/Gelsolin-like domain superfamily	0	#N/A	#N/A	0	0	0	#N/A				#N/A	CH63R_01950.1	97.4	1	1.0022	10.1227	16.0323	20.4725	1	1
CDEST_00170.1	CDEST_00170	901	chr1A	560583	564274	#N/A	Putative Mitofusin family, P-loop containing nucleoside triphosphate hydrolase, dynamin	0	#N/A	#N/A	0	0	0	#N/A				#N/A	CH63R_01951.1	99.7	1	1	36.921	19.109	22.6546	1	1
CDEST_00171.1	CDEST_00171	224	chr1A	564741	565654	#N/A	Putative Snf7 family protein	0	#N/A	#N/A	0	0	0	#N/A				#N/A	CH63R_01952.1	100	1	1	223.767	135.242	235.554	1	1
CDEST_00172.1	CDEST_00172	659	chr1A	568497	570583	#N/A	Putative PPM-type phosphatase, divalent cation binding, protein phosphatase 2C family	0	#N/A	#N/A	0	0	0	#N/A				#N/A	CH63R_01953.1	99.4	0.884746	0.792109	34.6125	38.4488	101.745	1	1
CDEST_00173.1	CDEST_00173	1055	chr1A	571670	576852	#N/A	Putative zn(2)Cys(6) fungal-type DNA-binding domain-containing protein	0	#N/A	#N/A	0	0	0	#N/A				#N/A	CH63R_01954.1	95.5	1.0056	1.02085	4.89942	10.7077	25.4572	1	1
CDEST_00174.1	CDEST_00174	224	chr1A	576858	579614	#N/A	Putative NET domain, YEATS superfamily protein	0	#N/A	#N/A	0	0	0	#N/A				#N/A	CH63R_01955.1	96.4	0.892	0.995536	120.509	174.356	204.147	1	1
CDEST_00175.1	CDEST_00175	236	chr1A	579992	581910	#N/A	Putative Ran binding protein RanBP1	0	#N/A	#N/A	0	0	0	#N/A				#N/A	CH63R_01956.1	100	1	1	203.494	354.373	235.117	1	1
CDEST_00176.1	CDEST_00176	808	chr1A	582784	585210	#N/A	hypothetical protein CDEST_00176	0	#N/A	#N/A	0	0	0	#N/A				#N/A	CH63R_01957.1	98.1	1	1	6.7476	14.4419	49.3826	1	1
CDEST_00177.1	CDEST_00177	154	chr1A	587868	589286	#N/A	hypothetical protein CDEST_00177	0	#N/A	#N/A	0	0	0	#N/A				#N/A	#N/A	#N/A	#N/A	#N/A	3.66046	3.70625	2.16011	1	0
CDEST_00178.1	CDEST_00178	292	chr1A	589288	591404	#N/A	Putative phosducin, Thioredoxin-like superfamily	0	#N/A	#N/A	0	0	0	#N/A				#N/A	CH63R_01958.1	92	1	1.07534	29.8124	24.2297	30.1615	1	1
CDEST_00179.1	CDEST_00179	65	chr1A	593691	593898	#N/A	hypothetical protein CDEST_00179	0	#N/A	#N/A	0	0	0	#N/A				#N/A	CH63R_01959.1	84.6	0.242236	0.6	0.331321	0	0	0	1
CDEST_00180.1	CDEST_00180	359	chr1A	595741	599841	#N/A	Putative G-protein, beta subunit	0	#N/A	#N/A	0	0	0	#N/A				#N/A	CH63R_01960.1	99.7	0.891688	0.986072	62.6078	146.338	155.705	1	1
CDEST_00181.1	CDEST_00181	150	chr1A	602472	602924	#N/A	hypothetical protein CDEST_00181	0	#N/A	#N/A	0	0	0	#N/A				#N/A	CH63R_01961.1	96.5	0.605042	0.96	0	0	0	0	1
CDEST_00182.1	CDEST_00182	364	chr1A	607122	609348	#N/A	Putative adenosine deaminase domain, adenosine/adenine deaminase, metal-dependent hydrolase	0	#N/A	#N/A	0	0	0	#N/A				#N/A	CH63R_01962.1	96.7	1	1	4.28304	9.29008	14.698	1	1
CDEST_00183.1	CDEST_00183	176	chr1A	609800	610638	#N/A	hypothetical protein CDEST_00183	0	#N/A	#N/A	0	0	0	#N/A				#N/A	#N/A	#N/A	#N/A	#N/A	50.3591	80.6516	54.4183	1	1
CDEST_00184.1	CDEST_00184	282	chr1A	610659	611622	#N/A	Putative mitochondrial import receptor subunit Tom22	0	#N/A	#N/A	0	0	0	#N/A				#N/A	CH63R_01963.1	99.3	1	0.978723	65.6092	98.2016	77.6174	1	1
CDEST_00185.1	CDEST_00185	474	chr1A	611796	614042	#N/A	Putative major facilitator superfamily, MFS transporter superfamily	0	#N/A	#N/A	0	0	0	#N/A				#N/A	CH63R_01964.1	94.5	1.03947	1	1.16926	1.24854	4.04364	1	1
CDEST_00186.1	CDEST_00186	504	chr1A	614948	617257	#N/A	hypothetical protein CDEST_00186	0	#N/A	#N/A	0	0	0	#N/A				#N/A	CH63R_01965.1	99.6	1	1	29.1429	8.36383	16.8236	1	1
CDEST_00187.1	CDEST_00187	748	chr1A	617661	621513	#N/A	hypothetical protein CDEST_00187	0	#N/A	#N/A	0	0	0	#N/A				#N/A	CH63R_01966.1	95.6	1.00404	0.995989	11.3868	12.9068	11.0351	1	1
CDEST_00188.1	CDEST_00188	583	chr1A	628140	630673	#N/A	Putative FAD/NAD(P)-binding domain, FAD/NAD(P)-binding domain superfamily	0	#N/A	#N/A	0	0	0	#N/A				#N/A	CH63R_01967.1	100	1	1	79.2774	71.4696	43.116	1	1
CDEST_00189.1	CDEST_00189	411	chr1A	631038	633076	#N/A	hypothetical protein CDEST_00189	0	#N/A	#N/A	0	0	0	#N/A				#N/A	CH63R_01968.1	85.6	1	1	0.255552	0.296241	0	0	1
CDEST_00190.1	CDEST_00190	486	chr1A	636897	639900	#N/A	Putative Ras-associating domain, sterile alpha motif domain, Ubiquitin-like domain superfamily	0	#N/A	#N/A	0	0	0	#N/A				#N/A	CH63R_01969.1	99.8	1	1	10.0681	21.8208	30.8871	1	1
CDEST_00191.1	CDEST_00191	783	chr1A	645732	648184	#N/A	hypothetical protein CDEST_00191	0	#N/A	#N/A	0	0	0	#N/A				#N/A	CH63R_01970.1	82.9	0.947028	0.936143	0.451781	1.55146	0.479508	0	1
CDEST_00192.1	CDEST_00192	671	chr1A	649013	652442	#N/A	Putative aminotransferase, class I/classII, pyridoxal phosphate-dependent transferase, major	0	#N/A	#N/A	0	0	0	#N/A				#N/A	CH63R_01971.1	100	1	0.976155	29.936	45.2128	51.984	1	1
CDEST_00193.1	CDEST_00193	685	chr1A	656145	659918	#N/A	Putative AMP-dependent synthetase/ligase domain, acetoacetyl-CoA synthase, AMP-binding, ANL	0	#N/A	#N/A	0	0	0	#N/A				#N/A	CH63R_01972.1	99.4	1	1	7.3178	15.2171	22.2641	1	1
CDEST_00194.1	CDEST_00194	1053	chr1A	660001	665504	#N/A	Putative glutamate/phenylalanine/leucine/valine/L-tryptophan dehydrogenase	0	#N/A	#N/A	0	0	0	#N/A				#N/A	CH63R_01973.1	99.8	0.974098	1	21.9288	261.8	439.948	1	1
CDEST_00195.1	CDEST_00195	64	chr1A	668362	668682	#N/A	hypothetical protein CDEST_00195	0	#N/A	#N/A	0	0	0	#N/A				#N/A	#N/A	#N/A	#N/A	#N/A	0.496982	1.34847	4.96948	1	0
CDEST_00196.1	CDEST_00196	470	chr1A	671592	674312	#N/A	Putative aminotransferase class V domain, kynureninase, pyridoxal phosphate-dependent transferase	0	#N/A	#N/A	0	0	0	#N/A				#N/A	CH63R_01974.1	98.1	1	1	13.8307	26.2312	37.4067	1	1
CDEST_00197.1	CDEST_00197	1038	chr1A	678694	683959	#N/A	Putative SH3 domain-containing protein	0	#N/A	#N/A	0	0	0	#N/A				#N/A	CH63R_01975.1	91.6	1.00187	1.03276	12.2215	18.2642	25.7746	1	1
CDEST_00198.1	CDEST_00198	741	chr1A	684176	686681	#N/A	Putative six-hairpin glycosidase superfamily, alpha-L-rhamnosidase, six-hairpin glycosidase	1	Non-effector	#N/A	1	0	0	GH78				#N/A	CH63R_01976.1	90.2	1	1.02294	0.258565	2.39854	6.18094	1	1
CDEST_00199.1	CDEST_00199	770	chr1A	686683	689740	#N/A	Putative ferric reductase transmembrane component-like domain-containing protein	0	#N/A	SignalP-noTM	1	0	0	#N/A				#N/A	CH63R_01977.1	96.6	1	1	13.6293	3.44813	1.52651	1	1
CDEST_00200.1	CDEST_00200	548	chr1A	689784	692143	#N/A	Putative Rhodanese-like domain, tryptophan synthase beta chain-like, PALP domain-containing protein	0	#N/A	#N/A	0	0	0	#N/A				#N/A	CH63R_01978.1	95.4	0.987387	1	11.507	3.37297	0.807725	1	1
CDEST_00201.1	CDEST_00201	679	chr1A	692867	695114	#N/A	Putative ATP-grasp, subdomain 1 protein	0	#N/A	#N/A	0	0	0	#N/A				#N/A	CH63R_01979.1	94.2	0.976226	0.967599	15.3099	1.98293	0.70267	1	1
CDEST_00202.1	CDEST_00202	567	chr1A	695858	698222	#N/A	Putative proton-dependent oligopeptide transporter family, MFS transporter superfamily	0	#N/A	#N/A	0	0	0	#N/A				#N/A	CH63R_01980.1	69.3	1.26281	1	18.3073	6.68922	0.517668	1	1
CDEST_00203.1	CDEST_00203	242	chr1A	698708	699560	#N/A	hypothetical protein CDEST_00203	1	Non-effector	SignalP-noTM	1	1	0	#N/A				#N/A	CH63R_01981.1	74	1	1	0.0730419	0	1.52795	0	1
CDEST_00204.1	CDEST_00204	199	chr1A	702244	703663	#N/A	hypothetical protein CDEST_00204	0	#N/A	#N/A	0	0	0	#N/A				#N/A	CH63R_01982.1	100	1	0.20603	505.158	141.407	684.205	1	1
CDEST_00205.1	CDEST_00205	268	chr1A	703937	705417	#N/A	Putative large ribosomal subunit protein eL32	0	#N/A	#N/A	0	0	0	#N/A				#N/A	CH63R_01983.1	100	0.534351	0.261194	1185.04	1812.86	743.626	1	1
CDEST_00206.1	CDEST_00206	433	chr1A	706025	707829	#N/A	Putative Heat shock protein DnaJ, cysteine-rich	0	#N/A	#N/A	0	0	0	#N/A				#N/A	CH63R_01984.1	100	1	1	124.798	172.447	92.7566	1	1
CDEST_00207.1	CDEST_00207	623	chr1A	708755	711170	#N/A	Putative glutamyl/glutaminyl-tRNA synthetase, rossmann-like alpha/beta/alpha sandwich	0	#N/A	#N/A	0	0	0	#N/A				#N/A	CH63R_01985.1	98.6	1	1	16.712	8.19302	9.91408	1	1
CDEST_00208.1	CDEST_00208	522	chr1A	711244	715282	#N/A	Putative PB1 domain, tetratricopeptide-like helical domain superfamily	0	#N/A	#N/A	0	0	0	#N/A				#N/A	CH63R_01986.1	99.6	1	1	115.442	81.4009	148.728	1	1
CDEST_00209.1	CDEST_00209	286	chr1A	720261	722356	#N/A	Putative heavy metal-associated domain, HMA, heavy metal-associated domain superfamily	0	#N/A	#N/A	0	0	0	#N/A				#N/A	CH63R_01987.1	97.9	1	1	73.8793	82.2568	81.1786	1	1
CDEST_00210.1	CDEST_00210	179	chr1A	722625	723443	#N/A	Putative large ribosomal subunit protein uL13	0	#N/A	#N/A	0	0	0	#N/A				#N/A	CH63R_01988.1	100	1	1	237.204	148.243	134.357	1	1
CDEST_00211.1	CDEST_00211	299	chr1A	723445	725454	#N/A	Putative uricase	0	#N/A	#N/A	0	0	0	#N/A				#N/A	CH63R_01989.1	100	1	1	250.494	21.7074	186.875	1	1
CDEST_00212.1	CDEST_00212	1379	chr1A	727146	732629	#N/A	Putative HR1 rho-binding domain, rapamycin-insensitive companion of mTOR domain, Pianissimo family	0	#N/A	#N/A	0	0	0	#N/A				#N/A	CH63R_01990.1	98.2	0.723885	1	10.9192	9.58497	14.7702	1	1
CDEST_00213.1	CDEST_00213	507	chr1A	732857	735359	#N/A	Putative thiaminase-2/PQQC, pyridoxamine kinase/Phosphomethylpyrimidine kinase, thiaminase II	0	#N/A	#N/A	0	0	0	#N/A				#N/A	#N/A	#N/A	#N/A	#N/A	36.0489	27.6868	27.9099	1	1
CDEST_00214.1	CDEST_00214	556	chr1A	735801	739054	#N/A	Putative ATP-dependent RNA helicase DEAD-box, Helicase superfamily 1/2, ATP-binding protein	0	#N/A	#N/A	0	0	0	#N/A				#N/A	CH63R_01991.1	100	0.809091	0.80036	193.451	255.418	126.908	1	1
CDEST_00215.1	CDEST_00215	512	chr1A	740220	742939	#N/A	Putative A1 cistron-splicing factor, AAR2, AAR2 domain superfamily	0	#N/A	#N/A	0	0	0	#N/A				#N/A	CH63R_01992.1	98.2	1.00196	1	13.7999	9.58001	28.9503	1	1
CDEST_00216.1	CDEST_00216	187	chr1A	742941	744363	#N/A	hypothetical protein CDEST_00216	0	#N/A	#N/A	0	0	0	#N/A				#N/A	#N/A	#N/A	#N/A	#N/A	5.95762	3.51199	2.66169	1	0
CDEST_00217.1	CDEST_00217	434	chr1A	746038	750630	#N/A	Putative Zinc finger C2H2-type, C2H2 finger domain transcription factor CON7	0	#N/A	#N/A	0	0	0	#N/A				#N/A	CH63R_01993.1	99.5	1	1.0023	81.8626	154.218	143.715	1	1
CDEST_00218.1	CDEST_00218	157	chr1A	767312	767814	#N/A	hypothetical protein CDEST_00218	1	Effector	#N/A	1	1	1	#N/A				#N/A	CH63R_01994.1	95.5	1	1	1.32358	3.57398	1.56047	0	1
CDEST_00219.1	CDEST_00219	647	chr1A	773936	776547	#N/A	Putative tyrosine-specific protein phosphatase	0	#N/A	#N/A	0	0	0	#N/A				#N/A	CH63R_01997.1	96.7	1	0.995363	20.4624	17.2711	26.7867	1	1
CDEST_00220.1	CDEST_00220	217	chr1A	776775	778165	#N/A	hypothetical protein CDEST_00220	0	#N/A	#N/A	0	0	0	#N/A				#N/A	CH63R_01998.1	98.2	1	1	63.6146	111.226	70.1162	1	1
CDEST_00221.1	CDEST_00221	116	chr1A	778388	779565	#N/A	Putative large ribosomal subunit protein eL34	0	#N/A	#N/A	0	0	0	#N/A				#N/A	CH63R_01999.1	100	1	1	3482.85	4356.9	1869.63	1	1
CDEST_00222.1	CDEST_00222	134	chr1A	779905	781070	#N/A	hypothetical protein CDEST_00222	0	#N/A	#N/A	0	0	0	#N/A				#N/A	CH63R_02000.1	98.3	0.930769	0.902985	135.676	137.544	159.023	1	1
CDEST_00223.1	CDEST_00223	207	chr1A	781920	782543	#N/A	hypothetical protein CDEST_00223	0	#N/A	#N/A	0	0	0	#N/A				#N/A	CH63R_02001.1	100	1	1	36.763	37.3509	34.8217	1	1
CDEST_00224.1	CDEST_00224	78	chr1A	783772	784008	#N/A	hypothetical protein CDEST_00224	0	#N/A	#N/A	0	0	0	#N/A				#N/A	#N/A	#N/A	#N/A	#N/A	0.331321	0	0.552165	0	1
CDEST_00225.1	CDEST_00225	580	chr1A	786282	788084	#N/A	Putative alkaline phosphatase, alkaline-phosphatase-like, core domain superfamily	0	#N/A	#N/A	0	0	0	#N/A				#N/A	CH63R_02002.1	96.9	0.928	1	39.6421	12.6404	62.3688	1	1
CDEST_00226.1	CDEST_00226	116	chr1A	789812	790162	#N/A	hypothetical protein CDEST_00226	1	Effector	#N/A	1	1	1	#N/A				#N/A	#N/A	#N/A	#N/A	#N/A	0.165661	1.34847	3.86515	0	1
CDEST_00227.1	CDEST_00227	617	chr1A	790680	792588	#N/A	Putative leucine-rich repeat domain superfamily	0	#N/A	#N/A	0	0	0	#N/A				#N/A	CH63R_02003.1	91.7	1	1	0	0.184075	0.626495	0	1
CDEST_00228.1	CDEST_00228	455	chr1A	792898	794786	#N/A	Putative DNA clamp superfamily protein	0	#N/A	#N/A	0	0	0	#N/A				#N/A	CH63R_02004.1	98.9	1	1	3.65001	6.291	10.8387	1	1
CDEST_00229.1	CDEST_00229	365	chr1A	794789	795886	#N/A	Putative regulator of chromosome condensation 1/beta-lactamase-inhibitor protein II	0	#N/A	#N/A	0	0	0	#N/A				#N/A	CH63R_02005.1	95.6	1	1	12.3402	14.7447	9.96015	1	1
CDEST_00230.1	CDEST_00230	451	chr1A	796344	798265	#N/A	Putative prephenate dehydrogenase, 6-phosphogluconate dehydrogenase, NADP-binding protein	0	#N/A	#N/A	0	0	0	#N/A				#N/A	CH63R_02006.1	99.5	0.980676	0.900222	17.3007	34.7017	14.4549	1	1
CDEST_00231.1	CDEST_00231	379	chr1A	798446	800912	#N/A	hypothetical protein CDEST_00231	0	#N/A	#N/A	0	0	0	#N/A				#N/A	CH63R_02007.1	89.5	1	1.00264	2.37928	1.63607	3.07377	1	1
CDEST_00232.1	CDEST_00232	273	chr1A	801693	803806	#N/A	hypothetical protein CDEST_00232	0	#N/A	#N/A	0	0	0	#N/A				#N/A	CH63R_02008.1	100	0.923077	0.923077	73.3154	217.753	318.604	1	1
CDEST_00233.1	CDEST_00233	262	chr1A	803808	804688	#N/A	Putative winged helix-like DNA-binding domain superfamily, Snf8/Vps36 family	0	#N/A	#N/A	0	0	0	#N/A				#N/A	CH63R_02009.1	100	1	1	20.9637	19.0694	25.4636	1	1
CDEST_00234.1	CDEST_00234	143	chr1A	804988	806418	#N/A	Putative small ribosomal subunit protein uS9	0	#N/A	#N/A	0	0	0	#N/A				#N/A	CH63R_02010.1	100	1	1	4500.34	4997.42	1943.62	1	1
CDEST_00235.1	CDEST_00235	454	chr1A	810453	812757	#N/A	Putative extracellular membrane protein, CFEM	0	#N/A	SignalP-noTM	1	0	0	#N/A				#N/A	CH63R_02011.1	91.9	1	1	1.55452	6.30751	2.80085	1	1
CDEST_00236.1	CDEST_00236	116	chr1A	812942	813726	#N/A	hypothetical protein CDEST_00236	0	#N/A	#N/A	0	0	0	#N/A				#N/A	CH63R_02012.1	82.8	0.811189	1	11.0993	12.1362	36.4429	1	1
CDEST_00237.1	CDEST_00237	264	chr1A	814933	817321	#N/A	Putative NodB domain, glycoside hydrolase/deacetylase, beta/alpha-barrel	0	#N/A	#N/A	0	0	0	CE4				#N/A	CH63R_02013.1	99.6	0.915663	0.863636	8.14252	21.4906	22.2692	1	1
CDEST_00238.1	CDEST_00238	403	chr1A	823833	825274	#N/A	Putative glycoside hydrolase family 18, catalytic domain, glycosyl hydrolase family 18 (GH18) active	0	#N/A	#N/A	0	0	0	GH18				#N/A	CH63R_02014.1	99.7	1	0.861042	4.33756	8.4958	21.882	1	1
CDEST_00239.1	CDEST_00239	493	chr1A	825514	828013	#N/A	Putative ricin B, lectin domain, ricin B-like lectin	1	Non-effector	SignalP-noTM	1	0	0	#N/A				#N/A	CH63R_02015.1	96.2	1	1.00811	7.16814	3.8146	8.73497	1	1
CDEST_00240.1	CDEST_00240	619	chr1A	828389	830990	#N/A	Putative Mg2+ transporter protein, CorA-like/Zinc transport protein ZntB	0	#N/A	#N/A	0	0	0	#N/A				#N/A	CH63R_02016.1	99	0.970968	0.972536	10.2363	7.15263	18.1015	1	1
CDEST_00241.1	CDEST_00241	72	chr1A	831563	831870	#N/A	hypothetical protein CDEST_00241	1	Effector	SignalP-noTM	1	1	1	#N/A				#N/A	CH63R_02017.1	98.6	1	1	0.496982	0	0.552165	0	1
CDEST_00242.1	CDEST_00242	172	chr1A	833136	834029	#N/A	hypothetical protein CDEST_00242	0	#N/A	#N/A	0	0	0	#N/A				#N/A	CH63R_02018.1	87.1	0.982759	0.994186	1.74655	11.1204	39.9789	1	1
CDEST_00243.1	CDEST_00243	166	chr1A	834031	835397	#N/A	Putative Thioesterase domain, HotDog domain superfamily, acyl-coenzyme A thioesterase 13	0	#N/A	#N/A	0	0	0	#N/A				#N/A	CH63R_02019.1	99.4	1	1	19.2579	12.9134	5.62134	1	1
CDEST_00244.1	CDEST_00244	87	chr1A	837523	837856	#N/A	hypothetical protein CDEST_00244	1	Effector	SignalP-noTM	1	1	1	#N/A				#N/A	CH63R_02020.1	94.3	1	1	0.662643	2.69694	0.552165	0	1
CDEST_00245.1	CDEST_00245	540	chr1A	838150	839942	#N/A	Putative zn(2)Cys(6) fungal-type DNA-binding domain-containing protein	0	#N/A	#N/A	0	0	0	#N/A				#N/A	CH63R_02021.1	97.4	0.987203	1	1.50595	1.07211	3.56042	1	1
CDEST_00246.1	CDEST_00246	247	chr1A	841357	842405	#N/A	Putative glutamine amidotransferase domain containing protein ChyE	0	#N/A	#N/A	0	0	0	#N/A				#N/A	CH63R_02022.1	96.8	1	1	30.8596	460.858	269.734	1	1
CDEST_00247.1	CDEST_00247	461	chr1A	844565	846237	#N/A	Putative mitochondrial distribution and morphology protein	0	#N/A	#N/A	0	0	0	#N/A				#N/A	CH63R_02023.1	98.5	1	1	4.9292	6.96795	12.76	1	1
CDEST_00248.1	CDEST_00248	386	chr1A	847666	850136	#N/A	Putative zinc/iron permease	0	#N/A	#N/A	0	0	0	#N/A				#N/A	CH63R_02024.1	99.2	1	1	61.6205	46.3852	19.5291	1	1
CDEST_00249.1	CDEST_00249	151	chr1A	850351	851779	#N/A	Putative small ribosomal subunit protein eS19	0	#N/A	#N/A	0	0	0	#N/A				#N/A	CH63R_02025.1	100	0.7	0.927152	1222.33	1516.38	695.727	1	1
CDEST_00250.1	CDEST_00250	308	chr1A	852759	853685	#N/A	hypothetical protein CDEST_00250	0	#N/A	#N/A	0	0	0	#N/A				#N/A	CH63R_02026.1	55	1.43981	1.00974	0.787756	0.852095	0.729511	0	1
CDEST_00251.1	CDEST_00251	161	chr1A	853812	854725	#N/A	hypothetical protein CDEST_00251	0	#N/A	#N/A	0	0	0	#N/A				#N/A	CH63R_02027.1	93.5	0.910714	0.950311	2.52666	6.8233	1.98332	0	1
CDEST_00252.1	CDEST_00252	766	chr1A	859351	862370	#N/A	Putative Tail specific protease, ClpP/crotonase-like domain superfamily	1	Non-effector	SignalP-noTM	1	0	0	#N/A				#N/A	CH63R_02029.1	97.5	0.930719	0.929504	32.6676	5.05754	7.79958	1	1
CDEST_00253.1	CDEST_00253	188	chr1A	862410	863154	#N/A	Putative protein kinase-like domain superfamily	0	#N/A	#N/A	0	0	0	#N/A				#N/A	CH63R_02030.1	81.2	0.764103	0.792553	1.39591	0	0.376862	0	1
CDEST_00254.1	CDEST_00254	500	chr1A	864814	866373	#N/A	Putative Cellulose-binding domain, fungal, glycoside hydrolase, family 5	1	Non-effector	SignalP-noTM	1	0	0	GH5+CBM1				#N/A	CH63R_02031.1	94.6	1	1.002	412.576	18.7604	12.8864	1	1
CDEST_00255.1	CDEST_00255	215	chr1A	867346	868196	#N/A	hypothetical protein CDEST_00255	0	#N/A	#N/A	0	0	0	#N/A				#N/A	CH63R_02032.1	93.6	1	0.948837	89.203	0	0.911811	1	1
CDEST_00256.1	CDEST_00256	681	chr1A	868198	871356	#N/A	Putative zn(2)Cys(6) fungal-type DNA-binding domain-containing protein	0	#N/A	#N/A	0	0	0	#N/A				#N/A	#N/A	#N/A	#N/A	#N/A	7.69062	3.29402	3.92196	1	1
CDEST_00257.1	CDEST_00257	62	chr1A	871358	872278	#N/A	hypothetical protein CDEST_00257	0	#N/A	#N/A	0	0	0	#N/A				#N/A	#N/A	#N/A	#N/A	#N/A	13.2529	4.04541	6.07381	1	1
CDEST_00258.1	CDEST_00258	744	chr1A	872908	875226	#N/A	Putative peptidase M6-like, domain-containing protein	0	#N/A	#N/A	0	0	0	#N/A				#N/A	CH63R_02034.1	98.4	1	0.912634	19.9124	8.20812	9.83244	1	1
CDEST_00259.1	CDEST_00259	359	chr1A	876368	877517	#N/A	Putative oxoglutarate/iron-dependent dioxygenase, non-hem dioxygenase domain-containing protein	0	#N/A	#N/A	0	0	0	#N/A				#N/A	CH63R_02035.1	96.9	1.00279	1	0.906109	0	0.448717	1	1
CDEST_00260.1	CDEST_00260	94	chr1A	877864	878148	#N/A	hypothetical protein CDEST_00260	1	Non-effector	#N/A	1	1	0	#N/A				#N/A	CH63R_02036.1	85.4	0.383178	0.87234	0.165661	0	0.552165	0	1
CDEST_00261.1	CDEST_00261	278	chr1A	879977	881061	#N/A	Putative chloroperoxidase	1	Non-effector	#N/A	1	1	0	#N/A				#N/A	CH63R_02037.1	84.9	1	1	0.0602072	0	0.418785	0	1
CDEST_00262.1	CDEST_00262	537	chr1A	881997	884160	#N/A	Putative major facilitator superfamily, MFS transporter superfamily	0	#N/A	#N/A	0	0	0	#N/A				#N/A	CH63R_02039.1	98.9	1	0.836127	0.0265911	0	0.0918862	0	1
CDEST_00263.1	CDEST_00263	623	chr1A	884674	886911	#N/A	Putative glucose-methanol-choline oxidoreductase, FAD/NAD(P)-binding domain superfamily	1	Non-effector	SignalP-noTM	0	0	0	AA3				#N/A	CH63R_02040.1	98.6	0.936842	1	1.12161	2.91307	6.27375	1	1
CDEST_00264.1	CDEST_00264	312	chr1A	887530	888931	#N/A	Putative NmrA-like domain, NAD(P)-binding domain superfamily	0	#N/A	#N/A	0	0	0	#N/A				#N/A	CH63R_02041.1	91	1	1.06731	0.154913	0	1.25505	0	1
CDEST_00265.1	CDEST_00265	318	chr1A	889013	890415	#N/A	Putative NmrA-like domain, NAD(P)-binding domain superfamily	0	#N/A	#N/A	0	0	0	#N/A				#N/A	CH63R_02042.1	96.9	1	1	43.5721	268.9	29.2013	1	1
CDEST_00266.1	CDEST_00266	302	chr1A	891192	892514	#N/A	Putative short-chain dehydrogenase/reductase SDR, NAD(P)-binding domain superfamily	0	#N/A	#N/A	0	0	0	#N/A				#N/A	CH63R_02043.1	97	1	1	44.5702	167.887	33.5103	1	1
CDEST_00267.1	CDEST_00267	143	chr1A	894724	895288	#N/A	hypothetical protein CDEST_00267	0	#N/A	#N/A	0	0	0	#N/A				#N/A	#N/A	#N/A	#N/A	#N/A	0	0	0	0	1
CDEST_00268.1	CDEST_00268	251	chr1A	896410	897217	#N/A	Putative germin, rmlC-like cupin domain superfamily, rmlC-like jelly roll	1	Effector	SignalP-noTM	1	1	1	#N/A				#N/A	CH63R_07236.1	90.8	1.06809	1	0.138692	0	0	0	1
CDEST_00269.1	CDEST_00269	284	chr1A	897863	898757	#N/A	Putative protein-arginine deiminase	0	#N/A	#N/A	0	0	0	#N/A				#N/A	#N/A	#N/A	#N/A	#N/A	0	0	0	0	1
CDEST_00270.1	CDEST_00270	131	chr1A	899879	900274	#N/A	hypothetical protein CDEST_00270	1	Non-effector	SignalP-noTM	1	1	0	#N/A				#N/A	CH63R_02045.1	95.4	1	1	0.165661	0	0	0	1
CDEST_00271.1	CDEST_00271	406	chr1A	900419	901755	#N/A	Putative peptidase S33 tripeptidyl aminopeptidase-like, alpha/Beta hydrolase	0	#N/A	#N/A	0	0	0	#N/A				#N/A	CH63R_02046.1	98.3	0.997537	0.997537	0.25939	0	0	0	1
CDEST_00272.1	CDEST_00272	395	chr1A	901985	903275	#N/A	Putative gfo/Idh/MocA-like oxidoreductase, NAD(P)-binding domain superfamily	0	#N/A	#N/A	0	0	0	#N/A				#N/A	CH63R_02047.1	93.4	1.02067	1	0.0383221	2.48767	1.06177	0	1
CDEST_00273.1	CDEST_00273	573	chr1A	903755	905893	#N/A	Putative carboxylesterase, type B, carboxylesterase type B, active, alpha/Beta hydrolase	1	Non-effector	SignalP-noTM	1	0	0	#N/A				#N/A	CH63R_02048.1	99.1	1	1	0.0493521	93.5268	272.164	1	1
CDEST_00274.1	CDEST_00274	591	chr1A	909522	912630	#N/A	Putative heterokaryon incompatibility	0	#N/A	#N/A	0	0	0	#N/A				#N/A	CH63R_02049.1	94.2	0.997573	0.695431	1.59583	8.69909	17.7685	1	1
CDEST_00275.1	CDEST_00275	145	chr1A	913053	913545	#N/A	hypothetical protein CDEST_00275	0	#N/A	#N/A	0	0	0	#N/A				#N/A	#N/A	#N/A	#N/A	#N/A	0.662643	4.04541	6.07381	1	1
CDEST_00276.1	CDEST_00276	277	chr1A	914167	915796	#N/A	hypothetical protein CDEST_00276	1	Non-effector	SignalP-noTM	1	1	0	#N/A				#N/A	CH63R_02050.1	97.5	1	1	21.5994	46.6231	36.6151	1	1
CDEST_00277.1	CDEST_00277	453	chr1A	915817	917373	#N/A	Putative fatty acid desaturase domain-containing protein	0	#N/A	#N/A	0	0	0	#N/A				#N/A	CH63R_02051.1	99.8	1	1	1.78591	1.58103	0.898647	1	1
CDEST_00278.1	CDEST_00278	247	chr1A	919946	920689	#N/A	hypothetical protein CDEST_00278	0	#N/A	#N/A	0	0	0	#N/A				#N/A	#N/A	#N/A	#N/A	#N/A	0	0	0	0	1
CDEST_00279.1	CDEST_00279	269	chr1A	920820	921755	#N/A	hypothetical protein CDEST_00279	1	Non-effector	SignalP-noTM	1	1	0	#N/A				#N/A	CH63R_02052.1	48.6	0.256471	0.405204	0	12.2591	0	1	1
CDEST_00280.1	CDEST_00280	540	chr1A	925857	928814	#N/A	Putative major facilitator, sugar transporter, major facilitator superfamily	0	#N/A	#N/A	0	0	0	#N/A				#N/A	CH63R_02053.1	99.3	1	1	0.0264202	62.6111	136.939	1	1
CDEST_00281.1	CDEST_00281	616	chr1A	932350	935440	#N/A	Putative zn(2)Cys(6) fungal-type DNA-binding domain, fungal transcription factor	0	#N/A	#N/A	0	0	0	#N/A				#N/A	CH63R_02054.1	98.9	1	1	1.11335	15.1219	14.8283	1	1
CDEST_00282.1	CDEST_00282	318	chr1A	935478	936573	#N/A	Putative aldolase-type TIM barrel	0	#N/A	#N/A	0	0	0	#N/A				#N/A	CH63R_02055.1	97.2	1	1	0.453352	0.817325	4.5463	1	1
CDEST_00283.1	CDEST_00283	562	chr1A	937050	939815	#N/A	Putative major facilitator, sugar transporter, major facilitator superfamily	0	#N/A	#N/A	0	0	0	#N/A				#N/A	CH63R_02056.1	96.3	1	0.969751	0.353238	2.45731	4.70689	1	1
CDEST_00284.1	CDEST_00284	565	chr1A	940695	943231	#N/A	Putative amino acid permease/ SLC12A domain-containing protein	0	#N/A	#N/A	0	0	0	#N/A				#N/A	CH63R_02057.1	98.8	1	1	7.87429	6.51288	4.2449	1	1
CDEST_00285.1	CDEST_00285	899	chr1A	943980	947069	#N/A	Putative short-chain dehydrogenase/reductase SDR, NAD(P)-binding domain superfamily	0	#N/A	#N/A	0	0	0	#N/A				#N/A	CH63R_02058.1	92.9	1.00672	1	22.7469	2.30348	2.26581	1	1
CDEST_00286.1	CDEST_00286	134	chr1A	948578	950537	#N/A	hypothetical protein CDEST_00286	0	#N/A	#N/A	0	0	0	#N/A				#N/A	CH63R_02059.1	98.5	0.985185	0.992537	183.883	206.316	230.805	1	1
CDEST_00287.1	CDEST_00287	517	chr1A	958970	963245	#N/A	Putative arrestin-like protein	0	#N/A	#N/A	0	0	0	#N/A				#N/A	CH63R_02063.1	100	1	1	147.505	28.4164	96.3366	1	1
CDEST_00288.1	CDEST_00288	132	chr1A	965591	966075	#N/A	hypothetical protein CDEST_00288	0	#N/A	#N/A	0	0	0	#N/A				#N/A	#N/A	#N/A	#N/A	#N/A	0.331321	0	0	0	1
CDEST_00289.1	CDEST_00289	79	chr1A	966158	966397	#N/A	hypothetical protein CDEST_00289	0	#N/A	#N/A	0	0	0	#N/A				#N/A	CH63R_02064.1	83	0.768116	0.670886	0	0	0	0	1
CDEST_00290.1	CDEST_00290	119	chr1A	966575	966934	#N/A	Putative heterokaryon incompatibility	0	#N/A	#N/A	0	0	0	#N/A				#N/A	#N/A	#N/A	#N/A	#N/A	0.496982	0	0	0	1
CDEST_00291.1	CDEST_00291	85	chr1A	967445	968288	#N/A	hypothetical protein CDEST_00291	0	#N/A	#N/A	0	0	0	#N/A				#N/A	#N/A	#N/A	#N/A	#N/A	3.8102	0	1.10433	0	1
CDEST_00292.1	CDEST_00292	332	chr1A	968520	969825	#N/A	Putative hydroxylase/desaturase AsaB	0	#N/A	#N/A	0	0	0	#N/A				#N/A	CH63R_02065.1	98.5	1	1	28.6366	22.4215	32.5671	1	1
CDEST_00293.1	CDEST_00293	284	chr1A	969837	971108	#N/A	Putative glycoside hydrolase family 16, concanavalin A-like lectin/glucanase domain superfamily	1	Unlikely effector	SignalP-noTM	1	1	0	GH16				#N/A	CH63R_02066.1	97.2	1	1	0.116988	6.16841	27.0479	1	1
CDEST_00294.1	CDEST_00294	533	chr1A	974118	975936	#N/A	Putative major facilitator superfamily, MFS transporter superfamily	0	#N/A	#N/A	0	0	0	#N/A				#N/A	CH63R_02067.1	95.5	1.02303	1	0.536447	0.217684	0.556137	0	1
CDEST_00295.1	CDEST_00295	49	chr1A	978101	978250	#N/A	hypothetical protein CDEST_00295	0	#N/A	#N/A	0	0	0	#N/A				#N/A	CH63R_02068.1	83.7	0.742424	1	0	0	0	0	1
CDEST_00296.1	CDEST_00296	509	chr1A	979591	981237	#N/A	Putative cytochrome P450	1	Non-effector	#N/A	1	0	0	#N/A				#N/A	CH63R_02069.1	94.1	1.04098	0.998035	0	0	0	0	1
CDEST_00297.1	CDEST_00297	186	chr1A	981477	982191	#N/A	Putative Rhodanese-like domain-containing protein	0	#N/A	#N/A	0	0	0	#N/A				#N/A	CH63R_02070.1	87.3	1	0.806452	0.21856	0	1.15104	0	1
CDEST_00298.1	CDEST_00298	427	chr1A	982704	984348	#N/A	Putative Bile acid:sodium symporter/arsenical resistance protein Acr3	0	#N/A	#N/A	0	0	0	#N/A				#N/A	CH63R_02071.1	96	1	1	3.76453	0.282854	2.7747	1	1
CDEST_00299.1	CDEST_00299	122	chr1A	986257	987050	#N/A	hypothetical protein CDEST_00299	1	Effector	SignalP-noTM	1	1	1	#N/A				#N/A	#N/A	#N/A	#N/A	#N/A	1.32529	49.8933	7.7303	1	1
CDEST_00300.1	CDEST_00300	303	chr1A	987575	988582	#N/A	hypothetical protein CDEST_00300	0	#N/A	#N/A	0	0	0	#N/A				#N/A	CH63R_02072.1	92.9	0.405018	0.372937	1.18051	0	0.745542	1	1
CDEST_00301.1	CDEST_00301	140	chr1A	989698	990174	#N/A	hypothetical protein CDEST_00301	1	Effector	SignalP-noTM	1	1	1	#N/A				#N/A	CH63R_02073.1	90	1	1	0.165661	1.34847	0	0	1
CDEST_00302.1	CDEST_00302	403	chr1A	992852	994310	#N/A	Putative aspartic peptidase A1 family, aspartic peptidase domain superfamily	1	Non-effector	SignalP-noTM	1	0	0	#N/A				#N/A	CH63R_02074.1	96.6	0.994382	0.878412	0	0	0	0	1
CDEST_00303.1	CDEST_00303	599	chr1A	994880	996731	#N/A	Putative cytochrome P450	1	Non-effector	#N/A	1	0	0	#N/A				#N/A	CH63R_02075.1	95.5	1	1	0.023456	0	0	0	1
CDEST_00304.1	CDEST_00304	282	chr1A	998347	999306	#N/A	hypothetical protein CDEST_00304	0	#N/A	#N/A	0	0	0	#N/A				#N/A	CH63R_02076.1	95.6	0.942408	0.638298	0	0	0	0	1
CDEST_00305.1	CDEST_00305	131	chr1A	999925	1000436	#N/A	hypothetical protein CDEST_00305	1	Effector	SignalP-noTM	1	1	1	#N/A				#N/A	CH63R_02077.1	87.8	1	1	0.165661	0	0	0	1
CDEST_00306.1	CDEST_00306	264	chr1A	1000836	1001979	#N/A	Putative glutathione S-transferase, Thioredoxin-like superfamily	0	#N/A	#N/A	0	0	0	#N/A				#N/A	CH63R_02078.1	97.7	1	1	23.5228	69.7134	84.1283	1	1
CDEST_00307.1	CDEST_00307	249	chr1A	1002514	1003357	#N/A	hypothetical protein CDEST_00307	0	#N/A	#N/A	0	0	0	#N/A				#N/A	CH63R_02079.1	79.5	1.0081	1	0.14027	0.568817	0.977544	0	1
CDEST_00308.1	CDEST_00308	73	chr1A	1003424	1003645	#N/A	hypothetical protein CDEST_00308	0	#N/A	#N/A	0	0	0	#N/A				#N/A	CH63R_02080.1	93.4	0.393548	0.835616	0.165661	0	0	0	1
CDEST_00309.1	CDEST_00309	86	chr1A	1004268	1004528	#N/A	hypothetical protein CDEST_00309	0	#N/A	#N/A	0	0	0	#N/A				#N/A	#N/A	#N/A	#N/A	#N/A	0	0	0	0	1
CDEST_00310.1	CDEST_00310	161	chr1A	1007069	1007723	#N/A	hypothetical protein CDEST_00310	0	#N/A	#N/A	0	0	0	#N/A				#N/A	CH63R_02082.1	83.9	1	1	0	3.41165	0.49583	0	1
CDEST_00311.1	CDEST_00311	181	chr1A	1008501	1009211	#N/A	hypothetical protein CDEST_00311	0	#N/A	#N/A	0	0	0	#N/A				#N/A	CH63R_02083.1	83.9	0.994475	0.994475	0	0	0	0	1
CDEST_00312.1	CDEST_00312	117	chr1A	1011615	1012035	#N/A	hypothetical protein CDEST_00312	0	#N/A	#N/A	0	0	0	#N/A				#N/A	CH63R_02084.1	82.1	0.879699	1	0	0	0	0	1
CDEST_00313.1	CDEST_00313	282	chr1A	1012987	1013985	#N/A	hypothetical protein CDEST_00313	0	#N/A	#N/A	0	0	0	#N/A				#N/A	CH63R_02085.1	91.8	0.996454	0.996454	0	0	0	0	1
CDEST_00314.1	CDEST_00314	296	chr1A	1014666	1015626	#N/A	Putative enoyl-CoA hydratase/isomerase, ClpP/crotonase-like domain superfamily	1	Non-effector	SignalP-noTM	1	1	0	#N/A				#N/A	CH63R_02086.1	90.2	1.07246	1	0.0553447	0	0	0	1
CDEST_00315.1	CDEST_00315	306	chr1A	1016616	1017536	#N/A	Putative short-chain dehydrogenase/reductase SDR, NAD(P)-binding domain superfamily	0	#N/A	#N/A	0	0	0	#N/A				#N/A	CH63R_02087.1	97.7	1	1	0.423745	3.43763	2.94336	1	1
CDEST_00316.1	CDEST_00316	528	chr1A	1017804	1019390	#N/A	Putative MFS transporter superfamily	0	#N/A	#N/A	0	0	0	#N/A				#N/A	CH63R_02088.1	90	1.10924	1	0.162703	1.32045	0.562282	0	1
CDEST_00317.1	CDEST_00317	494	chr1A	1022660	1024789	#N/A	Putative fluoride-specific ion channel FluC	0	#N/A	#N/A	0	0	0	#N/A				#N/A	#N/A	#N/A	#N/A	#N/A	27.2856	13.7951	28.9794	1	1
CDEST_00318.1	CDEST_00318	232	chr1A	1025154	1026095	#N/A	Putative Phosphoribosyltransferase domain-containing protein	0	#N/A	#N/A	0	0	0	#N/A				#N/A	CH63R_02091.1	98.3	1	1	23.9129	14.481	76.9434	1	1
CDEST_00319.1	CDEST_00319	998	chr1A	1026267	1029505	#N/A	Putative DNA ligase, ATP-dependent, BRCT domain, DNA ligase, ATP-dependent, central	0	#N/A	#N/A	0	0	0	#N/A				#N/A	CH63R_02092.1	97.6	1	1	2.52067	2.92306	4.45904	1	1
CDEST_00320.1	CDEST_00320	274	chr1A	1035795	1036805	#N/A	Putative copper acquisition factor BIM1-like domain-containing protein	1	Non-effector	SignalP-noTM	1	1	0	#N/A				#N/A	CH63R_02093.1	99.6	1	1	0.122812	0.498092	2.34973	0	1
CDEST_00321.1	CDEST_00321	355	chr1A	1039161	1040641	#N/A	Putative serine/threonine-protein kinase, active	0	#N/A	#N/A	0	0	0	#N/A				#N/A	CH63R_02094.1	73.8	0.976134	1.15211	3.93843	0.355056	1.36541	1	1
CDEST_00322.1	CDEST_00322	264	chr1A	1040944	1042112	#N/A	Putative luciferase	1	Non-effector	#N/A	1	1	0	#N/A				#N/A	CH63R_02095.1	95.4	0.97037	0.992424	0.323116	0	7.64802	1	1
CDEST_00323.1	CDEST_00323	538	chr1A	1042114	1043934	#N/A	Putative peptidase M14, carboxypeptidase A	1	Non-effector	SignalP-noTM	0	0	0	#N/A				#N/A	CH63R_02096.1	93.9	1	1	0.504143	24.9799	24.8473	1	1
CDEST_00324.1	CDEST_00324	500	chr1A	1044077	1046405	#N/A	Putative major facilitator superfamily, MFS transporter superfamily	0	#N/A	#N/A	0	0	0	#N/A				#N/A	CH63R_02097.1	99.4	0.776	0.97	2.05161	4.45559	5.29441	1	1
CDEST_00325.1	CDEST_00325	76	chr1A	1046409	1046641	#N/A	hypothetical protein CDEST_00325	0	#N/A	#N/A	0	0	0	#N/A				#N/A	#N/A	#N/A	#N/A	#N/A	0.496982	0	1.65649	1	1
CDEST_00326.1	CDEST_00326	366	chr1A	1047249	1048617	#N/A	Putative inosine/uridine-preferring nucleoside hydrolase domain, ribonucleoside hydrolase	1	Non-effector	SignalP-noTM	1	0	0	#N/A				#N/A	CH63R_02098.1	95.6	1	1	2.2743	1.36692	3.50325	1	1
CDEST_00327.1	CDEST_00327	524	chr1A	1049488	1051062	#N/A	Putative aminoglycoside phosphotransferase, protein kinase-like domain superfamily	0	#N/A	#N/A	0	0	0	#N/A				#N/A	CH63R_02099.1	96.9	1	1	0.0273578	0.222027	0	0	1
CDEST_00328.1	CDEST_00328	863	chr1A	1054135	1057610	#N/A	hypothetical protein CDEST_00328	0	#N/A	#N/A	0	0	0	#N/A				#N/A	CH63R_02100.1	99.2	1	1	101.928	124.732	317.498	1	1
CDEST_00329.1	CDEST_00329	280	chr1A	1057331	1058547	#N/A	Putative short-chain dehydrogenase/reductase SDR, NAD(P)-binding domain superfamily	1	Non-effector	#N/A	1	1	0	#N/A				#N/A	CH63R_02101.1	92.5	1.02564	1	0.11925	0.483659	1.03673	0	1
CDEST_00330.1	CDEST_00330	154	chr1A	1059235	1059954	#N/A	hypothetical protein CDEST_00330	0	#N/A	#N/A	0	0	0	#N/A				#N/A	CH63R_02102.1	93.5	1	1	14.7944	11.1187	16.7409	1	1
CDEST_00331.1	CDEST_00331	410	chr1A	1060287	1061708	#N/A	Putative FAD-binding domain, FAD/NAD(P)-binding domain superfamily	0	#N/A	#N/A	0	0	0	#N/A				#N/A	CH63R_02103.1	98.8	1	1	1.35478	0.59424	0	1	1
CDEST_00332.1	CDEST_00332	300	chr1A	1062827	1064024	#N/A	Putative NmrA-like domain, NAD(P)-binding domain superfamily	0	#N/A	#N/A	0	0	0	#N/A				#N/A	CH63R_02104.1	98.3	1	1	50.6718	6.17481	4.15527	1	1
CDEST_00333.1	CDEST_00333	346	chr1A	1064331	1066114	#N/A	hypothetical protein CDEST_00333	1	Non-effector	#N/A	1	0	0	#N/A				#N/A	CH63R_02105.1	95.7	1	1	0	10.636	60.8229	1	1
CDEST_00334.1	CDEST_00334	492	chr1A	1067581	1069123	#N/A	Putative histone-lysine N-methyltransferase DOT1 domain, histone H3-K79 methyltransferase	0	#N/A	#N/A	0	0	0	#N/A				#N/A	CH63R_02106.1	99.8	1	1	35.2784	17.6846	23.7225	1	1
CDEST_00335.1	CDEST_00335	200	chr1A	1069439	1070469	#N/A	hypothetical protein CDEST_00335	0	#N/A	#N/A	0	0	0	#N/A				#N/A	CH63R_02107.1	98	1	1	45.1108	34.6795	58.5741	1	1
CDEST_00336.1	CDEST_00336	841	chr1A	1070675	1073949	#N/A	Putative vacuolar protein sorting-associated protein	0	#N/A	#N/A	0	0	0	#N/A				#N/A	CH63R_02108.1	98.5	1	1.00238	16.4171	16.0381	24.2086	1	1
CDEST_00337.1	CDEST_00337	621	chr1A	1078633	1082066	#N/A	Putative forkhead-associated (FHA) domain, Zinc finger, RING-type, SMAD/FHA domain superfamily	0	#N/A	#N/A	0	0	0	#N/A				#N/A	CH63R_02109.1	96.2	1.00806	1.00644	21.1183	37.8254	72.2961	1	1
CDEST_00338.1	CDEST_00338	592	chr1A	1082508	1084470	#N/A	Putative peptidase M16, zinc-binding, metalloenzyme, LuxS/M16 peptidase	0	#N/A	#N/A	0	0	0	#N/A				#N/A	CH63R_02110.1	96.5	1.02069	1	12.742	12.927	16.5025	1	1
CDEST_00339.1	CDEST_00339	882	chr1A	1084472	1088121	#N/A	hypothetical protein CDEST_00339	0	#N/A	#N/A	0	0	0	#N/A				#N/A	CH63R_02111.1	91.8	1	1	10.0494	19.9291	42.7484	1	1
CDEST_00340.1	CDEST_00340	1768	chr1A	1088469	1094137	#N/A	Putative rRNA biogenesis protein Rrp5	0	#N/A	#N/A	0	0	0	#N/A				#N/A	CH63R_02112.1	98.9	1	1.00113	11.8337	21.5651	7.44167	1	1
CDEST_00341.1	CDEST_00341	410	chr1A	1095028	1098546	#N/A	Putative hem peroxidase, peroxidase, active, heme-binding peroxidase Ccp1	1	Non-effector	SignalP-noTM	1	0	0	AA2				#N/A	CH63R_02113.1	99.3	1	1	6.44438	14.5589	11.7896	1	1
CDEST_00342.1	CDEST_00342	127	chr1A	1098951	1099865	#N/A	Putative EthD domain-containing protein	0	#N/A	#N/A	0	0	0	#N/A				#N/A	CH63R_02114.1	98.4	1	1	2.65057	146.983	22.6387	1	1
CDEST_00343.1	CDEST_00343	270	chr1A	1099921	1101718	#N/A	Putative alkaline ceramidase	0	#N/A	#N/A	0	0	0	#N/A				#N/A	CH63R_02115.1	97.8	1	1	12.844	47.771	36.1886	1	1
CDEST_00344.1	CDEST_00344	402	chr1A	1102165	1103632	#N/A	Putative nucleotide-diphospho-sugar transferase	1	Non-effector	#N/A	1	0	0	#N/A				#N/A	CH63R_02116.1	96.3	1	1	0	0	0	0	1
CDEST_00345.1	CDEST_00345	192	chr1A	1104507	1105085	#N/A	hypothetical protein CDEST_00345	0	#N/A	#N/A	0	0	0	#N/A				#N/A	CH63R_02117.1	92.7	1	1	0	0	0	0	1
CDEST_00346.1	CDEST_00346	69	chr1A	1106229	1106681	#N/A	hypothetical protein CDEST_00346	0	#N/A	#N/A	0	0	0	#N/A				#N/A	#N/A	#N/A	#N/A	#N/A	0	10.7877	0.552165	1	0
CDEST_00347.1	CDEST_00347	355	chr1A	1110058	1111125	#N/A	Putative pectin lyase/virulence factor	1	Effector	SignalP-noTM	1	0	0	#N/A				#N/A	CH63R_02118.1	97.7	1	1	0	257.771	256.395	1	1
CDEST_00348.1	CDEST_00348	194	chr1A	1112840	1113852	#N/A	hypothetical protein CDEST_00348	0	#N/A	#N/A	0	0	0	#N/A				#N/A	CH63R_02119.1	96.9	1	1.01031	8.06174	12.4085	18.6049	1	1
CDEST_00349.1	CDEST_00349	340	chr1A	1114965	1116103	#N/A	hypothetical protein CDEST_00349	1	Non-effector	SignalP-noTM	0	0	0	#N/A				#N/A	CH63R_02120.1	94.7	1	1	0	0	0.160316	0	1
CDEST_00350.1	CDEST_00350	161	chr1A	1119440	1120012	#N/A	Putative extracellular membrane protein, CFEM	1	Non-effector	SignalP-noTM	1	1	0	#N/A				#N/A	CH63R_02121.1	96.3	1	1	0.701849	0	0	0	1
CDEST_00351.1	CDEST_00351	154	chr1A	1120931	1121443	#N/A	hypothetical protein CDEST_00351	0	#N/A	#N/A	0	0	0	#N/A				#N/A	CH63R_02122.1	76.2	0.980583	0.655844	0.457558	0	0	0	1
CDEST_00352.1	CDEST_00352	363	chr1A	1122686	1124223	#N/A	hypothetical protein CDEST_00352	0	#N/A	#N/A	0	0	0	#N/A				#N/A	CH63R_02123.1	91.6	1	1.02204	0	0.345263	0.147492	0	1
CDEST_00353.1	CDEST_00353	254	chr1A	1129583	1130687	#N/A	Putative prolyl 4-hydroxylase, alpha subunit	1	Unlikely effector	#N/A	1	1	0	#N/A				#N/A	CH63R_02124.1	96.4	0.996063	0.996063	0.545568	83.5196	10.9269	1	1
CDEST_00354.1	CDEST_00354	476	chr1A	1131460	1134488	#N/A	Putative FAD dependent oxidoreductase, FAD/NAD(P)-binding domain superfamily, MTOX family	1	Non-effector	#N/A	1	0	0	#N/A				#N/A	CH63R_02125.1	97.9	0.995392	0.907563	2.75555	14.4111	3.28229	1	1
CDEST_00355.1	CDEST_00355	402	chr1A	1135959	1137340	#N/A	Putative TauD/TfdA-like domain, taurine dioxygenase TauD-like superfamily	0	#N/A	#N/A	0	0	0	#N/A				#N/A	CH63R_02127.1	99.8	1	1	16.6529	6.08687	9.87054	1	1
CDEST_00356.1	CDEST_00356	345	chr1A	1138414	1139701	#N/A	Putative tryptophan synthase beta chain-like, PALP domain-containing protein	0	#N/A	#N/A	0	0	0	#N/A				#N/A	CH63R_02128.1	99.7	1	1	0.362959	50.4306	57.7444	1	1
CDEST_00357.1	CDEST_00357	189	chr1A	1140124	1140693	#N/A	hypothetical protein CDEST_00357	1	Effector	#N/A	1	1	1	#N/A				#N/A	CH63R_02129.1	87.7	0.93956	0.904762	0	4.31435	2.6148	0	1
CDEST_00358.1	CDEST_00358	260	chr1A	1142349	1143131	#N/A	Putative F-box-like domain superfamily protein	0	#N/A	#N/A	0	0	0	#N/A				#N/A	CH63R_02130.1	87.1	0.989796	0.746154	0	0	0	0	1
CDEST_00359.1	CDEST_00359	653	chr1A	1144393	1148144	#N/A	Putative zn(2)Cys(6) fungal-type DNA-binding domain-containing protein	0	#N/A	#N/A	0	0	0	#N/A				#N/A	CH63R_02131.1	96.8	1	0.998469	2.16971	2.24446	5.21356	1	1
CDEST_00360.1	CDEST_00360	515	chr1A	1150561	1152108	#N/A	Putative leucine-rich repeat domain superfamily	0	#N/A	#N/A	0	0	0	#N/A				#N/A	CH63R_02132.1	92.2	1	1	0.33498	0.453095	0.192971	0	1
CDEST_00361.1	CDEST_00361	348	chr1A	1152537	1153805	#N/A	hypothetical protein CDEST_00361	0	#N/A	#N/A	0	0	0	#N/A				#N/A	CH63R_02133.1	88.2	1	1.07184	0.0448747	0	0.311219	0	1
CDEST_00362.1	CDEST_00362	524	chr1A	1154630	1156591	#N/A	Putative major facilitator superfamily, MFS transporter superfamily	0	#N/A	#N/A	0	0	0	#N/A				#N/A	CH63R_02134.1	99.2	1	1.00191	7.03095	0	0.0945494	1	1
CDEST_00363.1	CDEST_00363	88	chr1A	1157201	1158143	#N/A	hypothetical protein CDEST_00363	0	#N/A	#N/A	0	0	0	#N/A				#N/A	CH63R_02135.1	89.9	1	1.01136	14.4125	45.8479	53.0078	1	1
CDEST_00364.1	CDEST_00364	69	chr1A	1158164	1158380	#N/A	hypothetical protein CDEST_00364	0	#N/A	#N/A	0	0	0	#N/A				#N/A	#N/A	#N/A	#N/A	#N/A	0	0	0	0	1
CDEST_00365.1	CDEST_00365	217	chr1A	1158382	1159324	#N/A	hypothetical protein CDEST_00365	0	#N/A	#N/A	0	0	0	#N/A				#N/A	CH63R_02136.1	87.7	0.459119	0.336406	0.42867	0	0	0	1
CDEST_00366.1	CDEST_00366	433	chr1A	1159859	1161544	#N/A	Putative peptidase M20, xaa-Arg dipeptidase, bacterial exopeptidase dimerization	0	#N/A	#N/A	0	0	0	#N/A				#N/A	CH63R_02137.1	97.2	1	1	3.66749	0.278141	1.06753	1	1
CDEST_00367.1	CDEST_00367	541	chr1A	1161547	1163782	#N/A	Putative The Golgi pH regulator/GPCR-type G protein	0	#N/A	#N/A	0	0	0	#N/A				#N/A	CH63R_02138.1	99.1	1	1	15.0537	10.0563	16.5796	1	1
CDEST_00368.1	CDEST_00368	556	chr1A	1164077	1169448	#N/A	Putative rossmann-like alpha/beta/alpha sandwich protein	0	#N/A	#N/A	0	0	0	#N/A				#N/A	CH63R_02139.1	97	0.978495	0.654676	11.4951	27.7808	54.0109	1	1
CDEST_00369.1	CDEST_00369	479	chr1A	1172730	1175161	#N/A	Putative translation initiation factor 3 complex subunit L	0	#N/A	#N/A	0	0	0	#N/A				#N/A	CH63R_02140.1	100	1	1	65.7053	78.1825	31.0025	1	1
CDEST_00370.1	CDEST_00370	1087	chr1A	1175464	1179943	#N/A	Putative small GTP-binding protein	0	#N/A	#N/A	0	0	0	#N/A				#N/A	CH63R_02141.1	74.3	1.34032	1	6.81303	3.06155	2.30587	1	1
CDEST_00371.1	CDEST_00371	587	chr1A	1179767	1183535	#N/A	Putative RNA recognition motif domain, nucleotide-binding alpha-beta plait domain superfamily	0	#N/A	#N/A	0	0	0	#N/A				#N/A	CH63R_02142.1	96.6	0.957655	1.0017	73.7395	101.5	63.505	1	1
CDEST_00372.1	CDEST_00372	221	chr1A	1184023	1185553	#N/A	hypothetical protein CDEST_00372	0	#N/A	#N/A	0	0	0	#N/A				#N/A	CH63R_02143.1	97.1	0.923077	0.923077	22.522	24.3498	27.6836	1	1
CDEST_00373.1	CDEST_00373	2978	chr1A	1187246	1197427	#N/A	Putative FMP27, SW motif-containing RBG unit, FMP27/BLTP2/Hobbit, GFWDK motif-containing RBG unit	1	Non-effector	#N/A	1	0	0	#N/A				#N/A	CH63R_02144.1	98.9	1	1	6.52654	3.55081	6.20958	1	1
CDEST_00374.1	CDEST_00374	127	chr1A	1201350	1202135	#N/A	hypothetical protein CDEST_00374	0	#N/A	#N/A	0	0	0	#N/A				#N/A	#N/A	#N/A	#N/A	#N/A	0.331321	1.34847	0	0	1
CDEST_00375.1	CDEST_00375	568	chr1A	1203706	1207531	#N/A	Putative meiotically up-regulated protein PB1A10.08	0	#N/A	#N/A	0	0	0	#N/A				#N/A	CH63R_02145.1	99.8	0.762324	0.762324	11.8146	23.8707	63.9744	1	1
CDEST_00376.1	CDEST_00376	342	chr1A	1214401	1216371	#N/A	Putative MPN domain, Cop9 signalosome subunit 5 domain-containing protein	0	#N/A	#N/A	0	0	0	#N/A				#N/A	CH63R_02146.1	99.7	1	1	28.6726	29.7768	53.6209	1	1
CDEST_00377.1	CDEST_00377	322	chr1A	1216429	1219641	#N/A	hypothetical protein CDEST_00377	1	Effector	SignalP-noTM	1	0	0	#N/A				#N/A	CH63R_02147.1	98.5	0.167939	0.204969	64.1343	43.4267	13.0736	1	1
CDEST_00378.1	CDEST_00378	298	chr1A	1220161	1222161	#N/A	Putative mycotoxin biosynthesis protein UstYa	0	#N/A	#N/A	0	0	0	#N/A				#N/A	CH63R_02148.1	94.3	1.01361	1	8.44728	10.6795	4.95491	1	1
CDEST_00379.1	CDEST_00379	501	chr1A	1223695	1225550	#N/A	Putative major facilitator superfamily, MFS transporter superfamily	0	#N/A	#N/A	0	0	0	#N/A				#N/A	CH63R_02149.1	99.7	0.91253	0.770459	8.47554	11.4639	9.26837	1	1
CDEST_00380.1	CDEST_00380	894	chr1A	1229484	1232791	#N/A	Putative tetratricopeptide-like helical domain superfamily	0	#N/A	#N/A	0	0	0	#N/A				#N/A	CH63R_02150.1	94.4	1	1	2.29906	1.58566	6.52809	1	1
CDEST_00381.1	CDEST_00381	286	chr1A	1232776	1233636	#N/A	Putative auxiliary Activity family 9	1	Non-effector	SignalP-noTM	1	1	0	AA9				#N/A	CH63R_02151.1	97.2	1	1	0.173834	0	1.20861	0	1
CDEST_00382.1	CDEST_00382	225	chr1A	1235988	1237012	#N/A	hypothetical protein CDEST_00382	1	Effector	SignalP-noTM	1	1	1	#N/A				#N/A	CH63R_02152.1	71.7	1.01282	1.05333	0	39.5155	3.40333	1	1
CDEST_00383.1	CDEST_00383	575	chr1A	1237817	1240194	#N/A	Putative tannase/feruloyl esterase, alpha/Beta hydrolase	0	#N/A	#N/A	0	0	0	#N/A				#N/A	CH63R_02153.1	94	1	1.00696	2.50692	19.349	40.4106	1	1
CDEST_00384.1	CDEST_00384	740	chr1A	1244041	1246768	#N/A	hypothetical protein CDEST_00384	0	#N/A	#N/A	0	0	0	#N/A				#N/A	CH63R_02156.1	89.7	1	1.01081	10.2101	11.8605	18.1878	1	1
CDEST_00385.1	CDEST_00385	358	chr1A	1246770	1247884	#N/A	Putative 2-amino-3-carboxymuconate-6-semialdehyde decarboxylase, metal-dependent hydrolase	0	#N/A	#N/A	0	0	0	#N/A				#N/A	CH63R_02157.1	98.6	1	1	6.27843	0.702638	0.450305	1	1
CDEST_00386.1	CDEST_00386	112	chr1A	1247886	1248255	#N/A	hypothetical protein CDEST_00386	0	#N/A	#N/A	0	0	0	#N/A				#N/A	CH63R_02158.1	93	0.390909	0.383929	10.271	0	0	1	1
CDEST_00387.1	CDEST_00387	506	chr1A	1249542	1251845	#N/A	Putative Zinc finger, CCCH-type	0	#N/A	#N/A	0	0	0	#N/A				#N/A	CH63R_02159.1	91.3	1.00198	1	2.22264	1.85005	6.59966	1	1
CDEST_00388.1	CDEST_00388	300	chr1A	1255144	1256602	#N/A	Putative peptidase M43, pregnancy-associated plasma-A	1	Non-effector	SignalP-noTM	1	0	0	#N/A				#N/A	CH63R_02161.1	97.4	1	1.00667	5.11068	26.0224	41.5527	1	1
CDEST_00389.1	CDEST_00389	796	chr1A	1257100	1259702	#N/A	Putative FAD-binding domain, FAD/NAD(P)-binding domain superfamily	0	#N/A	#N/A	0	0	0	#N/A				#N/A	CH63R_02162.1	96.7	1	1	0.187701	2.90862	8.71084	1	1
CDEST_00390.1	CDEST_00390	338	chr1A	1260518	1261955	#N/A	Putative S-adenosyl-L-methionine-dependent methyltransferase superfamily	0	#N/A	#N/A	0	0	0	#N/A				#N/A	CH63R_02163.1	96.7	1	1	6.79906	0	11.9537	1	1
CDEST_00391.1	CDEST_00391	531	chr1A	1265096	1267373	#N/A	Putative glycoside hydrolase, family 43	1	Non-effector	SignalP-noTM	1	0	0	GH43				#N/A	#N/A	#N/A	#N/A	#N/A	0.107758	6.12176	13.6852	1	1
CDEST_00392.1	CDEST_00392	195	chr1A	1268275	1268978	#N/A	Putative GNAT domain, acyl-CoA N-acyltransferase	0	#N/A	#N/A	0	0	0	#N/A				#N/A	CH63R_02164.1	71.1	1	1.01026	1.31573	1.64091	5.32188	1	1
CDEST_00393.1	CDEST_00393	754	chr1A	1269420	1272726	#N/A	Putative EH domain, EF-hand domain pair protein	0	#N/A	#N/A	0	0	0	#N/A				#N/A	CH63R_02165.1	74.7	0.976642	0.887268	7.40956	8.3817	15.875	1	1
CDEST_00394.1	CDEST_00394	810	chr1A	1273206	1277582	#N/A	Putative microtubule-associated protein, MAP65/Ase1/PRC1	0	#N/A	#N/A	0	0	0	#N/A				#N/A	CH63R_02166.1	98.3	1	1.00123	8.55389	11.8211	15.473	1	1
CDEST_00395.1	CDEST_00395	118	chr1A	1279921	1281160	#N/A	hypothetical protein CDEST_00395	0	#N/A	#N/A	0	0	0	#N/A				#N/A	CH63R_02167.1	89.4	0.394958	0.398305	6.12945	6.74234	39.7558	1	1
CDEST_00396.1	CDEST_00396	472	chr1A	1282428	1283846	#N/A	Putative UDP-glucose/GDP-mannose dehydrogenase, NAD(P)-binding domain superfamily	0	#N/A	#N/A	0	0	0	#N/A				#N/A	CH63R_02168.1	98.3	1	1	0.123697	0	0	0	1
CDEST_00397.1	CDEST_00397	678	chr1A	1287221	1289257	#N/A	Putative chitin synthase, nucleotide-diphospho-sugar transferase	0	#N/A	#N/A	0	0	0	GT2				#N/A	CH63R_02169.1	98	0.936578	0.936578	0.0203925	0	0	0	1
CDEST_00398.1	CDEST_00398	366	chr1A	1291036	1292136	#N/A	hypothetical protein CDEST_00398	1	Non-effector	SignalP-noTM	1	0	0	#N/A				#N/A	CH63R_02170.1	95.9	1.01105	1	0.0421167	0	0	0	1
CDEST_00399.1	CDEST_00399	861	chr1A	1292529	1295982	#N/A	Putative pectin lyase/virulence factor, immunoglobulin-like protein	1	Non-effector	SignalP-noTM	1	0	0	PL1				#N/A	CH63R_02171.1	98.4	1	1	0.610582	4.32078	15.9801	1	1
CDEST_00400.1	CDEST_00400	130	chr1A	1298072	1299231	#N/A	Putative zn(2)Cys(6) fungal-type DNA-binding domain-containing protein	0	#N/A	#N/A	0	0	0	#N/A				#N/A	CH63R_02172.1	96.4	0.173913	0.215385	410.673	5.39387	4.41732	1	1
CDEST_00401.1	CDEST_00401	524	chr1A	1300412	1302037	#N/A	Putative cytochrome P450	1	Non-effector	#N/A	1	0	0	#N/A				#N/A	CH63R_02173.1	97.5	1	1.00191	0.793375	1.77622	1.51279	1	1
CDEST_00402.1	CDEST_00402	629	chr1A	1302502	1305066	#N/A	Putative zn(2)Cys(6) fungal-type DNA-binding domain-containing protein	0	#N/A	#N/A	0	0	0	#N/A				#N/A	CH63R_02174.1	90.1	0.846834	0.914149	0	7.92452	7.0485	1	1
CDEST_00403.1	CDEST_00403	66	chr1A	1305724	1305974	#N/A	hypothetical protein CDEST_00403	0	#N/A	#N/A	0	0	0	#N/A				#N/A	#N/A	#N/A	#N/A	#N/A	0	6.74234	2.20866	1	0
CDEST_00404.1	CDEST_00404	1456	chr1A	1306618	1311622	#N/A	Putative AAA+ ATPase domain, CDR ABC transporter, ABC-2 type transporter, transmembrane	0	#N/A	#N/A	0	0	0	#N/A				#N/A	CH63R_02175.1	97.3	1.00275	1.00137	0	1.23098	1.16731	1	1
CDEST_00405.1	CDEST_00405	683	chr1A	1313417	1316157	#N/A	Putative tetratricopeptide-like helical domain superfamily	0	#N/A	#N/A	0	0	0	#N/A				#N/A	CH63R_02176.1	91.9	0.872636	1.01318	1.5978	2.29825	12.495	1	1
CDEST_00406.1	CDEST_00406	312	chr1A	1316642	1317580	#N/A	Putative NmrA-like domain, NAD(P)-binding domain superfamily	0	#N/A	#N/A	0	0	0	#N/A				#N/A	CH63R_02177.1	95.5	1	1	0.103275	0	0.179293	0	1
CDEST_00407.1	CDEST_00407	482	chr1A	1318702	1320192	#N/A	Putative GroES-like superfamily, polyketide synthase, enoylreductase domain-containing protein	1	Non-effector	#N/A	1	0	0	#N/A				#N/A	#N/A	#N/A	#N/A	#N/A	0	0	0.104318	0	1
CDEST_00408.1	CDEST_00408	617	chr1A	1320682	1322814	#N/A	Putative Acyl transferase domain superfamily, Acyl transferase/acyl hydrolase/lysophospholipase	0	#N/A	#N/A	0	0	0	#N/A				#N/A	#N/A	#N/A	#N/A	#N/A	0	0.184075	0	0	1
CDEST_00409.1	CDEST_00409	329	chr1A	1328771	1330244	#N/A	Putative pectate lyase PlyH/PlyE, pectin lyase/virulence factor	1	Non-effector	SignalP-noTM	1	0	0	PL3				#N/A	CH63R_02182.1	99.1	1	1	0.867724	13.6887	3.84724	1	1
CDEST_00410.1	CDEST_00410	590	chr1A	1330573	1332693	#N/A	hypothetical protein CDEST_00410	0	#N/A	#N/A	0	0	0	#N/A				#N/A	CH63R_02183.1	83	0.879389	0.976271	0.0238644	0.968435	1.1539	0	1
CDEST_00411.1	CDEST_00411	139	chr1A	1333233	1333743	#N/A	Putative Zinc finger C2H2-type	0	#N/A	#N/A	0	0	0	#N/A				#N/A	#N/A	#N/A	#N/A	#N/A	0.165661	2.69694	0.552165	0	1
CDEST_00412.1	CDEST_00412	604	chr1A	1333810	1335806	#N/A	hypothetical protein CDEST_00412	0	#N/A	#N/A	0	0	0	#N/A				#N/A	CH63R_02184.1	83.5	1.03761	1.00497	0	1.50865	1.0431	0	1
CDEST_00413.1	CDEST_00413	136	chr1A	1336563	1336973	#N/A	Putative YjgF/YER057c/UK114 family, RutC-like superfamily protein	0	#N/A	#N/A	0	0	0	#N/A				#N/A	CH63R_02185.1	99.3	0.992647	0.992647	0	1.34847	0.552165	0	1
CDEST_00414.1	CDEST_00414	336	chr1A	1337904	1339086	#N/A	Putative short-chain dehydrogenase/reductase SDR, NAD(P)-binding domain superfamily	0	#N/A	#N/A	0	0	0	#N/A				#N/A	CH63R_02186.1	95.8	1	1	0.234616	0	0.162777	0	1
CDEST_00415.1	CDEST_00415	144	chr1A	1340543	1341172	#N/A	hypothetical protein CDEST_00415	0	#N/A	#N/A	0	0	0	#N/A				#N/A	CH63R_02187.1	86.6	0.812121	0.930556	0	16.1816	1.10433	1	1
CDEST_00416.1	CDEST_00416	478	chr1A	1342066	1344663	#N/A	Putative cytochrome b5-like heme/steroid binding domain, oxidoreductase FAD/NAD(P)-binding protein	0	#N/A	#N/A	0	0	0	#N/A				#N/A	CH63R_02188.1	98.3	1	1	2.74194	11.8676	7.05874	1	1
CDEST_00417.1	CDEST_00417	552	chr1A	1345008	1347900	#N/A	Putative cytochrome P450	0	#N/A	#N/A	0	0	0	#N/A				#N/A	CH63R_02189.1	99.6	1	1	6.41378	9.40727	6.94152	1	1
CDEST_00418.1	CDEST_00418	332	chr1A	1348186	1349291	#N/A	Putative short-chain dehydrogenase/reductase SDR, NAD(P)-binding domain superfamily	0	#N/A	#N/A	0	0	0	#N/A				#N/A	CH63R_02190.1	87	0.600362	1	0	0	0	0	1
CDEST_00419.1	CDEST_00419	350	chr1A	1349625	1350677	#N/A	Putative short-chain dehydrogenase/reductase SDR, NAD(P)-binding domain superfamily	0	#N/A	#N/A	0	0	0	#N/A				#N/A	#N/A	#N/A	#N/A	#N/A	0	0	0	0	1
CDEST_00420.1	CDEST_00420	307	chr1A	1352337	1353260	#N/A	Putative methyltransferase Ppm1/Ppm2/Tcmp	0	#N/A	#N/A	0	0	0	#N/A				#N/A	CH63R_02191.1	93.6	1	1.01303	0	1.71147	0	0	1
CDEST_00421.1	CDEST_00421	346	chr1A	1353714	1355206	#N/A	Putative UbiA prenyltransferase family	0	#N/A	#N/A	0	0	0	#N/A				#N/A	CH63R_02192.1	99.7	1	1	0	5.50137	1.25408	0	1
CDEST_00422.1	CDEST_00422	411	chr1A	1356758	1357993	#N/A	Putative GroES-like superfamily, polyketide synthase, enoylreductase domain, trans-enoyl reductase	1	Non-effector	#N/A	1	0	0	#N/A				#N/A	CH63R_02193.1	93	1.00978	1.00487	0.14603	0.296241	1.01113	0	1
CDEST_00423.1	CDEST_00423	405	chr1A	1358611	1360420	#N/A	Putative zn(2)Cys(6) fungal-type DNA-binding domain-containing protein	0	#N/A	#N/A	0	0	0	#N/A				#N/A	CH63R_02194.1	95.5	0.997531	0.997531	0.520344	1.50797	2.83125	1	1
CDEST_00424.1	CDEST_00424	615	chr1A	1360422	1362275	#N/A	hypothetical protein CDEST_00424	0	#N/A	#N/A	0	0	0	#N/A				#N/A	CH63R_02195.1	83.5	1.02244	1.0374	0	0.369508	1.65065	1	1
CDEST_00425.1	CDEST_00425	843	chr1A	1363297	1366490	#N/A	Putative Type 1 protein exporter	0	#N/A	#N/A	1	0	0	#N/A				#N/A	CH63R_02196.1	98.8	1	1.00356	15.5573	25.6203	36.9089	1	1
CDEST_00426.1	CDEST_00426	325	chr1A	1366903	1370237	#N/A	hypothetical protein CDEST_00426	0	#N/A	#N/A	0	0	0	#N/A				#N/A	CH63R_02197.1	96.9	1.00309	1	5.24006	9.93284	16.9953	1	1
CDEST_00427.1	CDEST_00427	519	chr1A	1372313	1374710	#N/A	Putative major facilitator, sugar transporter, major facilitator superfamily	0	#N/A	#N/A	0	0	0	#N/A				#N/A	CH63R_02199.1	99.4	1.00193	1	0.60862	6.96	19.888	1	1
CDEST_00428.1	CDEST_00428	2177	chr1A	1375292	1384015	#N/A	Putative NACHT nucleoside triphosphatase, P-loop containing nucleoside triphosphate hydrolase	0	#N/A	#N/A	0	0	0	#N/A				#N/A	CH63R_02200.1	89.7	1.00318	1.01332	0.545255	1.09475	7.78936	1	1
CDEST_00429.1	CDEST_00429	743	chr1A	1384427	1387722	#N/A	Putative bactericidal permeability-increasing protein, alpha/beta domain superfamily	0	#N/A	#N/A	0	0	0	#N/A				#N/A	CH63R_02201.1	98.9	1	1	4.89806	12.7042	31.4474	1	1
CDEST_00430.1	CDEST_00430	262	chr1A	1387969	1391296	#N/A	Putative enoyl-CoA hydratase/isomerase, ClpP/crotonase-like domain superfamily	0	#N/A	#N/A	0	0	0	#N/A				#N/A	CH63R_02202.1	95.5	0.993671	0.599237	0.457153	23.8368	84.1209	1	1
CDEST_00431.1	CDEST_00431	1058	chr1A	1391298	1395679	#N/A	Putative AMP-dependent synthetase/ligase domain, AMP-binding, ANL domain-containing protein	0	#N/A	#N/A	0	0	0	#N/A				#N/A	CH63R_02204.1	98.4	1.00665	1.00189	1.31506	6.71003	12.1286	1	1
CDEST_00432.1	CDEST_00432	314	chr1A	1396829	1397845	#N/A	Putative metallopeptidase, catalytic domain superfamily	1	Non-effector	SignalP-noTM	1	0	0	#N/A				#N/A	CH63R_02205.1	87.3	1.0363	1	0	0	0	0	1
CDEST_00433.1	CDEST_00433	462	chr1A	1401333	1403644	#N/A	Putative Root UVB sensitive family	0	#N/A	#N/A	0	0	0	#N/A				#N/A	CH63R_02207.1	93.5	1	0.859307	0	0	0	0	1
CDEST_00434.1	CDEST_00434	536	chr1A	1405335	1407170	#N/A	Putative glycosyl hydrolase, family 13, catalytic domain, alpha-amylase, thermostable	0	#N/A	#N/A	0	0	0	GH13				#N/A	CH63R_02208.1	92	1	1.07463	0	0.432547	0.368343	0	1
CDEST_00435.1	CDEST_00435	277	chr1A	1409452	1410285	#N/A	hypothetical protein CDEST_00435	0	#N/A	#N/A	0	0	0	#N/A				#N/A	CH63R_02209.1	93.9	1	1.00361	1.63357	3.43539	9.04856	1	1
CDEST_00436.1	CDEST_00436	215	chr1A	1410626	1411829	#N/A	hypothetical protein CDEST_00436	0	#N/A	#N/A	0	0	0	#N/A				#N/A	CH63R_02210.1	96.3	1	1	0.434712	7.04951	86.3181	1	1
CDEST_00437.1	CDEST_00437	404	chr1A	1412468	1414022	#N/A	Putative ER-bound oxygenase mpaB/mpaB'/Rubber oxygenase, catalytic domain-containing protein	1	Non-effector	#N/A	1	0	0	#N/A				#N/A	CH63R_02211.1	97.3	1	1	0	3.32755	14.4575	1	1
CDEST_00438.1	CDEST_00438	582	chr1A	1416931	1419840	#N/A	Putative major facilitator, sugar transporter, major facilitator superfamily	0	#N/A	#N/A	0	0	0	#N/A				#N/A	CH63R_02212.1	99.1	1	1	43.6798	17.9025	25.2006	1	1
CDEST_00439.1	CDEST_00439	142	chr1A	1420694	1421457	#N/A	hypothetical protein CDEST_00439	1	Effector	SignalP-noTM	1	1	1	#N/A				#N/A	CH63R_02213.1	84.5	0.92437	0.774648	2.98189	1.34847	0.552165	1	1
CDEST_00440.1	CDEST_00440	205	chr1A	1421695	1422312	#N/A	hypothetical protein CDEST_00440	0	#N/A	#N/A	0	0	0	#N/A				#N/A	CH63R_02214.1	95.1	1	1	0.187071	0	0.654803	0	1
CDEST_00441.1	CDEST_00441	362	chr1A	1425963	1427423	#N/A	Putative GroES-like superfamily, alcohol dehydrogenase-like, NAD(P)-binding domain superfamily	0	#N/A	#N/A	0	0	0	#N/A				#N/A	CH63R_02215.1	99.7	1	1	0.683199	1.73229	1.03604	0	1
CDEST_00442.1	CDEST_00442	537	chr1A	1427425	1429167	#N/A	Putative glycoside hydrolase, family 43, concanavalin A-like lectin/glucanase domain superfamily	0	#N/A	#N/A	0	0	0	GH43				#N/A	CH63R_02216.1	98.9	1	1	0.212729	12.5168	20.1231	1	1
CDEST_00443.1	CDEST_00443	510	chr1A	1429685	1431217	#N/A	Putative berberine/berberine, FAD-binding domain, PCMH-type, FAD-binding, type PCMH, subdomain 2	1	Non-effector	SignalP-noTM	1	0	0	AA7				#N/A	CH63R_02217.1	99.6	1	0.992157	0.112938	72.6372	49.5786	1	1
CDEST_00444.1	CDEST_00444	401	chr1A	1432284	1435124	#N/A	Putative WD40/YVTN repeat-like-containing domain superfamily, lactonase, 7-bladed beta propeller	1	Non-effector	SignalP-noTM	1	0	0	#N/A				#N/A	CH63R_02219.1	99.5	1	1	0.225725	63.4964	33.22	1	1
CDEST_00445.1	CDEST_00445	204	chr1A	1437593	1438367	#N/A	hypothetical protein CDEST_00445	1	Effector	SignalP-noTM	1	1	1	#N/A				#N/A	CH63R_02220.1	89.7	1.0099	1	0	0	0	0	1
CDEST_00446.1	CDEST_00446	463	chr1A	1438702	1440093	#N/A	Putative L-tryptophan decarboxylase PsiD	0	#N/A	#N/A	0	0	0	#N/A				#N/A	CH63R_02221.1	93.1	1	1.00216	0.0949145	0.256749	0.109432	0	1
CDEST_00447.1	CDEST_00447	716	chr1A	1440482	1443379	#N/A	hypothetical protein CDEST_00447	0	#N/A	#N/A	0	0	0	#N/A				#N/A	CH63R_02222.1	93.3	1	1.01676	0.652363	3.58194	18.6707	1	1
CDEST_00448.1	CDEST_00448	49	chr1A	1444538	1444687	#N/A	hypothetical protein CDEST_00448	0	#N/A	#N/A	0	0	0	#N/A				#N/A	CH63R_02223.1	83.3	0.404494	0.734694	0	1.34847	1.10433	0	1
CDEST_00449.1	CDEST_00449	347	chr1A	1445026	1446594	#N/A	hypothetical protein CDEST_00449	0	#N/A	#N/A	0	0	0	#N/A				#N/A	CH63R_02224.1	99.1	1	0.308357	5.22448	10.2318	18.1172	1	1
CDEST_00450.1	CDEST_00450	245	chr1A	1446596	1447948	#N/A	Putative hemerythrin	0	#N/A	#N/A	0	0	0	#N/A				#N/A	CH63R_02225.1	97.4	1	0.77551	2.79891	16.8792	14.0085	1	1
CDEST_00451.1	CDEST_00451	922	chr1A	1449675	1452837	#N/A	Putative proteasome component (PCI) domain, eukaryotic translation initiation factor 3 subunit C	0	#N/A	#N/A	0	0	0	#N/A				#N/A	CH63R_02226.1	99.8	0.928241	0.869848	143.856	106.628	45.137	1	1
CDEST_00452.1	CDEST_00452	2369	chr1A	1453008	1460879	#N/A	Putative ribonuclease H-like superfamily, PRO8NT domain, PROCN domain, PROCT domain, MPN	0	#N/A	#N/A	0	0	0	#N/A				#N/A	CH63R_02227.1	100	0.982271	0.982271	19.0192	17.3598	15.384	1	1
CDEST_00453.1	CDEST_00453	507	chr1A	1468599	1471441	#N/A	Putative SANT/Myb domain, Homeobox-like domain superfamily protein	1	Non-effector	#N/A	1	0	0	#N/A				#N/A	CH63R_02229.1	98.7	1	0.467456	1.62049	13.3819	10.7119	1	1
CDEST_00454.1	CDEST_00454	120	chr1A	1474076	1474540	#N/A	hypothetical protein CDEST_00454	0	#N/A	#N/A	0	0	0	#N/A				#N/A	CH63R_02230.1	90.5	1	0.616667	0	0	0	0	1
CDEST_00455.1	CDEST_00455	476	chr1A	1475387	1477884	#N/A	Putative 6-phosphogluconate dehydrogenase-like domain superfamily, ketopantoate reductase	0	#N/A	#N/A	0	0	0	#N/A				#N/A	CH63R_02231.1	94.6	1	0.892857	5.78666	6.95711	8.57631	1	1
CDEST_00456.1	CDEST_00456	1153	chr1A	1478150	1482319	#N/A	Putative helicase, P-loop containing nucleoside triphosphate hydrolase, SNF2-like domain superfamily	0	#N/A	#N/A	0	0	0	#N/A				#N/A	CH63R_02232.1	96.1	1	1	21.1888	10.4779	13.7356	1	1
CDEST_00457.1	CDEST_00457	151	chr1A	1482321	1483369	#N/A	Putative small ribosomal subunit protein uS11	0	#N/A	#N/A	0	0	0	#N/A				#N/A	CH63R_02233.1	100	1	1	1108.76	2259.17	995	1	1
CDEST_00458.1	CDEST_00458	250	chr1A	1483639	1485413	#N/A	Putative large ribosomal subunit protein uL30	0	#N/A	#N/A	0	0	0	#N/A				#N/A	CH63R_02234.1	100	1	0.472	1026.83	1410.62	593.857	1	1
CDEST_00459.1	CDEST_00459	298	chr1A	1485476	1486668	#N/A	Putative FeS cluster biogenesis, HesB-like domain superfamily	0	#N/A	#N/A	0	0	0	#N/A				#N/A	CH63R_02235.1	96.4	1	0.828859	71.6922	38.713	48.5962	1	1
CDEST_00460.1	CDEST_00460	251	chr1A	1487668	1488423	#N/A	hypothetical protein CDEST_00460	0	#N/A	#N/A	0	0	0	#N/A				#N/A	CH63R_02236.1	87.9	0.963504	0.525896	0.138692	2.81214	1.93281	0	1
CDEST_00461.1	CDEST_00461	142	chr1A	1488665	1489214	#N/A	Putative MICOS complex subunit Mic10 protein	0	#N/A	#N/A	0	0	0	#N/A				#N/A	CH63R_02237.1	97.2	1	1	287.256	430.161	345.103	1	1
CDEST_00462.1	CDEST_00462	1377	chr1A	1489465	1493598	#N/A	Putative nucleolar 27S pre-rRNA processing, Urb2/Npa2	0	#N/A	#N/A	0	0	0	#N/A				#N/A	CH63R_02238.1	94.8	1.00073	1.00073	4.53144	9.36928	4.30101	1	1
CDEST_00463.1	CDEST_00463	347	chr1A	1494105	1495428	#N/A	Putative short-chain dehydrogenase/reductase SDR, NAD(P)-binding domain superfamily	1	Non-effector	#N/A	1	0	0	#N/A				#N/A	CH63R_02239.1	99.1	1	1	14.8177	22.656	14.9935	1	1
CDEST_00464.1	CDEST_00464	619	chr1A	1496167	1498191	#N/A	Putative sas10 domain-containing protein	0	#N/A	#N/A	0	0	0	#N/A				#N/A	CH63R_02240.1	98.9	1	1	31.1607	43.2826	15.9949	1	1
CDEST_00465.1	CDEST_00465	846	chr1A	1498461	1501407	#N/A	Putative oligomeric Golgi complex subunit 1 protein	0	#N/A	#N/A	0	0	0	#N/A				#N/A	CH63R_02241.1	96.3	1	1	9.24072	8.93879	8.36574	1	1
CDEST_00466.1	CDEST_00466	274	chr1A	1501241	1502701	#N/A	Putative enoyl-CoA hydratase/isomerase, ClpP/crotonase-like domain superfamily	0	#N/A	#N/A	0	0	0	#N/A				#N/A	CH63R_02242.1	100	1	1	2.64046	206.708	324.476	1	1
CDEST_00467.1	CDEST_00467	440	chr1A	1502889	1504765	#N/A	Putative RNA polymerase I associated factor, A49	0	#N/A	#N/A	0	0	0	#N/A				#N/A	CH63R_02243.1	98.6	1	1	45.6246	58.6599	18.7302	1	1
CDEST_00468.1	CDEST_00468	97	chr1A	1505204	1506252	#N/A	hypothetical protein CDEST_00468	0	#N/A	#N/A	0	0	0	#N/A				#N/A	#N/A	#N/A	#N/A	#N/A	18523	17736.4	7455.88	1	1
CDEST_00469.1	CDEST_00469	318	chr1A	1506693	1508185	#N/A	Putative Zeta toxin domain, P-loop containing nucleoside triphosphate hydrolase	0	#N/A	#N/A	0	0	0	#N/A				#N/A	CH63R_02244.1	96.9	1	1	4.13054	6.5386	13.6389	1	1
CDEST_00470.1	CDEST_00470	170	chr1A	1509110	1509622	#N/A	hypothetical protein CDEST_00470	0	#N/A	#N/A	0	0	0	#N/A				#N/A	CH63R_02245.1	84.7	1	1	0	0	0	0	1
CDEST_00471.1	CDEST_00471	270	chr1A	1510288	1511100	#N/A	Putative protein kinase	0	#N/A	#N/A	0	0	0	#N/A				#N/A	CH63R_02246.1	91.9	1	1	0	0	0.872015	0	1
CDEST_00472.1	CDEST_00472	227	chr1A	1512364	1513313	#N/A	Putative OsmC/Ohr family, K domain-like, alpha/beta, OsmC/Ohr superfamily protein	0	#N/A	#N/A	0	0	0	#N/A				#N/A	CH63R_02247.1	95.6	1	1	13.3069	89.7059	324.086	1	1
CDEST_00473.1	CDEST_00473	268	chr1A	1514075	1514881	#N/A	hypothetical protein CDEST_00473	0	#N/A	#N/A	0	0	0	#N/A				#N/A	#N/A	#N/A	#N/A	#N/A	0	0	0	0	1
CDEST_00474.1	CDEST_00474	962	chr1A	1515951	1520374	#N/A	Putative serine/threonine-protein kinase Atg1	0	#N/A	#N/A	0	0	0	#N/A				#N/A	CH63R_02250.1	99.5	1	1	17.943	19.4876	47.7405	1	1
CDEST_00475.1	CDEST_00475	127	chr1A	1524780	1525295	#N/A	hypothetical protein CDEST_00475	0	#N/A	#N/A	0	0	0	#N/A				#N/A	#N/A	#N/A	#N/A	#N/A	1.32529	5.39387	6.07381	1	0
CDEST_00476.1	CDEST_00476	445	chr1A	1527080	1529275	#N/A	Putative aminotransferase class-III, pyridoxal phosphate-dependent transferase, major	0	#N/A	#N/A	0	0	0	#N/A				#N/A	CH63R_02251.1	99.6	1	1	169.298	416.137	827.439	1	1
CDEST_00477.1	CDEST_00477	632	chr1A	1530804	1538740	#N/A	Putative GPI mannosyltransferase	0	#N/A	#N/A	0	0	0	GT22				#N/A	CH63R_02252.1	97	1	1	9.00497	9.85249	16.6881	1	1
CDEST_00478.1	CDEST_00478	965	chr1A	1533929	1536881	#N/A	Putative Rho GTPase activation protein	0	#N/A	#N/A	0	0	0	#N/A				#N/A	CH63R_02253.1	97.9	0.90135	0.899482	17.3294	12.237	22.2165	1	1
CDEST_00479.1	CDEST_00479	470	chr1A	1540472	1542554	#N/A	hypothetical protein CDEST_00479	1	Non-effector	#N/A	1	0	0	#N/A				#N/A	CH63R_02254.1	77.3	1.0705	0.87234	0.435122	0	0.537453	1	1
CDEST_00480.1	CDEST_00480	357	chr1A	1544045	1545577	#N/A	Putative vesicle transport protein, Use1	0	#N/A	#N/A	0	0	0	#N/A				#N/A	CH63R_02255.1	89.8	1	1.01961	11.4713	18.3329	21.0889	1	1
CDEST_00481.1	CDEST_00481	56	chr1A	1545546	1545837	#N/A	hypothetical protein CDEST_00481	0	#N/A	#N/A	0	0	0	#N/A				#N/A	CH63R_02256.1	85.7	0.823529	1	0	0	0	0	1
CDEST_00482.1	CDEST_00482	141	chr1A	1546382	1546884	#N/A	hypothetical protein CDEST_00482	0	#N/A	#N/A	0	0	0	#N/A				#N/A	CH63R_02257.1	68.7	0.790476	1.1773	0	0	0	0	1
CDEST_00483.1	CDEST_00483	348	chr1A	1547597	1548795	#N/A	hypothetical protein CDEST_00483	1	Non-effector	SignalP-noTM	1	0	0	#N/A				#N/A	CH63R_02258.1	81.4	1	1.02011	0.0448747	0	0.311219	0	1
CDEST_00484.1	CDEST_00484	584	chr1A	1549728	1552096	#N/A	Putative glycosyl hydrolase, family 13, catalytic domain, glycosyl hydrolase, all-beta	0	#N/A	#N/A	0	0	0	GH13				#N/A	CH63R_02259.1	98.6	0.998285	0.996575	5.52914	17.0486	15.1777	1	1
CDEST_00485.1	CDEST_00485	1206	chr1A	1553295	1556971	#N/A	Putative RNA polymerase-associated protein Ctr9	0	#N/A	#N/A	0	0	0	#N/A				#N/A	CH63R_02260.1	99.4	0.936929	0.936153	6.75066	17.5891	14.5171	1	1
CDEST_00486.1	CDEST_00486	422	chr1A	1557897	1559165	#N/A	hypothetical protein CDEST_00486	0	#N/A	#N/A	0	0	0	#N/A				#N/A	#N/A	#N/A	#N/A	#N/A	0.141425	0	0	0	1
CDEST_00487.1	CDEST_00487	620	chr1A	1560492	1563326	#N/A	Putative sorting nexin/Vps5-like, AH/BAR domain superfamily, PX domain superfamily	0	#N/A	#N/A	0	0	0	#N/A				#N/A	CH63R_02261.1	99.8	1	1	24.5627	45.5833	87.3819	1	1
CDEST_00488.1	CDEST_00488	385	chr1A	1563682	1565557	#N/A	Putative mRNA capping enzyme, adenylation domain, nucleic acid-binding protein	0	#N/A	#N/A	0	0	0	#N/A				#N/A	CH63R_02262.1	100	1	1	24.9566	58.7289	60.5578	1	1
CDEST_00489.1	CDEST_00489	415	chr1A	1566495	1567800	#N/A	Putative alpha/beta hydrolase-3	1	Non-effector	#N/A	1	0	0	#N/A				#N/A	CH63R_02263.1	99	1	1	0.541204	2.63499	1.49883	1	1
CDEST_00490.1	CDEST_00490	341	chr1A	1569232	1572383	#N/A	Putative transcription factor CBF/NF-Y/archaeal histone domain, histone-fold	0	#N/A	#N/A	0	0	0	#N/A				#N/A	CH63R_02264.1	97.8	0.914956	0.914956	29.6545	33.6239	39.2891	1	1
CDEST_00491.1	CDEST_00491	997	chr1A	1572914	1576742	#N/A	Putative phosphatidylinositol 3-/4-kinase, catalytic domain, protein kinase-like domain superfamily	0	#N/A	#N/A	0	0	0	#N/A				#N/A	CH63R_02265.1	99.4	1	1.00201	17.7839	22.9762	31.7534	1	1
CDEST_00492.1	CDEST_00492	240	chr1A	1577409	1578851	#N/A	Putative emopamil-binding protein	0	#N/A	#N/A	1	0	0	#N/A				#N/A	CH63R_02266.1	96.2	1	1	13.5269	16.7849	19.3316	1	1
CDEST_00493.1	CDEST_00493	210	chr1A	1579254	1580097	#N/A	hypothetical protein CDEST_00493	0	#N/A	#N/A	0	0	0	#N/A				#N/A	CH63R_02267.1	97.6	1	1	61.2806	37.9947	27.4253	1	1
CDEST_00494.1	CDEST_00494	160	chr1A	1580132	1580614	#N/A	hypothetical protein CDEST_00494	0	#N/A	#N/A	0	0	0	#N/A				#N/A	CH63R_02268.1	99.4	1	1	47.1392	64.4156	56.19	1	1
CDEST_00495.1	CDEST_00495	831	chr1A	1581227	1585192	#N/A	Putative tetratricopeptide-like helical domain superfamily	0	#N/A	#N/A	0	0	0	#N/A				#N/A	CH63R_02269.1	96.6	1	1	6.91716	11.0973	16.6146	1	1
CDEST_00496.1	CDEST_00496	103	chr1A	1586341	1587334	#N/A	Putative histone H4, histone-fold, CENP-T/Histone H4, histone	0	#N/A	#N/A	0	0	0	#N/A				#N/A	CH63R_02270.1	100	1	1	5396.56	3840.44	4487.44	1	1
CDEST_00497.1	CDEST_00497	163	chr1A	1587336	1588492	#N/A	Putative trafficking protein particle complex subunit 2	0	#N/A	#N/A	0	0	0	#N/A				#N/A	CH63R_02271.1	99.4	1	1	59.9766	52.2623	81.8806	1	1
CDEST_00498.1	CDEST_00498	110	chr1A	1588903	1589361	#N/A	Putative large ribosomal subunit protein mL60	0	#N/A	#N/A	0	0	0	#N/A				#N/A	CH63R_02272.1	100	1	1	235.57	132.15	81.7203	1	1
CDEST_00499.1	CDEST_00499	186	chr1A	1589673	1590741	#N/A	Putative nuclear cap-binding protein subunit 2	0	#N/A	#N/A	0	0	0	#N/A				#N/A	CH63R_02273.1	97.9	1	1.01613	53.0008	63.775	62.5401	1	1
CDEST_00500.1	CDEST_00500	893	chr1A	1591453	1595694	#N/A	Putative nucleoporin NUP88/NUP82	0	#N/A	#N/A	0	0	0	#N/A				#N/A	CH63R_02274.1	99.6	1	1	15.2856	21.6158	15.4065	1	1
CDEST_00501.1	CDEST_00501	427	chr1A	1597622	1598990	#N/A	hypothetical protein CDEST_00501	0	#N/A	#N/A	0	0	0	#N/A				#N/A	CH63R_02276.1	94.1	1	0.875878	0.418281	1.13142	0.965113	0	1
CDEST_00502.1	CDEST_00502	205	chr1A	1600393	1601010	#N/A	Putative P-loop containing nucleoside triphosphate hydrolase	0	#N/A	#N/A	0	0	0	#N/A				#N/A	CH63R_02277.1	94.9	1	0.965854	40.7814	2.27499	0.982205	1	1
CDEST_00503.1	CDEST_00503	298	chr1A	1601013	1602268	#N/A	Putative prolyl 4-hydroxylase, alpha subunit	1	Non-effector	SignalP-noTM	1	1	0	#N/A				#N/A	CH63R_02278.1	97.3	1	1	8.94095	2.22489	7.62293	1	1
CDEST_00504.1	CDEST_00504	503	chr1A	1602388	1604432	#N/A	Putative glycosylphosphatidylinositol-mannosyltransferase I, PIG-X/PBN1	0	#N/A	#N/A	0	0	0	#N/A				#N/A	CH63R_02279.1	97.2	1	1	21.4633	9.31476	11.1097	1	1
CDEST_00505.1	CDEST_00505	1126	chr1A	1604678	1609410	#N/A	Putative Homeobox domain, Rhodanese-like domain, Homeobox-like domain superfamily protein	0	#N/A	#N/A	0	0	0	#N/A				#N/A	CH63R_02280.1	94.1	1	1	6.80669	5.89633	9.80953	1	1
CDEST_00506.1	CDEST_00506	497	chr1A	1616477	1618200	#N/A	hypothetical protein CDEST_00506	0	#N/A	#N/A	0	0	0	#N/A				#N/A	#N/A	#N/A	#N/A	#N/A	0.0291004	0.708491	0.301817	0	1
CDEST_00507.1	CDEST_00507	407	chr1A	1624766	1627816	#N/A	Putative Homeobox domain-containing protein	0	#N/A	#N/A	0	0	0	#N/A				#N/A	CH63R_02281.1	99.3	1	1	50.7621	46.767	62.8072	1	1
CDEST_00508.1	CDEST_00508	230	chr1A	1630439	1633338	#N/A	hypothetical protein CDEST_00508	0	#N/A	#N/A	0	0	0	#N/A				#N/A	CH63R_02282.1	58	1.19167	0.621739	6.60486	3.18813	36.7742	1	1
CDEST_00509.1	CDEST_00509	918	chr1A	1634163	1640234	#N/A	hypothetical protein CDEST_00509	0	#N/A	#N/A	0	0	0	#N/A				#N/A	CH63R_02283.1	98.6	1	1	6.39467	9.48081	10.1172	1	1
CDEST_00510.1	CDEST_00510	683	chr1A	1640331	1644032	#N/A	Putative zn(2)Cys(6) fungal-type DNA-binding domain-containing protein	0	#N/A	#N/A	0	0	0	#N/A				#N/A	CH63R_02284.1	92.4	1.06386	1	4.73273	5.74563	13.4722	1	1
CDEST_00511.1	CDEST_00511	237	chr1A	1643153	1645097	#N/A	Putative phosphatidylethanolamine-binding protein	0	#N/A	#N/A	0	0	0	#N/A				#N/A	CH63R_02285.1	98	1	0.860759	0.827976	19.5335	12.0769	1	1
CDEST_00512.1	CDEST_00512	395	chr1A	1645318	1647739	#N/A	hypothetical protein CDEST_00512	0	#N/A	#N/A	0	0	0	#N/A				#N/A	CH63R_02286.1	97.7	1	1	8.85241	11.5055	21.2353	1	1
CDEST_00513.1	CDEST_00513	456	chr1A	1648093	1649518	#N/A	hypothetical protein CDEST_00513	0	#N/A	#N/A	0	0	0	#N/A				#N/A	CH63R_02287.1	82.9	0.873563	1	1.19201	1.83009	2.78613	1	1
CDEST_00514.1	CDEST_00514	424	chr1A	1651077	1652920	#N/A	hypothetical protein CDEST_00514	0	#N/A	#N/A	0	0	0	#N/A				#N/A	CH63R_02288.1	93.2	1.01193	1	29.9167	3.9938	22.0236	1	1
CDEST_00515.1	CDEST_00515	555	chr1A	1653997	1656085	#N/A	Putative glucose-methanol-choline oxidoreductase, FAD/NAD(P)-binding domain superfamily	0	#N/A	#N/A	0	0	0	AA3+AA8				#N/A	CH63R_02289.1	97.7	1	1	27.748	8.93323	18.6602	1	1
CDEST_00516.1	CDEST_00516	318	chr1A	1656619	1657624	#N/A	hypothetical protein CDEST_00516	0	#N/A	#N/A	0	0	0	#N/A				#N/A	CH63R_02290.1	89.9	0.996633	0.930818	0.100745	0	0.174858	0	1
CDEST_00517.1	CDEST_00517	228	chr1A	1658962	1659648	#N/A	Putative gamma-glutamyl cyclotransferase, gamma-glutamylcyclotransferase	0	#N/A	#N/A	0	0	0	#N/A				#N/A	CH63R_02291.1	88.2	1.01333	1	0.876091	0.645851	1.94623	0	1
CDEST_00518.1	CDEST_00518	476	chr1A	1660118	1662267	#N/A	Putative aspartic peptidase A1 family, aspartic peptidase, active	1	Non-effector	SignalP-noTM	1	0	0	#N/A				#N/A	CH63R_02292.1	98.1	1.00211	1	367.652	33.0463	54.2107	1	1
CDEST_00519.1	CDEST_00519	171	chr1A	1664862	1665688	#N/A	Putative V-ATPase proteolipid subunit, F/V-ATP synthase subunit C superfamily	0	#N/A	#N/A	0	0	0	#N/A				#N/A	CH63R_02293.1	87.8	1	1.10526	14.4932	5.10625	11.5421	1	1
CDEST_00520.1	CDEST_00520	476	chr1A	1666266	1668166	#N/A	Putative zn(2)Cys(6) fungal-type DNA-binding domain, fungal transcription factor	0	#N/A	#N/A	0	0	0	#N/A				#N/A	CH63R_02294.1	95.2	1	1	10.2262	7.95098	6.35282	1	1
CDEST_00521.1	CDEST_00521	861	chr1A	1668618	1672181	#N/A	Putative serine/threonine-protein kinase, active	0	#N/A	#N/A	0	0	0	#N/A				#N/A	CH63R_02295.1	94.8	1.00233	1	15.2332	21.6039	30.0167	1	1
CDEST_00522.1	CDEST_00522	753	chr1A	1675525	1680503	#N/A	Class II Aminoacyl-tRNA synthetase/Biotinyl protein ligase (BPL) and lipoyl protein ligase (LPL)	0	#N/A	#N/A	0	0	0	#N/A				#N/A	CH63R_02296.1	99.4	1	0.881806	32.9476	33.7233	20.0922	1	1
CDEST_00523.1	CDEST_00523	421	chr1A	1680922	1682403	#N/A	Putative U3 snoRNP protein/Ribosome production factor 1	0	#N/A	#N/A	0	0	0	#N/A				#N/A	CH63R_02297.1	100	1	1	31.6994	24.4571	11.4143	1	1
CDEST_00524.1	CDEST_00524	375	chr1A	1682405	1684808	#N/A	hypothetical protein CDEST_00524	0	#N/A	#N/A	0	0	0	#N/A				#N/A	CH63R_02298.1	99.2	1	1	16.0993	40.1172	44.0322	1	1
CDEST_00525.1	CDEST_00525	75	chr1A	1686738	1686965	#N/A	hypothetical protein CDEST_00525	0	#N/A	#N/A	0	0	0	#N/A				#N/A	#N/A	#N/A	#N/A	#N/A	0	0	0	0	1
CDEST_00526.1	CDEST_00526	66	chr1A	1689378	1689642	#N/A	hypothetical protein CDEST_00526	0	#N/A	#N/A	0	0	0	#N/A				#N/A	#N/A	#N/A	#N/A	#N/A	8.4487	16.1816	14.9084	1	1
CDEST_00527.1	CDEST_00527	432	chr1A	1689644	1691759	#N/A	Putative dTDP-glucose 4,6-dehydratase, NAD(P)-binding domain, NAD(P)-binding domain superfamily	0	#N/A	#N/A	0	0	0	#N/A				#N/A	CH63R_02299.1	97.5	1	1	16.67	74.1915	49.7199	1	1
CDEST_00528.1	CDEST_00528	479	chr1A	1693873	1696357	#N/A	Putative S-adenosyl-L-methionine-dependent methyltransferase superfamily	0	#N/A	#N/A	0	0	0	#N/A				#N/A	CH63R_02300.1	98.3	1.0063	1	31.2419	34.7752	37.0979	1	1
CDEST_00529.1	CDEST_00529	959	chr1A	1696407	1701763	#N/A	hypothetical protein CDEST_00529	0	#N/A	#N/A	0	0	0	#N/A				#N/A	CH63R_02301.1	99.4	1	1	15.7341	18.3103	29.8072	1	1
CDEST_00530.1	CDEST_00530	701	chr1A	1699831	1702404	#N/A	Putative asparagine synthase, rossmann-like alpha/beta/alpha sandwich, nucleophile aminohydrolase	0	#N/A	#N/A	0	0	0	#N/A				#N/A	CH63R_02302.1	97.9	0.468793	0.964337	3.18257	0.637824	0.0677957	1	1
CDEST_00531.1	CDEST_00531	144	chr1A	1703085	1703571	#N/A	Putative glucose-methanol-choline oxidoreductase, FAD/NAD(P)-binding domain superfamily	0	#N/A	#N/A	0	0	0	#N/A				#N/A	#N/A	#N/A	#N/A	#N/A	0.993964	0	0	0	1
CDEST_00532.1	CDEST_00532	412	chr1A	1703851	1706595	#N/A	hypothetical protein CDEST_00532	1	Non-effector	#N/A	1	0	0	#N/A				#N/A	#N/A	#N/A	#N/A	#N/A	8.99072	20.3804	24.1951	1	1
CDEST_00533.1	CDEST_00533	388	chr1A	1707301	1708979	#N/A	Putative polyketide cyclase SnoaL, alpha/Beta hydrolase, NTF2-like domain superfamily	0	#N/A	#N/A	0	0	0	#N/A				#N/A	CH63R_02303.1	96.7	1	1.00258	4.97511	5.72161	9.76993	1	1
CDEST_00534.1	CDEST_00534	400	chr1A	1708981	1710882	#N/A	hypothetical protein CDEST_00534	0	#N/A	#N/A	0	0	0	#N/A				#N/A	CH63R_02304.1	95.9	1	1.0275	0.867927	3.36825	13.1983	1	1
CDEST_00535.1	CDEST_00535	268	chr1A	1711543	1713090	#N/A	Putative alpha/beta hydrolase-1	1	Non-effector	SignalP-noTM	1	1	0	#N/A				#N/A	CH63R_02305.1	99.3	0.730245	1	4.87385	7.70119	10.7932	1	1
CDEST_00536.1	CDEST_00536	899	chr1A	1715669	1719341	#N/A	Putative serine/threonine-protein kinase, active	0	#N/A	#N/A	0	0	0	#N/A				#N/A	CH63R_02306.1	99.9	1	1	16.6681	15.1545	13.8008	1	1
CDEST_00537.1	CDEST_00537	346	chr1A	1725239	1727439	#N/A	Putative bifunctional P-protein, chorismate mutase/prephenate dehydratase	0	#N/A	#N/A	0	0	0	#N/A				#N/A	CH63R_02307.1	94.5	1	1.05202	9.40236	25.6731	19.595	1	1
CDEST_00538.1	CDEST_00538	307	chr1A	1729336	1732566	#N/A	Putative P-loop containing nucleoside triphosphate hydrolase	0	#N/A	#N/A	0	0	0	#N/A				#N/A	CH63R_02308.1	99.7	1	1	14.0293	60.3293	52.5685	1	1
CDEST_00539.1	CDEST_00539	310	chr1A	1732568	1733812	#N/A	Putative large ribosomal subunit protein mL67	0	#N/A	#N/A	0	0	0	#N/A				#N/A	CH63R_02309.1	94.6	0.91411	0.96129	87.7962	68.4374	50.4494	1	1
CDEST_00540.1	CDEST_00540	923	chr1A	1734143	1737361	#N/A	Putative ClpA/B family, AAA+ ATPase domain, ATPase, AAA-type, core, Clp, repeat (R)	0	#N/A	#N/A	0	0	0	#N/A				#N/A	CH63R_02310.1	99.9	1	1	959.058	31.5739	75.6566	1	1
CDEST_00541.1	CDEST_00541	1202	chr1A	1743142	1749032	#N/A	Putative RNA recognition motif domain, armadillo-like helical, pumilio domain-containing protein	0	#N/A	#N/A	0	0	0	#N/A				#N/A	CH63R_02311.1	97.8	0.959098	0.955907	19.3403	40.0927	42.5012	1	1
CDEST_00542.1	CDEST_00542	147	chr1A	1748275	1749028	#N/A	hypothetical protein CDEST_00542	0	#N/A	#N/A	0	0	0	#N/A				#N/A	#N/A	#N/A	#N/A	#N/A	45.0597	76.8627	74.5422	1	1
CDEST_00543.1	CDEST_00543	1177	chr1A	1749198	1754419	#N/A	Putative Zinc finger, PHD-type, Zinc finger, FYVE/PHD-type, Zinc finger, RING/FYVE/PHD-type	0	#N/A	#N/A	0	0	0	#N/A				#N/A	CH63R_02312.1	96.1	0.988225	0.998301	9.26341	16.8719	20.9052	1	1
CDEST_00544.1	CDEST_00544	413	chr1A	1755183	1757449	#N/A	Putative proliferation-associated protein 2G4/ARX1	0	#N/A	#N/A	0	0	0	#N/A				#N/A	CH63R_02313.1	100	0.925121	0.927361	158.381	281.836	223.896	1	1
CDEST_00545.1	CDEST_00545	739	chr1A	1758596	1761814	#N/A	hypothetical protein CDEST_00545	0	#N/A	#N/A	0	0	0	#N/A				#N/A	CH63R_02314.1	99.5	1.00136	1	8.15073	18.0431	17.5122	1	1
CDEST_00546.1	CDEST_00546	190	chr1A	1761090	1761814	#N/A	hypothetical protein CDEST_00546	0	#N/A	#N/A	0	0	0	#N/A				#N/A	#N/A	#N/A	#N/A	#N/A	15.9365	27.3759	31.4739	1	1
CDEST_00547.1	CDEST_00547	266	chr1A	1762037	1763413	#N/A	hypothetical protein CDEST_00547	1	Effector	SignalP-noTM	1	1	1	#N/A				#N/A	CH63R_02315.1	83.4	1.03516	0.996241	2.74998	0	4.45161	1	1
CDEST_00548.1	CDEST_00548	259	chr1A	1764635	1765599	#N/A	hypothetical protein CDEST_00548	1	Effector	SignalP-noTM	1	1	1	GH131				#N/A	CH63R_02316.1	97.7	1	1	1.59268	0.538247	7.62531	1	1
CDEST_00549.1	CDEST_00549	236	chr1A	1765892	1767682	#N/A	hypothetical protein CDEST_00549	1	Non-effector	SignalP-TM	1	1	0	#N/A				#N/A	CH63R_02317.1	92.8	1	1	0.681594	28.8658	14.2655	1	1
CDEST_00550.1	CDEST_00550	156	chr1A	1767706	1768459	#N/A	Putative membrane-associated, eicosanoid/glutathione metabolism (MAPEG) protein	0	#N/A	#N/A	0	0	0	#N/A				#N/A	CH63R_02318.1	92.9	1	1	9.67451	39.7871	63.1939	1	1
CDEST_00551.1	CDEST_00551	1708	chr1A	1769074	1777119	#N/A	Putative SANT/Myb domain, Homeobox-like domain superfamily, Helicase/SANT-associated	0	#N/A	#N/A	0	0	0	#N/A				#N/A	CH63R_02319.1	96.1	0.826659	0.846019	5.59829	12.8626	11.5598	1	1
CDEST_00552.1	CDEST_00552	673	chr1A	1777399	1780213	#N/A	Putative cation/H+ exchanger, cation/H+ exchanger, CPA1 family	0	#N/A	#N/A	0	0	0	#N/A				#N/A	CH63R_02320.1	99.2	0.976226	0.976226	15.6481	23.0317	30.0214	1	1
CDEST_00553.1	CDEST_00553	658	chr1A	1781782	1784891	#N/A	Putative MFS transporter superfamily	0	#N/A	#N/A	0	0	0	#N/A				#N/A	CH63R_02321.1	98.6	1	1	30.9599	40.5686	189.28	1	1
CDEST_00554.1	CDEST_00554	862	chr1A	1784893	1788796	#N/A	Putative cytochrome b561/ferric reductase transmembrane, MFS transporter superfamily	0	#N/A	#N/A	0	0	0	#N/A				#N/A	CH63R_02322.1	97.7	1	1	4.8941	8.37677	11.5924	1	1
CDEST_00555.1	CDEST_00555	455	chr1A	1789842	1791316	#N/A	hypothetical protein CDEST_00555	0	#N/A	#N/A	0	0	0	#N/A				#N/A	CH63R_02323.1	98.9	1	1	0.516816	0.262125	0	1	1
CDEST_00556.1	CDEST_00556	200	chr1A	1793024	1793918	#N/A	hypothetical protein CDEST_00556	1	Unlikely effector	SignalP-noTM	1	1	0	#N/A				#N/A	CH63R_02324.1	98	1	1	2.52776	0.788171	2.04328	1	1
CDEST_00557.1	CDEST_00557	426	chr1A	1795479	1797785	#N/A	Putative glycoside hydrolase, family 5, glycoside hydrolase superfamily	1	Non-effector	SignalP-noTM	1	0	0	GH5				#N/A	CH63R_02325.1	97.7	1	1	8.45924	11.6299	13.5501	1	1
CDEST_00558.1	CDEST_00558	128	chr1A	1800439	1801057	#N/A	hypothetical protein CDEST_00558	0	#N/A	#N/A	0	0	0	#N/A				#N/A	CH63R_02326.1	82	0.862069	0.78125	2.48491	1.34847	2.76082	1	1
CDEST_00559.1	CDEST_00559	407	chr1A	1805931	1808914	#N/A	Putative pleckstrin domain, PH-like domain superfamily	0	#N/A	#N/A	0	0	0	#N/A				#N/A	CH63R_02327.1	99.5	1	1	121.733	111.821	105.531	1	1
CDEST_00560.1	CDEST_00560	280	chr1A	1808916	1810524	#N/A	Putative nuclear MIS12/MIND complex subunit PMF1/Nnf1 protein	0	#N/A	#N/A	0	0	0	#N/A				#N/A	CH63R_02328.1	99	0.725	0.725	20.0937	16.9281	16.3803	1	1
CDEST_00561.1	CDEST_00561	235	chr1A	1811841	1812739	#N/A	Putative alpha/Beta hydrolase	0	#N/A	#N/A	0	0	0	#N/A				#N/A	CH63R_02330.1	87.9	0.923858	0.774468	1.90501	1.23591	0.531666	1	1
CDEST_00562.1	CDEST_00562	544	chr1A	1813851	1815692	#N/A	Putative Ras GTPase-activating protein-binding protein	0	#N/A	#N/A	0	0	0	#N/A				#N/A	CH63R_02331.1	89.3	0.944751	0.943015	22.5546	28.2759	18.5553	1	1
CDEST_00563.1	CDEST_00563	1065	chr1A	1816797	1820576	#N/A	Putative Type I phosphodiesterase/nucleotide pyrophosphatase/phosphate transferase	0	#N/A	#N/A	0	0	0	#N/A				#N/A	CH63R_02332.1	99.2	1	1	8.07094	11.2054	9.68567	1	1
CDEST_00564.1	CDEST_00564	530	chr1A	1821040	1822632	#N/A	Putative major facilitator, sugar transporter, major facilitator superfamily	0	#N/A	#N/A	0	0	0	#N/A				#N/A	CH63R_02333.1	98.9	1	1	0.35098	0	0	0	1
CDEST_00565.1	CDEST_00565	351	chr1A	1823354	1824655	#N/A	Putative spp2/MOS2, G-patch domain, pre-mRNA-splicing factor Spp2	0	#N/A	#N/A	0	0	0	#N/A				#N/A	CH63R_02334.1	96.4	1	1.01994	21.1298	22.3301	20.7786	1	1
CDEST_00566.1	CDEST_00566	449	chr1A	1824723	1826498	#N/A	Putative oxidoreductase FAD/NAD(P)-binding, NADH:cytochrome b5 reductase	0	#N/A	#N/A	0	0	0	#N/A				#N/A	CH63R_02335.1	95.5	1.02658	0.688196	67.7006	81.2237	58.4699	1	1
CDEST_00567.1	CDEST_00567	67	chr1A	1830360	1830999	#N/A	hypothetical protein CDEST_00567	0	#N/A	#N/A	0	0	0	#N/A				#N/A	CH63R_02336.1	97	1	1	1.82227	0	0	1	1
CDEST_00568.1	CDEST_00568	1229	chr1A	1831001	1836580	#N/A	Putative leucine-rich repeat domain superfamily	0	#N/A	#N/A	0	0	0	#N/A				#N/A	CH63R_02337.1	95.1	0.999199	1.01465	11.9734	19.145	38.5285	1	1
CDEST_00569.1	CDEST_00569	82	chr1A	1836582	1837330	#N/A	hypothetical protein CDEST_00569	0	#N/A	#N/A	0	0	0	#N/A				#N/A	#N/A	#N/A	#N/A	#N/A	6.12945	17.5301	20.9823	1	0
CDEST_00570.1	CDEST_00570	1497	chr1A	1838009	1843123	#N/A	Putative EH domain, EF-hand domain, EF-hand domain pair protein	0	#N/A	#N/A	0	0	0	#N/A				#N/A	CH63R_02338.1	94.3	1.01352	1.00134	12.4746	15.2607	23.3293	1	1
CDEST_00571.1	CDEST_00571	741	chr1A	1849904	1853394	#N/A	Putative Fork head domain, winged helix-like DNA-binding domain superfamily	0	#N/A	#N/A	0	0	0	#N/A				#N/A	CH63R_02339.1	98.7	1	1	21.11	31.9306	71.5587	1	1
CDEST_00572.1	CDEST_00572	198	chr1A	1853590	1855067	#N/A	hypothetical protein CDEST_00572	0	#N/A	#N/A	0	0	0	#N/A				#N/A	CH63R_02340.1	100	1	1	28.4482	54.4527	69.9133	1	1
CDEST_00573.1	CDEST_00573	537	chr1A	1855414	1857548	#N/A	Putative peroxin-3	0	#N/A	#N/A	0	0	0	#N/A				#N/A	CH63R_02341.1	98.3	1	1.00186	26.272	55.031	65.6068	1	1
CDEST_00574.1	CDEST_00574	167	chr1A	1857551	1858995	#N/A	Putative trafficking protein particle complex subunit	0	#N/A	#N/A	0	0	0	#N/A				#N/A	CH63R_02342.1	100	1	1	30.0902	52.1692	44.4794	1	1
CDEST_00575.1	CDEST_00575	639	chr1A	1859270	1862762	#N/A	Putative serine/threonine-protein kinase, active	0	#N/A	#N/A	0	0	0	#N/A				#N/A	CH63R_02344.1	97	0.99651	0.893584	7.10614	25.1228	46.1311	1	1
CDEST_00576.1	CDEST_00576	304	chr1A	1864645	1866436	#N/A	Putative aminoglycoside phosphotransferase, protein kinase-like domain superfamily	0	#N/A	#N/A	0	0	0	#N/A				#N/A	CH63R_02345.1	94.1	1.03754	1	16.8829	13.4361	11.1342	1	1
CDEST_00577.1	CDEST_00577	56	chr1A	1868828	1869068	#N/A	hypothetical protein CDEST_00577	0	#N/A	#N/A	0	0	0	#N/A				#N/A	#N/A	#N/A	#N/A	#N/A	0.331321	0	3.86515	1	0
CDEST_00578.1	CDEST_00578	491	chr1A	1875007	1878882	#N/A	Putative serine/threonine-protein kinase, active	0	#N/A	#N/A	0	0	0	#N/A				#N/A	CH63R_02348.1	99.4	1.00204	1	39.584	103.008	99.5068	1	1
CDEST_00579.1	CDEST_00579	433	chr1A	1881148	1884757	#N/A	hypothetical protein CDEST_00579	0	#N/A	#N/A	0	0	0	#N/A				#N/A	CH63R_02349.1	92.8	1	1	28.1403	62.8598	76.9808	1	1
CDEST_00580.1	CDEST_00580	141	chr1A	1892064	1892942	#N/A	Putative DNA-directed RNA polymerase Rpb11, 13-16kDa subunit, RNA polymerase, RBP11-like subunit	0	#N/A	#N/A	0	0	0	#N/A				#N/A	CH63R_02350.1	97.9	1.00714	1	109.005	155.074	45.2775	1	1
CDEST_00581.1	CDEST_00581	124	chr1A	1892951	1893952	#N/A	Putative NADH dehydrogenase [ubiquinone] (complex I), alpha subcomplex, subunit 6	0	#N/A	#N/A	0	0	0	#N/A				#N/A	CH63R_02351.1	99.2	1	1	413.655	488.146	357.803	1	1
CDEST_00582.1	CDEST_00582	147	chr1A	1894068	1894841	#N/A	Putative pre-mRNA-splicing factor BUD31	0	#N/A	#N/A	0	0	0	#N/A				#N/A	CH63R_02352.1	100	1	1	95.5862	99.7867	82.8247	1	1
CDEST_00583.1	CDEST_00583	214	chr1A	1894860	1896073	#N/A	Putative Zinc finger protein	0	#N/A	#N/A	0	0	0	#N/A				#N/A	CH63R_02353.1	92.5	0.813688	1	36.1621	58.2158	82.6553	1	1
CDEST_00584.1	CDEST_00584	68	chr1A	1896363	1896800	#N/A	hypothetical protein CDEST_00584	0	#N/A	#N/A	0	0	0	#N/A				#N/A	#N/A	#N/A	#N/A	#N/A	12.2589	20.227	16.0128	1	1
CDEST_00585.1	CDEST_00585	953	chr1A	1896802	1900720	#N/A	Putative telomerase activating protein Est1	0	#N/A	#N/A	0	0	0	#N/A				#N/A	CH63R_02355.1	97.4	1	0.562434	11.3834	19.4593	19.814	1	1
CDEST_00586.1	CDEST_00586	469	chr1A	1900722	1902541	#N/A	Putative adenosine kinase, carbohydrate/purine kinase, PfkB, carbohydrate kinase PfkB, ribokinase	0	#N/A	#N/A	0	0	0	#N/A				#N/A	CH63R_02356.1	99.3	0.879167	0.899787	77.0554	153.233	74.1414	1	1
CDEST_00587.1	CDEST_00587	255	chr1A	1902553	1905937	#N/A	Putative large ribosomal subunit protein uL2	0	#N/A	#N/A	0	0	0	#N/A				#N/A	CH63R_02357.1	100	1	1	2889.18	3044.1	1277.94	1	1
CDEST_00588.1	CDEST_00588	590	chr1A	1906059	1908491	#N/A	hypothetical protein CDEST_00588	0	#N/A	#N/A	0	0	0	#N/A				#N/A	CH63R_02358.1	99.2	1	1	9.45032	26.7288	26.3748	1	1
CDEST_00589.1	CDEST_00589	169	chr1A	1908493	1909161	#N/A	Putative mitophagy receptor Atg43	0	#N/A	#N/A	0	0	0	#N/A				#N/A	CH63R_02359.1	99.4	1	1	142.423	108.421	170.032	1	1
CDEST_00590.1	CDEST_00590	435	chr1A	1909753	1911900	#N/A	Putative ribosomal protein eL30-like superfamily	0	#N/A	#N/A	0	0	0	#N/A				#N/A	CH63R_02360.1	100	0.904167	0.997701	125.403	170.388	117.365	1	1
CDEST_00591.1	CDEST_00591	336	chr1A	1912138	1913291	#N/A	Putative HotDog domain superfamily protein	0	#N/A	#N/A	0	0	0	#N/A				#N/A	CH63R_02361.1	96.1	1	1	18.7224	8.7561	13.1849	1	1
CDEST_00592.1	CDEST_00592	73	chr1A	1914743	1915031	#N/A	hypothetical protein CDEST_00592	1	Effector	SignalP-noTM	1	1	1	#N/A				#N/A	CH63R_02362.1	81	0.913043	0.863014	0.496982	0	0	0	1
CDEST_00593.1	CDEST_00593	366	chr1A	1916005	1918346	#N/A	Putative BRCT domain-containing protein	0	#N/A	#N/A	0	0	0	#N/A				#N/A	CH63R_02363.1	96.2	1	1	16.1307	3.07556	0.583875	1	1
CDEST_00594.1	CDEST_00594	765	chr1A	1918583	1920880	#N/A	Putative N-(5'phosphoribosyl) anthranilate isomerase (PRAI) domain, aldolase-type TIM barrel	0	#N/A	#N/A	0	0	0	#N/A				#N/A	CH63R_02364.1	98.8	1	1	43.6792	22.7195	9.10246	1	1
CDEST_00595.1	CDEST_00595	1822	chr1A	1921339	1927353	#N/A	hypothetical protein CDEST_00595	0	#N/A	#N/A	0	0	0	#N/A				#N/A	CH63R_02366.1	98.8	0.997993	0.81888	9.96597	11.6807	10.441	1	1
CDEST_00596.1	CDEST_00596	87	chr1A	1927505	1928449	#N/A	Putative Tim10-like domain superfamily protein	0	#N/A	#N/A	0	0	0	#N/A				#N/A	#N/A	#N/A	#N/A	#N/A	267.708	355.996	236.879	1	1
CDEST_00597.1	CDEST_00597	254	chr1A	1928870	1930281	#N/A	Putative Smr domain-containing protein	0	#N/A	#N/A	0	0	0	#N/A				#N/A	CH63R_02368.1	92.9	1.02008	1	39.7583	71.3512	125.659	1	1
CDEST_00598.1	CDEST_00598	104	chr1A	1930836	1931318	#N/A	hypothetical protein CDEST_00598	1	Non-effector	SignalP-noTM	1	1	0	#N/A				#N/A	#N/A	#N/A	#N/A	#N/A	3.97586	1.34847	0.552165	1	0
CDEST_00599.1	CDEST_00599	99	chr1A	1935084	1935710	#N/A	hypothetical protein CDEST_00599	0	#N/A	#N/A	0	0	0	#N/A				#N/A	CH63R_02369.1	68.9	1.04386	1.20202	3.97586	2.69694	1.65649	1	1
CDEST_00600.1	CDEST_00600	353	chr1A	1937533	1938837	#N/A	Putative G protein alpha subunit, helical insertion	0	#N/A	#N/A	0	0	0	#N/A				#N/A	CH63R_02370.1	100	1	1	243.151	133.024	185.354	1	1
CDEST_00601.1	CDEST_00601	374	chr1A	1942267	1944312	#N/A	hypothetical protein CDEST_00601	0	#N/A	#N/A	0	0	0	#N/A				#N/A	CH63R_02371.1	97.9	1	1.01604	23.8192	28.2751	30.6843	1	1
CDEST_00602.1	CDEST_00602	425	chr1A	1944578	1946302	#N/A	Putative Cell division cycle protein	0	#N/A	#N/A	0	0	0	#N/A				#N/A	CH63R_02372.1	92	1	1	34.2486	29.2995	20.5047	1	1
CDEST_00603.1	CDEST_00603	173	chr1A	1946637	1947213	#N/A	Putative mRNA splicing factor Cwf21 domain-containing protein	0	#N/A	#N/A	0	0	0	#N/A				#N/A	CH63R_02373.1	99.4	1	1	49.2782	70.0587	165.233	1	1
CDEST_00604.1	CDEST_00604	205	chr1A	1947395	1948292	#N/A	Putative NADH dehydrogenase [ubiquinone] 1 alpha subcomplex subunit 12	0	#N/A	#N/A	0	0	0	#N/A				#N/A	CH63R_02374.1	96.1	1	1	74.9218	94.033	117.865	1	1
CDEST_00605.1	CDEST_00605	644	chr1A	1948506	1951067	#N/A	Putative smooth muscle protein/calponin	0	#N/A	#N/A	0	0	0	#N/A				#N/A	CH63R_02375.1	96	1	1	19.7489	28.2349	53.1847	1	1
CDEST_00606.1	CDEST_00606	673	chr1A	1951282	1953368	#N/A	Putative carboxylesterase, type B, carboxylesterase type B, active, alpha/Beta hydrolase	1	Non-effector	SignalP-noTM	1	0	0	#N/A				#N/A	CH63R_02376.1	97.3	1	1	0.370125	2.67034	0.425835	1	1
CDEST_00607.1	CDEST_00607	63	chr1A	1954876	1955140	#N/A	hypothetical protein CDEST_00607	0	#N/A	#N/A	0	0	0	#N/A				#N/A	CH63R_02377.1	88.1	0.786667	0.936508	0	0	0	0	1
CDEST_00608.1	CDEST_00608	231	chr1A	1955833	1956528	#N/A	Putative Ecp2 effector protein	1	Effector	SignalP-noTM	1	1	1	#N/A				#N/A	CH63R_02378.1	92.9	1	0.848485	0	0	0.27267	0	1
CDEST_00609.1	CDEST_00609	639	chr1A	1960846	1963113	#N/A	hypothetical protein CDEST_00609	0	#N/A	#N/A	0	0	0	#N/A				#N/A	CH63R_02379.1	87.2	1	1	0.610343	0.176921	4.21426	1	1
CDEST_00610.1	CDEST_00610	884	chr1A	1963676	1967054	#N/A	Putative AAA+ ATPase domain, DNA helicase Pif1, P-loop containing nucleoside triphosphate hydrolase	0	#N/A	#N/A	0	0	0	#N/A				#N/A	CH63R_02380.1	97.9	1.00113	1	5.62839	13.4591	11.6966	1	1
CDEST_00611.1	CDEST_00611	718	chr1A	1967407	1970292	#N/A	Putative YjeF domain, FDF domain, DFDF domain, YjeF domain superfamily protein	0	#N/A	#N/A	0	0	0	#N/A				#N/A	CH63R_02381.1	94.5	1.00403	1.04178	13.2746	17.8542	13.8604	1	1
CDEST_00612.1	CDEST_00612	111	chr1A	1972010	1972466	#N/A	hypothetical protein CDEST_00612	0	#N/A	#N/A	0	0	0	#N/A				#N/A	CH63R_02382.1	81.1	0.606965	1.0991	2.31925	0	1.10433	0	1
CDEST_00613.1	CDEST_00613	819	chr1A	1973316	1976696	#N/A	Putative CDC48 subdomain, AAA+ ATPase domain, ATPase, AAA-type, core, CDC48, domain 2, spastin/Vps4	0	#N/A	#N/A	0	0	0	#N/A				#N/A	CH63R_02383.1	96	1	1.00244	104.484	104.301	123.769	1	1
CDEST_00614.1	CDEST_00614	175	chr1A	1976692	1978309	#N/A	hypothetical protein CDEST_00614	0	#N/A	#N/A	0	0	0	#N/A				#N/A	CH63R_02384.1	97.1	1	1	35.5974	40.2303	33.6608	1	1
CDEST_00615.1	CDEST_00615	75	chr1A	1977938	1978255	#N/A	hypothetical protein CDEST_00615	0	#N/A	#N/A	0	0	0	#N/A				#N/A	CH63R_02385.1	88.3	1	1.02667	6.79209	14.8332	7.7303	1	1
CDEST_00616.1	CDEST_00616	208	chr1A	1980296	1982404	#N/A	hypothetical protein CDEST_00616	0	#N/A	#N/A	0	0	0	#N/A				#N/A	#N/A	#N/A	#N/A	#N/A	4.6642	8.15635	7.35978	1	0
CDEST_00617.1	CDEST_00617	1010	chr1A	1988958	1995755	#N/A	Putative Type 1 protein exporter	0	#N/A	#N/A	0	0	0	#N/A				#N/A	CH63R_02386.1	99.1	0.961386	0.961386	22.9484	17.1	26.093	1	1
CDEST_00618.1	CDEST_00618	462	chr1A	1995757	1998172	#N/A	Putative TRAM1-like protein	0	#N/A	#N/A	0	0	0	#N/A				#N/A	CH63R_02387.1	98.5	1.00435	1	9.16695	24.9687	12.2881	1	1
CDEST_00619.1	CDEST_00619	733	chr1A	2001478	2004487	#N/A	hypothetical protein CDEST_00619	0	#N/A	#N/A	0	0	0	#N/A				#N/A	CH63R_02388.1	99	1	1	42.6944	34.4417	33.0221	1	1
CDEST_00620.1	CDEST_00620	53	chr1A	2006445	2006606	#N/A	hypothetical protein CDEST_00620	0	#N/A	#N/A	0	0	0	#N/A				#N/A	CH63R_02389.1	85.2	0.885246	1.01887	0.331321	0	0	0	1
CDEST_00621.1	CDEST_00621	96	chr1A	2006992	2008817	#N/A	hypothetical protein CDEST_00621	0	#N/A	#N/A	0	0	0	#N/A				#N/A	CH63R_02390.1	75.8	0.989583	0.989583	52.0175	29.6663	100.494	1	1
CDEST_00622.1	CDEST_00622	389	chr1A	2008819	2010629	#N/A	Putative protein KTI12/L-seryl-tRNA(Sec) kinase, P-loop containing nucleoside triphosphate hydrolase	0	#N/A	#N/A	0	0	0	#N/A				#N/A	CH63R_02391.1	97.4	1.00515	1.00257	9.02056	3.80234	4.32834	1	1
CDEST_00623.1	CDEST_00623	599	chr1A	2010878	2013779	#N/A	hypothetical protein CDEST_00623	0	#N/A	#N/A	0	0	0	#N/A				#N/A	CH63R_02392.1	97	0.990083	1	3.26039	3.04597	6.23734	1	1
CDEST_00624.1	CDEST_00624	116	chr1A	2014799	2015149	#N/A	hypothetical protein CDEST_00624	0	#N/A	#N/A	0	0	0	#N/A				#N/A	CH63R_02393.1	83.5	0.34767	0.836207	0.165661	0	0	0	1
CDEST_00625.1	CDEST_00625	733	chr1A	2018887	2023045	#N/A	Putative zn(2)Cys(6) fungal-type DNA-binding domain-containing protein	0	#N/A	#N/A	0	0	0	#N/A				#N/A	CH63R_02394.1	96.2	0.998658	1.01501	12.0569	11.5311	29.2813	1	1
CDEST_00626.1	CDEST_00626	340	chr1A	2026084	2029264	#N/A	hypothetical protein CDEST_00626	0	#N/A	#N/A	0	0	0	#N/A				#N/A	CH63R_02395.1	78	1	1.09412	16.3156	44.2498	52.5835	1	1
CDEST_00627.1	CDEST_00627	475	chr1A	2031636	2034389	#N/A	Putative zn(2)Cys(6) fungal-type DNA-binding domain-containing protein	0	#N/A	#N/A	0	0	0	#N/A				#N/A	CH63R_02396.1	98.3	1	1	4.91095	9.96344	22.609	1	1
CDEST_00628.1	CDEST_00628	337	chr1A	2034911	2036141	#N/A	hypothetical protein CDEST_00628	1	Non-effector	SignalP-noTM	1	0	0	#N/A				#N/A	CH63R_02397.1	93.9	1	1.0178	5.14199	0.758516	0.162155	1	1
CDEST_00629.1	CDEST_00629	125	chr1A	2036143	2037009	#N/A	hypothetical protein CDEST_00629	1	Non-effector	#N/A	1	1	0	#N/A				#N/A	#N/A	#N/A	#N/A	#N/A	5.30114	17.5301	71.7814	1	0
CDEST_00630.1	CDEST_00630	585	chr1A	2039347	2043525	#N/A	Putative Zinc finger C2H2-type	0	#N/A	#N/A	0	0	0	#N/A				#N/A	CH63R_02398.1	95.5	0.862745	0.977778	33.5438	47.9167	125.511	1	1
CDEST_00631.1	CDEST_00631	506	chr1A	2045437	2047532	#N/A	hypothetical protein CDEST_00631	0	#N/A	#N/A	1	0	0	#N/A				#N/A	CH63R_02399.1	98.6	1	1	0.74088	6.01265	2.26556	1	1
CDEST_00632.1	CDEST_00632	247	chr1A	2052013	2053280	#N/A	Putative triosephosphate isomerase, aldolase-type TIM barrel, triosephosphate isomerase, active	0	#N/A	#N/A	0	0	0	#N/A				#N/A	CH63R_02400.1	99.6	1	1	221.408	149.592	136.474	1	1
CDEST_00633.1	CDEST_00633	137	chr1A	2053314	2054121	#N/A	Putative large ribosomal subunit protein mL43	0	#N/A	#N/A	0	0	0	#N/A				#N/A	CH63R_02401.1	100	0.778409	1	360.809	387.01	212.583	1	1
CDEST_00634.1	CDEST_00634	417	chr1A	2054277	2056946	#N/A	Putative U1 small nuclear ribonucleoprotein of 70kDa	0	#N/A	#N/A	0	0	0	#N/A				#N/A	CH63R_02402.1	98.1	1	1	78.8073	81.5011	73.3853	1	1
CDEST_00635.1	CDEST_00635	249	chr1A	2056948	2058183	#N/A	Putative large ribosomal subunit protein uL10	0	#N/A	#N/A	0	0	0	#N/A				#N/A	CH63R_02403.1	100	1	1	64.0331	106.938	37.6354	1	1
CDEST_00636.1	CDEST_00636	874	chr1A	2058613	2061765	#N/A	Putative cullin protein, neddylation	0	#N/A	#N/A	0	0	0	#N/A				#N/A	CH63R_02404.1	99.2	1	1	9.68774	32.5051	35.4761	1	1
CDEST_00637.1	CDEST_00637	2945	chr1A	2062196	2072333	#N/A	Putative serine/threonine-protein kinase ATM, plant	0	#N/A	#N/A	0	0	0	#N/A				#N/A	CH63R_02405.1	97.8	1.00649	1	1.40878	1.29019	2.24638	1	1
CDEST_00638.1	CDEST_00638	1669	chr1A	2072634	2078819	#N/A	hypothetical protein CDEST_00638	0	#N/A	#N/A	0	0	0	#N/A				#N/A	CH63R_02406.1	99.6	1	1	4.90808	14.9966	9.76688	1	1
CDEST_00639.1	CDEST_00639	434	chr1A	2078822	2080565	#N/A	Putative Zinc finger, RING-type	0	#N/A	#N/A	0	0	0	#N/A				#N/A	CH63R_02407.1	97.5	1	1	48.2631	21.6349	38.5605	1	1
CDEST_00640.1	CDEST_00640	160	chr1A	2080682	2081164	#N/A	hypothetical protein CDEST_00640	0	#N/A	#N/A	0	0	0	#N/A				#N/A	#N/A	#N/A	#N/A	#N/A	0.709928	0	1.50509	0	1
CDEST_00641.1	CDEST_00641	1148	chr1A	2082027	2085956	#N/A	Putative DNA-directed DNA polymerase, family A, palm domain, ribonuclease H-like superfamily	0	#N/A	#N/A	0	0	0	#N/A				#N/A	CH63R_02408.1	99.5	1	1	5.14111	7.91826	7.78945	1	1
CDEST_00642.1	CDEST_00642	645	chr1A	2086422	2089456	#N/A	Putative AAA+ ATPase domain, ABC-2 type transporter, transmembrane domain, ABC transporter	0	#N/A	#N/A	0	0	0	#N/A				#N/A	CH63R_02409.1	97.8	1.00311	1	1.14317	2.10078	1.78708	0	1
CDEST_00643.1	CDEST_00643	207	chr1A	2088602	2089445	#N/A	hypothetical protein CDEST_00643	0	#N/A	#N/A	0	0	0	#N/A				#N/A	#N/A	#N/A	#N/A	#N/A	3.04055	2.98807	1.93454	1	0
CDEST_00644.1	CDEST_00644	722	chr1A	2090224	2093258	#N/A	hypothetical protein CDEST_00644	0	#N/A	#N/A	0	0	0	#N/A				#N/A	CH63R_02410.1	92.7	1.03868	1.00416	1.46375	1.85156	5.50986	1	1
CDEST_00645.1	CDEST_00645	1234	chr1A	2095100	2098934	#N/A	Putative biotin/lipoyl attachment, Carboxyltransferase domain, subdomain A and B, biotin carboxylase	0	#N/A	#N/A	0	0	0	#N/A				#N/A	CH63R_02411.1	98	1	1	0.828792	6.4692	5.30776	1	1
CDEST_00646.1	CDEST_00646	259	chr1A	2099763	2100542	#N/A	Putative glycoside hydrolase/deacetylase, beta/alpha-barrel	0	#N/A	#N/A	0	0	0	#N/A				#N/A	CH63R_02412.1	99.6	1	1	6.76888	31.2183	21.0274	1	1
CDEST_00647.1	CDEST_00647	636	chr1A	2100888	2103722	#N/A	Putative protein kinase domain, prion-inhibition and propagation, HeLo	1	Non-effector	#N/A	1	0	0	#N/A				#N/A	CH63R_02413.1	98.4	1	1	1.35868	5.69164	4.46379	1	1
CDEST_00648.1	CDEST_00648	684	chr1A	2103814	2106278	#N/A	hypothetical protein CDEST_00648	1	Non-effector	SignalP-noTM	1	0	0	#N/A				#N/A	CH63R_02414.1	95	1	1	1.2923	3.76952	2.29976	1	1
CDEST_00649.1	CDEST_00649	545	chr1A	2106280	2108245	#N/A	Putative cytochrome P450	1	Non-effector	#N/A	1	0	0	#N/A				#N/A	CH63R_02415.1	92.7	1	1.00917	0.444384	0.424301	9.30303	1	1
CDEST_00650.1	CDEST_00650	276	chr1A	2109672	2110502	#N/A	Putative NTF2-like domain superfamily protein	0	#N/A	#N/A	0	0	0	#N/A				#N/A	CH63R_02416.1	94.9	1	1	12.5858	5.42505	2.11481	1	1
CDEST_00651.1	CDEST_00651	109	chr1A	2112148	2112477	#N/A	hypothetical protein CDEST_00651	0	#N/A	#N/A	0	0	0	#N/A				#N/A	CH63R_02417.1	93.6	1	1	35.9484	6.74234	13.8041	1	1
CDEST_00652.1	CDEST_00652	116	chr1A	2115751	2116341	#N/A	hypothetical protein CDEST_00652	0	#N/A	#N/A	0	0	0	#N/A				#N/A	CH63R_02418.1	85.3	1.09434	1	0	0	0	0	1
CDEST_00653.1	CDEST_00653	340	chr1A	2116746	2118608	#N/A	hypothetical protein CDEST_00653	0	#N/A	#N/A	0	0	0	#N/A				#N/A	CH63R_02419.1	99.4	1	1	94.9357	71.2496	58.6755	1	1
CDEST_00654.1	CDEST_00654	120	chr1A	2119641	2120003	#N/A	hypothetical protein CDEST_00654	0	#N/A	#N/A	0	0	0	#N/A				#N/A	CH63R_02420.1	93.9	0.603659	0.825	1.15963	0	0	0	1
CDEST_00655.1	CDEST_00655	1408	chr1A	2127459	2132518	#N/A	Putative pleckstrin domain, BAR domain, PH-like domain superfamily, AH/BAR domain superfamily	0	#N/A	#N/A	0	0	0	#N/A				#N/A	CH63R_02421.1	98.1	1	1.01278	6.23734	12.2273	22.0231	1	1
CDEST_00656.1	CDEST_00656	699	chr1A	2133760	2137313	#N/A	Putative START-like domain superfamily protein	0	#N/A	#N/A	0	0	0	#N/A				#N/A	CH63R_02422.1	98.3	1	1.00143	5.91249	22.5551	46.725	1	1
CDEST_00657.1	CDEST_00657	1579	chr1A	2136792	2141990	#N/A	hypothetical protein CDEST_00657	0	#N/A	#N/A	0	0	0	#N/A				#N/A	CH63R_02423.1	96.3	1.00126	1.00317	1.55633	3.25835	1.83338	1	1
CDEST_00658.1	CDEST_00658	217	chr1A	2142399	2143553	#N/A	Putative ribosomal protein uL1	0	#N/A	#N/A	0	0	0	#N/A				#N/A	CH63R_02424.1	100	1	1	2853.65	3645.44	1704.06	1	1
CDEST_00659.1	CDEST_00659	290	chr1A	2143848	2144797	#N/A	Putative ribonuclease H domain-containing protein	0	#N/A	#N/A	0	0	0	#N/A				#N/A	CH63R_02426.1	64.8	1.0299	1.06897	0	0	0	0	1
CDEST_00660.1	CDEST_00660	237	chr1A	2145902	2146936	#N/A	Putative pre-mRNA-splicing factor Cwf15/Cwc15	0	#N/A	#N/A	0	0	0	#N/A				#N/A	CH63R_02428.1	97.5	1	1	70.2274	37.2357	41.4815	1	1
CDEST_00661.1	CDEST_00661	298	chr1A	2147085	2148216	#N/A	Putative ribosomal protein uS5 domain 2-type superfamily	0	#N/A	#N/A	0	0	0	#N/A				#N/A	CH63R_02429.1	99.3	1	1	14.865	16.0192	11.625	1	1
CDEST_00662.1	CDEST_00662	212	chr1A	2148218	2149236	#N/A	Putative small GTPase superfamily, ARF/SAR type, P-loop containing nucleoside triphosphate hydrolase	0	#N/A	#N/A	0	0	0	#N/A				#N/A	CH63R_02430.1	99.1	1	1	64.395	20.8846	34.1677	1	1
CDEST_00663.1	CDEST_00663	463	chr1A	2149106	2151954	#N/A	Putative NUDIX hydrolase domain, NADH pyrophosphatase-like, Zinc ribbon, NADH pyrophosphatase	0	#N/A	#N/A	0	0	0	#N/A				#N/A	CH63R_02431.1	97.2	0.972973	0.855292	20.7863	62.9035	55.701	1	1
CDEST_00664.1	CDEST_00664	353	chr1A	2152188	2154105	#N/A	hypothetical protein CDEST_00664	0	#N/A	#N/A	0	0	0	#N/A				#N/A	CH63R_02432.1	99.4	1	1	40.1505	44.6989	39.424	1	1
CDEST_00665.1	CDEST_00665	482	chr1A	2154124	2156743	#N/A	Putative major facilitator superfamily, MFS transporter superfamily	0	#N/A	#N/A	0	0	0	#N/A				#N/A	CH63R_02433.1	94.1	1	1.05394	1.4179	4.89647	21.6981	1	1
CDEST_00666.1	CDEST_00666	83	chr1A	2158046	2159281	#N/A	hypothetical protein CDEST_00666	0	#N/A	#N/A	0	0	0	#N/A				#N/A	CH63R_02434.1	98.4	0.771084	0.771084	18.057	322.284	879.046	1	1
CDEST_00667.1	CDEST_00667	339	chr1A	2159285	2160638	#N/A	Putative catalase hem-binding, catalase immune-responsive domain, catalase core	0	#N/A	#N/A	0	0	0	#N/A				#N/A	CH63R_02435.1	93.8	0.650735	1.04425	62.91	59.8488	88.0254	1	1
CDEST_00668.1	CDEST_00668	179	chr1A	2160640	2161516	#N/A	Putative catalase core domain, catalase, mono-functional, hem-containing, Catalase superfamily	0	#N/A	#N/A	0	0	0	#N/A				#N/A	#N/A	#N/A	#N/A	#N/A	50.6797	52.8764	91.3461	1	1
CDEST_00669.1	CDEST_00669	136	chr1A	2162744	2164987	#N/A	hypothetical protein CDEST_00669	0	#N/A	#N/A	0	0	0	#N/A				#N/A	CH63R_02436.1	84.6	0.622754	0.764706	26.1744	9.43928	13.2519	1	1
CDEST_00670.1	CDEST_00670	124	chr1A	2164989	2165534	#N/A	hypothetical protein CDEST_00670	0	#N/A	#N/A	0	0	0	#N/A				#N/A	CH63R_02437.1	95.7	0.589744	0.741935	0.165661	0	3.31299	0	1
CDEST_00671.1	CDEST_00671	181	chr1A	2165653	2167319	#N/A	Putative small GTP-binding protein	0	#N/A	#N/A	0	0	0	#N/A				#N/A	CH63R_02438.1	100	1	1	140.873	124.184	175.613	1	1
CDEST_00672.1	CDEST_00672	51	chr1A	2167907	2169175	#N/A	Putative large ribosomal subunit protein eL39	0	#N/A	#N/A	0	0	0	#N/A				#N/A	CH63R_02439.1	100	0.505155	0.960784	3970.56	4669.75	1890.06	1	1
CDEST_00673.1	CDEST_00673	170	chr1A	2169176	2171093	#N/A	Putative S-phase kinase-associated protein	0	#N/A	#N/A	0	0	0	#N/A				#N/A	CH63R_02440.1	100	1	1	876.023	565.411	704.787	1	1
CDEST_00674.1	CDEST_00674	139	chr1A	2171148	2171619	#N/A	hypothetical protein CDEST_00674	0	#N/A	#N/A	0	0	0	#N/A				#N/A	CH63R_02441.1	74.5	0.986014	1.01439	1.49095	0	0.552165	1	1
CDEST_00675.1	CDEST_00675	516	chr1A	2173884	2177090	#N/A	Putative GPI mannosyltransferase	0	#N/A	SignalP-noTM	1	0	0	GT22				#N/A	CH63R_02442.1	99.2	1	1	66.6776	19.2131	61.418	1	1
CDEST_00676.1	CDEST_00676	282	chr1A	2177092	2178583	#N/A	hypothetical protein CDEST_00676	0	#N/A	#N/A	0	0	0	#N/A				#N/A	CH63R_02443.1	98.2	1	1	15.1769	4.79032	28.1312	1	1
CDEST_00677.1	CDEST_00677	953	chr1A	2180297	2184056	#N/A	Putative Zinc finger, RING-type	0	#N/A	#N/A	0	0	0	#N/A				#N/A	CH63R_02444.1	89	1.02213	1.01784	25.2622	18.0937	14.498	1	1
CDEST_00678.1	CDEST_00678	236	chr1A	2184372	2185814	#N/A	Putative small GTP-binding protein	0	#N/A	#N/A	0	0	0	#N/A				#N/A	CH63R_02445.1	100	1	1	179.108	186.092	294.557	1	1
CDEST_00679.1	CDEST_00679	701	chr1A	2186071	2188608	#N/A	Putative KRR1 interacting protein	0	#N/A	#N/A	0	0	0	#N/A				#N/A	CH63R_02446.1	99.5	0.920228	0.921541	25.3034	29.9777	11.932	1	1
CDEST_00680.1	CDEST_00680	1107	chr1A	2188669	2193038	#N/A	hypothetical protein CDEST_00680	0	#N/A	#N/A	0	0	0	#N/A				#N/A	CH63R_02447.1	98	1.0009	1	1.94472	14.4306	19.446	1	1
CDEST_00681.1	CDEST_00681	2129	chr1A	2203270	2209824	#N/A	Putative peptidase C50, separase, tetratricopeptide-like helical domain superfamily	0	#N/A	#N/A	0	0	0	#N/A				#N/A	CH63R_02448.1	96.5	1.00047	1	3.98989	4.04284	6.17476	1	1
CDEST_00682.1	CDEST_00682	213	chr1A	2210018	2211577	#N/A	hypothetical protein CDEST_00682	0	#N/A	#N/A	0	0	0	#N/A				#N/A	CH63R_02449.1	98.6	0.679245	0.676056	41.8	23.5956	28.3688	1	1
CDEST_00683.1	CDEST_00683	399	chr1A	2210855	2212054	#N/A	Putative Sirtuin family, DHS-like NAD/FAD-binding domain superfamily	0	#N/A	#N/A	0	0	0	#N/A				#N/A	CH63R_02450.1	98.5	1	1	5.22354	14.4358	13.2391	1	1
CDEST_00684.1	CDEST_00684	524	chr1A	2213222	2215929	#N/A	Putative cation efflux protein	0	#N/A	#N/A	0	0	0	#N/A				#N/A	CH63R_02451.1	95.8	0.968692	1.00382	12.4751	29.5296	31.5795	1	1
CDEST_00685.1	CDEST_00685	571	chr1A	2216329	2218612	#N/A	Putative carbohydrate kinase, FGGY, D-xylulose kinase, ATPase, nucleotide binding protein	0	#N/A	#N/A	0	0	0	#N/A				#N/A	CH63R_02452.1	95.4	1.00511	1.03327	6.98659	11.4613	12.3238	1	1
CDEST_00686.1	CDEST_00686	691	chr1A	2219172	2221489	#N/A	hypothetical protein CDEST_00686	0	#N/A	#N/A	0	0	0	#N/A				#N/A	CH63R_02453.1	76.2	1	1.03763	0.0199635	0	0	0	1
CDEST_00687.1	CDEST_00687	1509	chr1A	2223766	2229018	#N/A	Putative sister chromatid cohesion protein Pds5	0	#N/A	#N/A	0	0	0	#N/A				#N/A	CH63R_02454.1	97.9	1	1.00066	12.3704	15.8306	19.8207	1	1
CDEST_00688.1	CDEST_00688	1277	chr1A	2229452	2233841	#N/A	Putative UDP-glucuronosyl/UDP-glucosyltransferase, Glycosyltransferase family 28	0	#N/A	#N/A	0	0	0	GT1				#N/A	CH63R_02455.1	98.4	0.929134	0.924041	4.40579	6.90357	22.836	1	1
CDEST_00689.1	CDEST_00689	605	chr1A	2235453	2237688	#N/A	Putative YAP-binding/ALF4/Glomulin	0	#N/A	#N/A	0	0	0	#N/A				#N/A	CH63R_02456.1	99.5	1	1	6.42402	18.258	31.3939	1	1
CDEST_00690.1	CDEST_00690	488	chr1A	2239002	2241206	#N/A	hypothetical protein CDEST_00690	0	#N/A	#N/A	0	0	0	#N/A				#N/A	CH63R_02457.1	99.4	1	1	3.21102	5.79083	15.5229	1	1
CDEST_00691.1	CDEST_00691	465	chr1A	2241791	2243348	#N/A	Putative SET domain-containing protein	1	Non-effector	#N/A	1	0	0	#N/A				#N/A	CH63R_02458.1	97.5	0.954644	0.950538	0.409197	1.78807	1.95967	0	1
CDEST_00692.1	CDEST_00692	534	chr1A	2245405	2247190	#N/A	Putative sulfatase, alkaline-phosphatase-like, core domain superfamily	0	#N/A	#N/A	0	0	0	#N/A				#N/A	CH63R_02459.1	98.5	1	1	0.96351	0.434424	1.38731	1	1
CDEST_00693.1	CDEST_00693	189	chr1A	2247959	2249670	#N/A	hypothetical protein CDEST_00693	0	#N/A	#N/A	0	0	0	#N/A				#N/A	CH63R_02460.1	100	0.587302	0.587302	630.082	307.181	419.115	1	1
CDEST_00694.1	CDEST_00694	77	chr1A	2251993	2252226	#N/A	hypothetical protein CDEST_00694	0	#N/A	#N/A	0	0	0	#N/A				#N/A	CH63R_02461.1	78.8	0.493827	1.03896	0.662643	0	0.552165	0	1
CDEST_00695.1	CDEST_00695	75	chr1A	2253920	2254147	#N/A	hypothetical protein CDEST_00695	0	#N/A	#N/A	0	0	0	#N/A				#N/A	CH63R_02462.1	90.7	0.742574	1	0.331321	1.34847	0	0	1
CDEST_00696.1	CDEST_00696	130	chr1A	2258561	2258960	#N/A	hypothetical protein CDEST_00696	1	Non-effector	#N/A	1	1	0	#N/A				#N/A	#N/A	#N/A	#N/A	#N/A	0.331321	6.74234	3.86515	1	0
CDEST_00697.1	CDEST_00697	836	chr1A	2261037	2265236	#N/A	Putative armadillo-like helical, pumilio domain-containing protein	0	#N/A	#N/A	0	0	0	#N/A				#N/A	CH63R_02463.1	99.3	0.577083	0.994019	7.58326	25.3304	29.8881	1	1
CDEST_00698.1	CDEST_00698	414	chr1A	2265247	2267476	#N/A	Putative Coiled-coil domain-containing protein	0	#N/A	#N/A	0	0	0	#N/A				#N/A	#N/A	#N/A	#N/A	#N/A	24.896	20.8481	18.5402	1	1
CDEST_00699.1	CDEST_00699	117	chr1A	2268157	2268953	#N/A	hypothetical protein CDEST_00699	0	#N/A	#N/A	0	0	0	#N/A				#N/A	#N/A	#N/A	#N/A	#N/A	4.80416	5.39387	2.20866	1	1
CDEST_00700.1	CDEST_00700	147	chr1A	2274524	2274967	#N/A	hypothetical protein CDEST_00700	0	#N/A	#N/A	0	0	0	#N/A				#N/A	CH63R_02464.1	65.5	0.668539	0.809524	0	0	2.76082	0	1
CDEST_00701.1	CDEST_00701	94	chr1A	2277351	2277747	#N/A	hypothetical protein CDEST_00701	1	Effector	SignalP-noTM	1	1	1	#N/A				#N/A	CH63R_02466.1	97.9	0.335714	1	0	4.04541	3.31299	0	1
CDEST_00702.1	CDEST_00702	335	chr1A	2278041	2279253	#N/A	Putative SKP1/BTB/POZ domain superfamily protein	1	Non-effector	SignalP-noTM	1	0	0	#N/A				#N/A	CH63R_02467.1	92.6	1	0.928358	0.612331	1.14646	154.744	1	1
CDEST_00703.1	CDEST_00703	73	chr1A	2279920	2280141	#N/A	hypothetical protein CDEST_00703	0	#N/A	#N/A	0	0	0	#N/A				#N/A	CH63R_02468.1	83.8	0.701031	0.931507	0	0	1.10433	0	1
CDEST_00704.1	CDEST_00704	131	chr1A	2285246	2285978	#N/A	hypothetical protein CDEST_00704	0	#N/A	#N/A	0	0	0	#N/A				#N/A	CH63R_02469.1	87.2	1.01299	0.59542	78.8545	0	12.6998	1	1
CDEST_00705.1	CDEST_00705	66	chr1A	2290279	2290479	#N/A	hypothetical protein CDEST_00705	1	Effector	SignalP-noTM	1	1	1	#N/A				#N/A	CH63R_02470.1	93.9	1	1	0.662643	0	0.552165	0	1
CDEST_00706.1	CDEST_00706	1468	chr1A	2292595	2297640	#N/A	Putative AAA+ ATPase domain, ABC transporter type 1, transmembrane domain-containing protein	0	#N/A	#N/A	0	0	0	#N/A				#N/A	CH63R_02471.1	98	1.00147	0.930518	2.97126	2.369	6.12127	1	1
CDEST_00707.1	CDEST_00707	9582	chr1A	2298723	2327576	#N/A	Putative AMP-dependent synthetase/ligase domain, Condensation domain, AMP-binding, ANL	0	#N/A	#N/A	0	0	0	#N/A	Region 1.3	NRPS	0	ChNRPS02	CH63R_02472.1	88.2	1.02559	1.01211	2.86941	0.937341	2.26171	1	1
CDEST_00708.1	CDEST_00708	160	chr1A	2327767	2328847	#N/A	hypothetical protein CDEST_00708	1	Effector	SignalP-noTM	1	1	1	#N/A				#N/A	#N/A	#N/A	#N/A	#N/A	8.51914	16.1039	48.6645	1	1
CDEST_00709.1	CDEST_00709	101	chr1A	2330730	2331087	#N/A	hypothetical protein CDEST_00709	0	#N/A	#N/A	0	0	0	#N/A				#N/A	#N/A	#N/A	#N/A	#N/A	1.32529	4.04541	2.76082	1	0
CDEST_00710.1	CDEST_00710	57	chr1A	2331926	2333402	#N/A	hypothetical protein CDEST_00710	0	#N/A	#N/A	0	0	0	#N/A				#N/A	#N/A	#N/A	#N/A	#N/A	0	0	0	0	1
CDEST_00711.1	CDEST_00711	128	chr1A	2334669	2335624	#N/A	hypothetical protein CDEST_00711	0	#N/A	#N/A	0	0	0	#N/A				#N/A	CH63R_02474.1	76.1	0.160279	0.359375	0	0	0	0	1
CDEST_00712.1	CDEST_00712	285	chr1A	2336461	2338653	#N/A	Putative FYVE zinc finger, Zinc finger, FYVE/PHD-type, Zinc finger, RING/FYVE/PHD-type	0	#N/A	#N/A	0	0	0	#N/A				#N/A	CH63R_02475.1	98.6	1	1	28.4686	63.7545	106.663	1	1
CDEST_00713.1	CDEST_00713	155	chr1A	2339964	2340481	#N/A	hypothetical protein CDEST_00713	0	#N/A	#N/A	0	0	0	#N/A				#N/A	#N/A	#N/A	#N/A	#N/A	1.95853	3.66108	3.19942	1	0
CDEST_00714.1	CDEST_00714	475	chr1A	2341055	2343378	#N/A	Putative ELO family protein	0	#N/A	#N/A	0	0	0	#N/A				#N/A	CH63R_02477.1	99.2	1	1	7.0288	66.2569	52.7542	1	1
CDEST_00715.1	CDEST_00715	767	chr1A	2347447	2351094	#N/A	Putative glucose-methanol-choline oxidoreductase, long-chain-alcohol oxidase	1	Non-effector	#N/A	1	0	0	AA3				#N/A	CH63R_02478.1	98.1	1	1.00391	4.72865	9.81193	56.1126	1	1
CDEST_00716.1	CDEST_00716	236	chr1A	2351203	2352043	#N/A	Putative molybdopterin cofactor biosynthesis C (MoaC) domain, molybdenum cofactor biosynthesis C	0	#N/A	#N/A	0	0	0	#N/A				#N/A	CH63R_02479.1	93.2	1.02609	1	1.74185	4.91332	3.96265	1	1
CDEST_00717.1	CDEST_00717	470	chr1A	2352243	2353981	#N/A	Putative molybdenum cofactor biosynthesis protein A	0	#N/A	#N/A	0	0	0	#N/A				#N/A	CH63R_02480.1	98.7	1	0.991489	8.85784	6.81001	15.5861	1	1
CDEST_00718.1	CDEST_00718	517	chr1A	2354870	2356552	#N/A	Putative quinoprotein alcohol dehydrogenase-like superfamily	0	#N/A	#N/A	0	0	0	#N/A				#N/A	CH63R_02481.1	97.7	0.998069	1	3.19576	5.86371	5.85895	1	1
CDEST_00719.1	CDEST_00719	2092	chr1A	2357887	2364724	#N/A	Putative armadillo-like helical protein	0	#N/A	#N/A	0	0	0	#N/A				#N/A	CH63R_02482.1	99.8	1	1	10.1239	5.05936	6.30909	1	1
CDEST_00720.1	CDEST_00720	287	chr1A	2365017	2366331	#N/A	Putative transcriptional regulator TACO1, integrase-like protein	0	#N/A	#N/A	0	0	0	#N/A				#N/A	CH63R_02483.1	99.3	1	1	13.3803	5.61412	8.21983	1	1
CDEST_00721.1	CDEST_00721	95	chr1A	2365971	2367474	#N/A	hypothetical protein CDEST_00721	0	#N/A	#N/A	0	0	0	#N/A				#N/A	CH63R_02485.1	92.9	1	1.03158	177.754	180.695	142.458	1	1
CDEST_00722.1	CDEST_00722	164	chr1A	2366334	2366886	#N/A	hypothetical protein CDEST_00722	0	#N/A	#N/A	0	0	0	#N/A				#N/A	CH63R_02484.1	69.5	0.921348	1	71.3971	61.5861	53.6511	1	1
CDEST_00723.1	CDEST_00723	671	chr1A	2367986	2370849	#N/A	hypothetical protein CDEST_00723	0	#N/A	#N/A	0	0	0	#N/A				#N/A	CH63R_02486.1	97.6	0.995569	1.00447	15.8655	16.0756	16.5209	1	1
CDEST_00724.1	CDEST_00724	73	chr1A	2374808	2375029	#N/A	hypothetical protein CDEST_00724	0	#N/A	#N/A	0	0	0	#N/A				#N/A	#N/A	#N/A	#N/A	#N/A	0	0	0	0	1
CDEST_00725.1	CDEST_00725	896	chr1A	2375038	2377966	#N/A	Putative P-loop containing nucleoside triphosphate hydrolase, dynamin	0	#N/A	#N/A	0	0	0	#N/A				#N/A	CH63R_02494.1	91.5	0.882527	0.997768	0	0	0.051684	0	1
CDEST_00726.1	CDEST_00726	270	chr1A	2379764	2380723	#N/A	Putative cleavage/polyadenylation specificity factor subunit 5	0	#N/A	#N/A	0	0	0	#N/A				#N/A	CH63R_02495.1	100	1	1	38.4067	31.5085	35.3166	1	1
CDEST_00727.1	CDEST_00727	227	chr1A	2380824	2381734	#N/A	Putative UPF0047 protein YjbQ	1	Effector	#N/A	1	1	1	#N/A				#N/A	CH63R_02496.1	92.5	1.00442	1	39.6803	39.0026	64.6494	1	1
CDEST_00728.1	CDEST_00728	167	chr1A	2382401	2383301	#N/A	Putative Zinc finger, CHCC-type	0	#N/A	#N/A	0	0	0	#N/A				#N/A	CH63R_02497.1	98.2	1	1	181.329	210.806	229.81	1	1
CDEST_00729.1	CDEST_00729	489	chr1A	2383347	2386044	#N/A	Putative major facilitator superfamily, MFS transporter superfamily	0	#N/A	#N/A	0	0	0	#N/A				#N/A	CH63R_02498.1	98	1	1.00613	22.0672	41.6419	26.9711	1	1
CDEST_00730.1	CDEST_00730	310	chr1A	2387304	2388781	#N/A	Putative Zinc finger, CCHC-type	0	#N/A	#N/A	0	0	0	#N/A				#N/A	CH63R_02499.1	96.5	1.00977	1	45.6686	59.1434	36.8878	1	1
CDEST_00731.1	CDEST_00731	1029	chr1A	2394698	2398024	#N/A	Putative peptidase M16, metalloenzyme, LuxS/M16 peptidase, peptidase M16, middle/third	0	#N/A	#N/A	0	0	0	#N/A				#N/A	CH63R_02500.1	99.7	1	1	10.3493	24.826	24.8615	1	1
CDEST_00732.1	CDEST_00732	1501	chr1A	2400993	2405750	#N/A	Putative peptidase C19, ubiquitin-specific peptidase, DUSP domain, ubiquitin specific protease	0	#N/A	#N/A	0	0	0	#N/A				#N/A	CH63R_02501.1	97.4	0.978088	0.981346	7.45516	14.0959	11.3642	1	1
CDEST_00733.1	CDEST_00733	875	chr1A	2415801	2420369	#N/A	Putative HD/PDEase domain, 3'5'-cyclic nucleotide phosphodiesterase	0	#N/A	#N/A	0	0	0	#N/A				#N/A	CH63R_02502.1	99.1	1	1	14.9519	43.5774	64.4454	1	1
CDEST_00734.1	CDEST_00734	545	chr1A	2421590	2423652	#N/A	Putative peptidase S10, serine carboxypeptidase, propeptide, carboxypeptidase Y	1	Non-effector	SignalP-noTM	1	0	0	#N/A				#N/A	CH63R_02503.1	100	1	1	204.077	249.913	435.616	1	1
CDEST_00735.1	CDEST_00735	325	chr1A	2424175	2425152	#N/A	Putative ribosome maturation protein Sdo1/SBDS	0	#N/A	#N/A	0	0	0	#N/A				#N/A	CH63R_02504.1	97.5	1	1	33.1054	16.6872	25.8328	1	1
CDEST_00736.1	CDEST_00736	156	chr1A	2426112	2427143	#N/A	Putative small ribosomal subunit protein uS13	0	#N/A	#N/A	0	0	0	#N/A				#N/A	CH63R_02505.1	100	1	1	4843.06	6560.05	3078.07	1	1
CDEST_00737.1	CDEST_00737	483	chr1A	2428169	2429776	#N/A	hypothetical protein CDEST_00737	1	Non-effector	SignalP-noTM	1	0	0	#N/A				#N/A	CH63R_02506.1	94.9	0.803719	0.805383	0.240755	0.73268	0	0	1
CDEST_00738.1	CDEST_00738	94	chr1A	2430120	2430524	#N/A	hypothetical protein CDEST_00738	0	#N/A	#N/A	0	0	0	#N/A				#N/A	#N/A	#N/A	#N/A	#N/A	1.65661	0	0.552165	1	0
CDEST_00739.1	CDEST_00739	893	chr1A	2430926	2434688	#N/A	Putative cas1p 10 TM acyl transferase domain-containing protein	0	#N/A	#N/A	1	0	0	#N/A				#N/A	CH63R_02507.1	95.6	1	0.909295	2.90366	8.79285	20.4382	1	1
CDEST_00740.1	CDEST_00740	105	chr1A	2435166	2435906	#N/A	hypothetical protein CDEST_00740	1	Non-effector	#N/A	1	1	0	#N/A				#N/A	#N/A	#N/A	#N/A	#N/A	10.1053	25.6209	16.0128	1	0
CDEST_00741.1	CDEST_00741	333	chr1A	2436106	2437177	#N/A	hypothetical protein CDEST_00741	0	#N/A	#N/A	0	0	0	#N/A				#N/A	CH63R_02509.1	96.1	1	1	0.0474649	0	0.164673	0	1
CDEST_00742.1	CDEST_00742	141	chr1A	2439354	2440251	#N/A	hypothetical protein CDEST_00742	0	#N/A	#N/A	0	0	0	#N/A				#N/A	CH63R_02510.1	99.3	1	1	7.78605	45.8479	81.7203	1	1
CDEST_00743.1	CDEST_00743	533	chr1A	2440952	2443227	#N/A	hypothetical protein CDEST_00743	0	#N/A	#N/A	0	0	0	#N/A				#N/A	CH63R_02511.1	95.1	1	1	5.23036	15.0202	64.2339	1	1
CDEST_00744.1	CDEST_00744	68	chr1A	2443433	2443875	#N/A	hypothetical protein CDEST_00744	0	#N/A	#N/A	0	0	0	#N/A				#N/A	#N/A	#N/A	#N/A	#N/A	47.7103	29.6663	22.0866	1	0
CDEST_00745.1	CDEST_00745	161	chr1A	2444162	2444829	#N/A	Putative Marvel domain-containing protein	0	#N/A	#N/A	1	0	0	#N/A				#N/A	CH63R_02512.1	78.6	1	1.13043	0.982589	2.27443	0.49583	0	1
CDEST_00746.1	CDEST_00746	242	chr1A	2445875	2447181	#N/A	hypothetical protein CDEST_00746	0	#N/A	#N/A	0	0	0	#N/A				#N/A	CH63R_02513.1	100	1	1	66.7603	100.11	60.3541	1	1
CDEST_00747.1	CDEST_00747	84	chr1A	2447330	2447637	#N/A	hypothetical protein CDEST_00747	0	#N/A	#N/A	0	0	0	#N/A				#N/A	#N/A	#N/A	#N/A	#N/A	0	0	0	0	1
CDEST_00748.1	CDEST_00748	299	chr1A	2447680	2448579	#N/A	hypothetical protein CDEST_00748	0	#N/A	#N/A	0	0	0	#N/A				#N/A	CH63R_02514.1	96.7	1	1	0.218438	0	0	0	1
CDEST_00749.1	CDEST_00749	337	chr1A	2449574	2450873	#N/A	hypothetical protein CDEST_00749	0	#N/A	#N/A	0	0	0	#N/A				#N/A	CH63R_02515.1	90.2	1	1.08605	0.140236	0	0	0	1
CDEST_00750.1	CDEST_00750	822	chr1A	2451977	2454506	#N/A	hypothetical protein CDEST_00750	0	#N/A	#N/A	0	0	0	#N/A				#N/A	CH63R_02516.1	92	1	1	0.0988277	0	0.113614	0	1
CDEST_00751.1	CDEST_00751	422	chr1A	2455067	2457339	#N/A	Putative translation initiation factor IF2/IF5 domain, W2 domain-containing protein	0	#N/A	#N/A	0	0	0	#N/A				#N/A	CH63R_02517.1	99.5	1	1.00237	195.025	274.569	157.258	1	1
CDEST_00752.1	CDEST_00752	492	chr1A	2458594	2460867	#N/A	Putative cytochrome P450	1	Non-effector	#N/A	1	0	0	#N/A				#N/A	CH63R_02518.1	84	1	1.06911	7.53863	13.144	14.4575	1	1
CDEST_00753.1	CDEST_00753	59	chr1A	2461130	2461791	#N/A	hypothetical protein CDEST_00753	0	#N/A	#N/A	0	0	0	#N/A				#N/A	CH63R_02519.1	98.3	0.682353	0.983051	111.655	285.875	345.103	1	1
CDEST_00754.1	CDEST_00754	288	chr1A	2462063	2463323	#N/A	Putative fusarinine C esterase SidJ, alpha/Beta hydrolase	0	#N/A	#N/A	0	0	0	#N/A				#N/A	CH63R_02520.1	92.7	1.03971	1	32.6636	30.7341	40.1076	1	1
CDEST_00755.1	CDEST_00755	1074	chr1A	2463604	2467987	#N/A	Putative TEL2-interacting protein	0	#N/A	#N/A	0	0	0	#N/A				#N/A	CH63R_02521.1	97.1	1	0.769088	2.78526	5.40228	4.50189	1	1
CDEST_00756.1	CDEST_00756	549	chr1A	2469395	2471363	#N/A	hypothetical protein CDEST_00756	0	#N/A	#N/A	0	0	0	#N/A				#N/A	CH63R_02522.1	99.6	1	1	2.79942	0.420736	0.179115	1	1
CDEST_00757.1	CDEST_00757	1058	chr1A	2471448	2475711	#N/A	Putative serine/threonine-protein kinase, active	0	#N/A	#N/A	0	0	0	#N/A				#N/A	CH63R_02523.1	94	1	1	7.58976	11.2851	16.747	1	1
CDEST_00758.1	CDEST_00758	489	chr1A	2476009	2477478	#N/A	Putative WD40/YVTN repeat-like-containing domain superfamily	0	#N/A	#N/A	0	0	0	#N/A				#N/A	CH63R_02524.1	97.9	0.96728	0.96728	30.8763	49.5852	19.0746	1	1
CDEST_00759.1	CDEST_00759	383	chr1A	2479212	2481697	#N/A	Putative insulin-induced protein family	0	#N/A	#N/A	0	0	0	#N/A				#N/A	CH63R_02525.1	93.5	1	1.00522	25.3167	38.4362	79.2923	1	1
CDEST_00760.1	CDEST_00760	138	chr1A	2481780	2483276	#N/A	hypothetical protein CDEST_00760	0	#N/A	#N/A	0	0	0	#N/A				#N/A	CH63R_02526.1	98.6	1	1	130.872	110.574	224.179	1	1
CDEST_00761.1	CDEST_00761	643	chr1A	2485100	2488520	#N/A	Putative Zinc finger, RING-type, Lon protease domain, Zinc finger, RING/FYVE/PHD-type	0	#N/A	#N/A	0	0	0	#N/A				#N/A	CH63R_02527.1	94.6	1.00158	0.987558	110.909	182.355	353.371	1	1
CDEST_00762.1	CDEST_00762	378	chr1A	2489467	2490718	#N/A	Putative 2EXR domain-containing protein	0	#N/A	#N/A	0	0	0	#N/A				#N/A	CH63R_02528.1	96.5	0.647727	0.150794	0.242754	0.98486	2.52322	1	1
CDEST_00763.1	CDEST_00763	384	chr1A	2491252	2493106	#N/A	hypothetical protein CDEST_00763	0	#N/A	#N/A	0	0	0	#N/A				#N/A	CH63R_02529.1	87.6	1.0266	1.00521	15.7125	22.5368	24.4666	1	1
CDEST_00764.1	CDEST_00764	482	chr1A	2495882	2499364	#N/A	Putative RNA recognition motif domain, nucleotide-binding alpha-beta plait domain superfamily	0	#N/A	#N/A	0	0	0	#N/A				#N/A	CH63R_02530.1	92.7	1	1.04564	69.3864	71.9782	104.005	1	1
CDEST_00765.1	CDEST_00765	274	chr1A	2500468	2502302	#N/A	Putative dephospho-CoA kinase, P-loop containing nucleoside triphosphate hydrolase	0	#N/A	#N/A	0	0	0	#N/A				#N/A	CH63R_02531.1	97.4	1	1	8.90389	17.4332	27.1287	1	1
CDEST_00766.1	CDEST_00766	910	chr1A	2504288	2508454	#N/A	Putative serine/threonine-protein kinase, active	0	#N/A	#N/A	0	0	0	#N/A				#N/A	CH63R_02532.1	97.9	1.01449	1	17.5692	29.6714	37.2996	1	1
CDEST_00767.1	CDEST_00767	487	chr1A	2509148	2510855	#N/A	hypothetical protein CDEST_00767	0	#N/A	#N/A	0	0	0	#N/A				#N/A	CH63R_02533.1	87.1	1.00828	1	1.37096	3.38614	3.29761	1	1
CDEST_00768.1	CDEST_00768	321	chr1A	2511173	2513017	#N/A	Putative RNA-binding domain superfamily	0	#N/A	#N/A	0	0	0	#N/A				#N/A	CH63R_02534.1	97.2	1.00313	1	44.687	48.4464	35.4079	1	1
CDEST_00769.1	CDEST_00769	644	chr1A	2513008	2515198	#N/A	Putative tetratricopeptide-like helical domain superfamily	0	#N/A	#N/A	0	0	0	#N/A				#N/A	CH63R_02535.1	95.2	1	1.00155	13.2019	11.2238	6.1912	1	1
CDEST_00770.1	CDEST_00770	1475	chr1A	2515516	2520929	#N/A	Putative DNA-directed DNA polymerase, family B, exonuclease domain, ribonuclease H-like superfamily	0	#N/A	#N/A	0	0	0	#N/A				#N/A	CH63R_02536.1	98.6	1	1	7.35586	14.0716	15.4539	1	1
CDEST_00771.1	CDEST_00771	125	chr1A	2521033	2521597	#N/A	hypothetical protein CDEST_00771	0	#N/A	#N/A	0	0	0	#N/A				#N/A	#N/A	#N/A	#N/A	#N/A	246.503	277.785	156.263	1	1
CDEST_00772.1	CDEST_00772	1571	chr1A	2521975	2526881	#N/A	Putative MIF4G-like, type 3, eukaryotic translation initiation factor 4G1, eIF4E-binding protein	0	#N/A	#N/A	0	0	0	#N/A				#N/A	CH63R_02537.1	98.7	1.00319	1	46.5851	51.2087	29.8596	1	1
CDEST_00773.1	CDEST_00773	122	chr1A	2529223	2529702	#N/A	hypothetical protein CDEST_00773	0	#N/A	#N/A	0	0	0	#N/A				#N/A	#N/A	#N/A	#N/A	#N/A	5.79813	1.34847	0.552165	1	0
CDEST_00774.1	CDEST_00774	1434	chr1A	2531988	2537250	#N/A	Putative intron-binding protein aquarius	0	#N/A	#N/A	0	0	0	#N/A				#N/A	CH63R_02538.1	98.4	0.999121	0.792887	6.22694	15.5256	12.4241	1	1
CDEST_00775.1	CDEST_00775	879	chr1A	2537506	2541019	#N/A	Putative guanylate kinase-like domain, THO complex, subunit THOC1	0	#N/A	#N/A	0	0	0	#N/A				#N/A	CH63R_02539.1	95.8	0.945434	0.96587	16.194	32.1792	25.4915	1	1
CDEST_00776.1	CDEST_00776	417	chr1A	2541021	2542663	#N/A	Putative glycoside hydrolase, family 5, glycoside hydrolase superfamily	1	Non-effector	SignalP-noTM	1	0	0	GH5				#N/A	CH63R_02540.1	96.9	1.0024	1	12.5546	2.03753	24.2134	1	1
CDEST_00777.1	CDEST_00777	407	chr1A	2543202	2546096	#N/A	Putative pleckstrin domain, PH-like domain superfamily	0	#N/A	#N/A	0	0	0	#N/A				#N/A	CH63R_02541.1	98.8	1	1	28.2258	77.0456	113.206	1	1
CDEST_00778.1	CDEST_00778	63	chr1A	2546098	2546791	#N/A	hypothetical protein CDEST_00778	0	#N/A	#N/A	0	0	0	#N/A				#N/A	#N/A	#N/A	#N/A	#N/A	3.97586	22.924	22.0866	1	1
CDEST_00779.1	CDEST_00779	371	chr1A	2548911	2551665	#N/A	Putative aminoglycoside phosphotransferase, protein kinase-like domain superfamily	0	#N/A	#N/A	0	0	0	#N/A				#N/A	CH63R_02542.1	97.6	1	1	172.637	17.1358	11.7669	1	1
CDEST_00780.1	CDEST_00780	394	chr1A	2551957	2553433	#N/A	Putative cytoplasmic tRNA 2-thiolation protein	0	#N/A	#N/A	0	0	0	#N/A				#N/A	CH63R_02543.1	97	1	1	27.5626	19.6514	12.1155	1	1
CDEST_00781.1	CDEST_00781	458	chr1A	2553435	2555304	#N/A	Putative mitochondrial carrier domain superfamily	0	#N/A	#N/A	0	0	0	#N/A				#N/A	CH63R_02544.1	100	1	0.676856	71.7902	59.0388	48.6687	1	1
CDEST_00782.1	CDEST_00782	388	chr1A	2555533	2557221	#N/A	Putative WD40/YVTN repeat-like-containing domain superfamily, COMPASS component Swd2/WDR82	0	#N/A	#N/A	0	0	0	#N/A				#N/A	CH63R_02545.1	99.2	1	1	38.939	30.5152	36.5015	1	1
CDEST_00783.1	CDEST_00783	157	chr1A	2557375	2558175	#N/A	Putative SRP9 domain-containing protein	0	#N/A	#N/A	0	0	0	#N/A				#N/A	CH63R_02546.1	92.6	0.770701	0.770701	113.092	116.75	130.559	1	1
CDEST_00784.1	CDEST_00784	413	chr1A	2558177	2560445	#N/A	Putative ribonucleotide reductase small subunit family, Ferritin-like superfamily	0	#N/A	#N/A	0	0	0	#N/A				#N/A	CH63R_02547.1	98.5	1	1	108.587	125.751	157.431	1	1
CDEST_00785.1	CDEST_00785	276	chr1A	2561395	2562970	#N/A	hypothetical protein CDEST_00785	0	#N/A	#N/A	0	0	0	#N/A				#N/A	CH63R_02548.1	96.7	1	1	273.725	68.0597	220.998	1	1
CDEST_00786.1	CDEST_00786	105	chr1A	2563255	2563669	#N/A	hypothetical protein CDEST_00786	0	#N/A	#N/A	0	0	0	#N/A				#N/A	CH63R_02549.1	73.5	1	1.07619	0	0	0	0	1
CDEST_00787.1	CDEST_00787	877	chr1A	2563831	2567443	#N/A	Putative mRNA decapping protein 2, Box A	0	#N/A	#N/A	0	0	0	#N/A				#N/A	CH63R_02550.1	90.2	1.0022	1.03877	26.3462	21.0495	28.0947	1	1
CDEST_00788.1	CDEST_00788	105	chr1A	2567605	2568268	#N/A	hypothetical protein CDEST_00788	0	#N/A	#N/A	0	0	0	#N/A				#N/A	#N/A	#N/A	#N/A	#N/A	1.98793	0	0	1	0
CDEST_00789.1	CDEST_00789	83	chr1A	2568289	2568961	#N/A	Putative short-chain dehydrogenase/reductase SDR, NAD(P)-binding domain superfamily	0	#N/A	#N/A	0	0	0	#N/A				#N/A	#N/A	#N/A	#N/A	#N/A	7.95172	5.39387	0.552165	1	1
CDEST_00790.1	CDEST_00790	407	chr1A	2569428	2573641	#N/A	Putative nucleotide-binding alpha-beta plait domain superfamily, RNA-binding domain superfamily	0	#N/A	#N/A	0	0	0	#N/A				#N/A	CH63R_02551.1	96.6	1.00246	1	32.7331	11.6917	17.7804	1	1
CDEST_00791.1	CDEST_00791	286	chr1A	2574078	2575965	#N/A	hypothetical protein CDEST_00791	1	Non-effector	SignalP-noTM	1	1	0	#N/A				#N/A	CH63R_02552.1	98.3	1	1	223.145	108.109	148.257	1	1
CDEST_00792.1	CDEST_00792	476	chr1A	2575753	2577656	#N/A	Putative serine/threonine-protein kinase, active	0	#N/A	#N/A	0	0	0	#N/A				#N/A	CH63R_02553.1	97.3	1	1	12.5837	15.902	18.2114	1	1
CDEST_00793.1	CDEST_00793	525	chr1A	2577859	2579995	#N/A	Putative protein arginine methyltransferase NDUFAF7	0	#N/A	#N/A	0	0	0	#N/A				#N/A	CH63R_02554.1	96.4	1	1	18.5075	16.6152	14.9999	1	1
CDEST_00794.1	CDEST_00794	537	chr1A	2579997	2582594	#N/A	hypothetical protein CDEST_00794	0	#N/A	SignalP-noTM	1	0	0	#N/A				#N/A	CH63R_02555.1	99.6	1	1	34.1163	39.7086	60.1855	1	1
CDEST_00795.1	CDEST_00795	569	chr1A	2582952	2584892	#N/A	Putative cyclophilin-type peptidyl-prolyl cis-trans isomerase domain, U-box	0	#N/A	#N/A	0	0	0	#N/A				#N/A	CH63R_02556.1	98.2	1	1	10.3978	14.5358	16.5842	1	1
CDEST_00796.1	CDEST_00796	663	chr1A	2584894	2587788	#N/A	Putative zn(2)Cys(6) fungal-type DNA-binding domain, fungal transcription factor	0	#N/A	#N/A	0	0	0	#N/A				#N/A	CH63R_02557.1	93.1	1	1	9.07541	12.0505	15.5188	1	1
CDEST_00797.1	CDEST_00797	390	chr1A	2589373	2591189	#N/A	Putative glycoside hydrolase 64, Osmotin/thaumatin-like superfamily, beta-1,3-glucanase, subdomain 2	0	#N/A	#N/A	0	0	0	GH64+CBM6				#N/A	CH63R_02558.1	98.2	1	1	3.03629	0.631724	18.4718	1	1
CDEST_00798.1	CDEST_00798	365	chr1A	2592192	2593366	#N/A	Putative glycoside hydrolase family 16, concanavalin A-like lectin/glucanase domain superfamily	1	Non-effector	SignalP-noTM	1	0	0	#N/A				#N/A	CH63R_02559.1	97.2	1	0.991781	0.380349	0.342899	0.732364	0	1
CDEST_00799.1	CDEST_00799	166	chr1A	2593959	2594645	#N/A	hypothetical protein CDEST_00799	0	#N/A	#N/A	0	0	0	#N/A				#N/A	#N/A	#N/A	#N/A	#N/A	4.64845	1.07612	1.40534	1	1
CDEST_00800.1	CDEST_00800	799	chr1A	2595372	2599485	#N/A	hypothetical protein CDEST_00800	0	#N/A	#N/A	0	0	0	#N/A				#N/A	CH63R_02561.1	99.7	1	1	39.0333	73.3807	148.525	1	1
CDEST_00801.1	CDEST_00801	142	chr1A	2605961	2606389	#N/A	hypothetical protein CDEST_00801	0	#N/A	#N/A	0	0	0	#N/A				#N/A	#N/A	#N/A	#N/A	#N/A	1.65661	2.69694	1.65649	1	0
CDEST_00802.1	CDEST_00802	74	chr1A	2606921	2607691	#N/A	hypothetical protein CDEST_00802	0	#N/A	#N/A	0	0	0	#N/A				#N/A	#N/A	#N/A	#N/A	#N/A	1.98793	2.69694	10.4911	1	1
CDEST_00803.1	CDEST_00803	53	chr1A	2608261	2608422	#N/A	hypothetical protein CDEST_00803	0	#N/A	#N/A	0	0	0	#N/A				#N/A	CH63R_02563.1	88.7	1	1	0	0	0	0	1
CDEST_00804.1	CDEST_00804	1224	chr1A	2609906	2615300	#N/A	Putative ras-like guanine nucleotide exchange factor, SH3 domain, SH3-like domain superfamily	0	#N/A	#N/A	0	0	0	#N/A				#N/A	CH63R_02564.1	99.2	0.987844	0.995915	23.2792	38.7174	53.5397	1	1
CDEST_00805.1	CDEST_00805	345	chr1A	2615867	2618315	#N/A	hypothetical protein CDEST_00805	0	#N/A	#N/A	0	0	0	#N/A				#N/A	CH63R_02565.1	94.5	1	1	225.443	92.7628	490.591	1	1
CDEST_00806.1	CDEST_00806	436	chr1A	2619155	2620601	#N/A	Putative SGNH hydrolase-type esterase domain, SGNH hydrolase superfamily	1	Non-effector	SignalP-noTM	1	0	0	#N/A				#N/A	CH63R_02566.1	96.6	0.983193	0.805046	2.88934	1.10337	6.8224	1	1
CDEST_00807.1	CDEST_00807	575	chr1A	2623582	2626944	#N/A	Putative zn(2)Cys(6) fungal-type DNA-binding domain-containing protein	0	#N/A	#N/A	0	0	0	#N/A				#N/A	CH63R_02568.1	96.5	1	1	4.49772	31.9158	47.1174	1	1
CDEST_00808.1	CDEST_00808	422	chr1A	2627219	2630037	#N/A	Putative SCA7 domain, SAGA-associated factor 73	0	#N/A	#N/A	0	0	0	#N/A				#N/A	CH63R_02569.1	98.7	0.971279	0.881517	29.0275	80.9075	93.7429	1	1
CDEST_00809.1	CDEST_00809	358	chr1A	2630039	2632713	#N/A	Putative nitric oxide synthase-interacting protein	0	#N/A	#N/A	0	0	0	#N/A				#N/A	CH63R_02571.1	97.5	1	1	22.1693	26.7003	30.0204	1	1
CDEST_00810.1	CDEST_00810	371	chr1A	2630131	2631246	#N/A	Putative mitochondrial carrier protein	0	#N/A	#N/A	0	0	0	#N/A				#N/A	CH63R_02570.1	96.5	1	1	1.11806	20.4958	29.5608	1	1
CDEST_00811.1	CDEST_00811	354	chr1A	2632913	2634639	#N/A	Putative phospholipid/glycerol acyltransferase	0	#N/A	#N/A	0	0	0	#N/A				#N/A	CH63R_02572.1	93.4	1	1.02825	35.0451	59.8616	34.5624	1	1
CDEST_00812.1	CDEST_00812	321	chr1A	2634641	2636365	#N/A	Putative serine/threonine-protein kinase, active	0	#N/A	#N/A	0	0	0	#N/A				#N/A	CH63R_02573.1	99.7	1	1	26.8719	69.8436	96.724	1	1
CDEST_00813.1	CDEST_00813	673	chr1A	2637013	2639597	#N/A	Putative P-loop containing nucleoside triphosphate hydrolase	0	#N/A	#N/A	0	0	0	#N/A				#N/A	CH63R_02574.1	92.3	1.06151	1	11.5356	27.7048	42.7255	1	1
CDEST_00814.1	CDEST_00814	615	chr1A	2639855	2642914	#N/A	Putative polymerase, nucleotidyl transferase domain, poly(A) polymerase, RNA-binding protein	0	#N/A	#N/A	0	0	0	#N/A				#N/A	CH63R_02575.1	99	0.894895	0.969106	48.304	49.8836	63.039	1	1
CDEST_00815.1	CDEST_00815	517	chr1A	2642916	2645178	#N/A	Putative misato Segment II tubulin-like domain, DML1/Misato, tubulin domain-containing protein	0	#N/A	#N/A	0	0	0	#N/A				#N/A	CH63R_02576.1	97.1	1	1	14.9506	33.378	36.1142	1	1
CDEST_00816.1	CDEST_00816	663	chr1A	2646050	2649050	#N/A	Putative forkhead-associated (FHA) domain, Fork head domain, SMAD/FHA domain superfamily	0	#N/A	#N/A	0	0	0	#N/A				#N/A	CH63R_02577.1	97.9	1	1	7.48617	17.3119	24.397	1	1
CDEST_00817.1	CDEST_00817	1318	chr1A	2649053	2653816	#N/A	Putative CLU domain containing protein	0	#N/A	#N/A	0	0	0	#N/A				#N/A	CH63R_02578.1	98.4	1	1	38.5443	46.4923	16.3144	1	1
CDEST_00818.1	CDEST_00818	840	chr1A	2654219	2657664	#N/A	hypothetical protein CDEST_00818	0	#N/A	#N/A	0	0	0	#N/A				#N/A	CH63R_02579.1	91.2	1	1	3.69947	4.30851	5.60244	1	1
CDEST_00819.1	CDEST_00819	583	chr1A	2661876	2664648	#N/A	Putative ferric reductase, NAD binding domain, ferric reductase transmembrane component-like protein	0	#N/A	#N/A	0	0	0	#N/A				#N/A	CH63R_02580.1	99.7	1	1	21.3374	51.0497	55.6497	1	1
CDEST_00820.1	CDEST_00820	110	chr1A	2664804	2666283	#N/A	Putative Yippee family protein	0	#N/A	#N/A	0	0	0	#N/A				#N/A	CH63R_02581.1	100	1	1	45.5567	186.089	428.48	1	1
CDEST_00821.1	CDEST_00821	410	chr1A	2666285	2668247	#N/A	Putative nucleotide-sugar transporter	0	#N/A	SignalP-noTM	1	0	0	#N/A				#N/A	CH63R_02582.1	96.6	0.94152	0.785366	29.8052	73.0916	101.923	1	1
CDEST_00822.1	CDEST_00822	351	chr1A	2668757	2670478	#N/A	hypothetical protein CDEST_00822	0	#N/A	#N/A	0	0	0	#N/A				#N/A	CH63R_02583.1	99.4	1	1	15.8473	105.528	179.157	1	1
CDEST_00823.1	CDEST_00823	156	chr1A	2671005	2672685	#N/A	Putative tRNA endonuclease-like domain superfamily, tRNA-splicing endonuclease subunit Sen15	0	#N/A	#N/A	0	0	0	#N/A				#N/A	CH63R_02585.1	97.4	1	1	29.3212	86.8082	96.3707	1	1
CDEST_00824.1	CDEST_00824	354	chr1A	2672687	2674475	#N/A	Putative alcohol dehydrogenase, zinc-type, GroES-like superfamily, NAD(P)-binding domain superfamily	0	#N/A	#N/A	0	0	0	#N/A				#N/A	CH63R_02586.1	98.9	1	1.00565	76.7215	136.47	142.97	1	1
CDEST_00825.1	CDEST_00825	499	chr1A	2678240	2681028	#N/A	Putative Zinc finger C2H2-type	0	#N/A	#N/A	0	0	0	#N/A				#N/A	CH63R_02587.1	98.6	1	1	8.05192	37.3738	58.5763	1	1
CDEST_00826.1	CDEST_00826	856	chr1A	2681030	2685055	#N/A	Putative peptidase C2, calpain, catalytic domain, peptidase C2, calpain, large subunit, domain III	0	#N/A	#N/A	0	0	0	#N/A				#N/A	CH63R_02588.1	99.1	1	1	6.09755	16.4982	15.1045	1	1
CDEST_00827.1	CDEST_00827	342	chr1A	2685764	2688267	#N/A	Putative mitochondrial carrier protein	0	#N/A	#N/A	0	0	0	#N/A				#N/A	CH63R_02589.1	99.7	0.643312	0.885965	76.2002	273.947	282.425	1	1
CDEST_00828.1	CDEST_00828	64	chr1A	2688637	2689340	#N/A	Putative large ribosomal subunit protein eL29	0	#N/A	#N/A	0	0	0	#N/A				#N/A	#N/A	#N/A	#N/A	#N/A	4043.28	3457.47	1372.13	1	1
CDEST_00829.1	CDEST_00829	609	chr1A	2690398	2693507	#N/A	Putative sterile alpha motif domain-containing protein	0	#N/A	#N/A	0	0	0	#N/A				#N/A	CH63R_02591.1	95.9	1	0.714286	60.5611	108.73	79.6451	1	1
CDEST_00830.1	CDEST_00830	1016	chr1A	2693958	2697954	#N/A	Putative tetratricopeptide-like helical domain superfamily	0	#N/A	#N/A	0	0	0	#N/A				#N/A	CH63R_02592.1	97.2	1.00097	1.01575	6.08325	11.3629	10.3255	1	1
CDEST_00831.1	CDEST_00831	797	chr1A	2697963	2701059	#N/A	Putative phosphoribosylglycinamide synthetase, phosphoribosylformylglycinamidine cyclo-ligase	0	#N/A	#N/A	0	0	0	#N/A				#N/A	CH63R_02593.1	99.4	1	1	27.6561	47.5802	12.6367	1	1
CDEST_00832.1	CDEST_00832	485	chr1A	2701238	2703279	#N/A	Putative major facilitator superfamily, MFS transporter superfamily	0	#N/A	#N/A	0	0	0	#N/A				#N/A	CH63R_02594.1	96.7	0.979798	1	4.85162	16.2838	19.1574	1	1
CDEST_00833.1	CDEST_00833	904	chr1A	2754089	2757253	#N/A	Putative Galactose-binding-like domain superfamily, SUN domain, SUN domain-containing Suco/Slp1	1	Non-effector	SignalP-noTM	1	0	0	#N/A				#N/A	CH63R_02595.1	94.1	1	1.00111	8.00184	17.594	18.3242	1	1
CDEST_00834.1	CDEST_00834	675	chr1A	2757360	2759950	#N/A	Putative mei2-like RNA recognition, nucleotide-binding alpha-beta plait domain superfamily	0	#N/A	#N/A	0	0	0	#N/A				#N/A	CH63R_02597.1	87.6	0.957944	0.607407	0.184448	0.499026	1.34398	0	1
CDEST_00835.1	CDEST_00835	774	chr1A	2761573	2766612	#N/A	Putative exocyst complex component EXOC6/Sec15, EXOC6/PINT-1/Sec15/Tip20, domain 2	0	#N/A	#N/A	0	0	0	#N/A				#N/A	CH63R_02599.1	99.6	1	1	13.4283	41.1415	51.0577	1	1
CDEST_00836.1	CDEST_00836	283	chr1A	2765071	2766264	#N/A	Putative histone H2A/H2B/H3, histone-fold	0	#N/A	#N/A	0	0	0	#N/A				#N/A	CH63R_02600.1	99.6	1	1	43.727	60.5475	91.3434	1	1
CDEST_00837.1	CDEST_00837	196	chr1A	2767489	2768402	#N/A	Putative Fcf2 pre-rRNA processing	0	#N/A	#N/A	0	0	0	#N/A				#N/A	#N/A	#N/A	#N/A	#N/A	353.661	501.294	238.553	1	1
CDEST_00838.1	CDEST_00838	284	chr1A	2768736	2769995	#N/A	Putative small ribosomal subunit protein uS10	0	#N/A	#N/A	0	0	0	#N/A				#N/A	#N/A	#N/A	#N/A	#N/A	236.726	173.19	118.97	1	1
CDEST_00839.1	CDEST_00839	368	chr1A	2770386	2771872	#N/A	Putative aminoacyl-tRNA synthetase, class I, rossmann-like alpha/beta/alpha sandwich	0	#N/A	#N/A	0	0	0	#N/A				#N/A	CH63R_02601.1	98.1	0.441247	1	12.4238	16.6312	14.642	1	1
CDEST_00840.1	CDEST_00840	1012	chr1A	2772124	2775575	#N/A	Putative armadillo-like helical protein	0	#N/A	#N/A	0	0	0	#N/A				#N/A	CH63R_02602.1	97.8	1.00198	1.00099	4.61143	12.0511	11.864	1	1
CDEST_00841.1	CDEST_00841	673	chr1A	2776535	2778884	#N/A	Putative creatinase, peptidase M24, peptidase M24B, X-Pro dipeptidase/aminopeptidase P	0	#N/A	#N/A	0	0	0	#N/A				#N/A	CH63R_02603.1	98.2	1	1	51.7969	89.2897	122.002	1	1
CDEST_00842.1	CDEST_00842	149	chr1A	2778886	2779491	#N/A	hypothetical protein CDEST_00842	0	#N/A	#N/A	0	0	0	#N/A				#N/A	CH63R_02604.1	97.3	1	1	38.8543	60.5647	61.2903	1	1
CDEST_00843.1	CDEST_00843	134	chr1A	2779982	2781188	#N/A	Putative histone H3/CENP-A, histone H2A/H2B/H3, histone-fold	0	#N/A	#N/A	0	0	0	#N/A				#N/A	CH63R_02605.1	100	1	1	82.499	110.574	172.827	1	1
CDEST_00844.1	CDEST_00844	245	chr1A	2781596	2783386	#N/A	Putative derlin, Rhomboid-like superfamily	0	#N/A	#N/A	1	0	0	#N/A				#N/A	CH63R_02606.1	99.6	1	1	33.3717	66.9347	81.2995	1	1
CDEST_00845.1	CDEST_00845	177	chr1A	2783506	2784850	#N/A	Putative acireductone dioxygenase ARD family, rmlC-like cupin domain superfamily	0	#N/A	#N/A	0	0	0	#N/A				#N/A	CH63R_02607.1	90.7	1	1.09605	474.637	549.513	758.112	1	1
CDEST_00846.1	CDEST_00846	356	chr1A	2784997	2786797	#N/A	Putative short-chain dehydrogenase/reductase SDR, NAD(P)-binding domain superfamily	0	#N/A	#N/A	0	0	0	#N/A				#N/A	CH63R_02608.1	99.2	1	1	3.00879	15.5673	16.4777	1	1
CDEST_00847.1	CDEST_00847	384	chr1A	2787013	2789168	#N/A	hypothetical protein CDEST_00847	0	#N/A	#N/A	0	0	0	#N/A				#N/A	CH63R_02609.1	99.5	1	1	51.899	114.294	99.5157	1	1
CDEST_00848.1	CDEST_00848	539	chr1A	2789777	2792420	#N/A	Putative membrane bound O-acyl transferase, MBOAT	0	#N/A	#N/A	1	0	0	#N/A				#N/A	CH63R_02610.1	99.6	1	1	29.1511	31.5876	28.7278	1	1
CDEST_00849.1	CDEST_00849	960	chr1A	2792427	2797396	#N/A	hypothetical protein CDEST_00849	0	#N/A	#N/A	0	0	0	#N/A				#N/A	CH63R_02611.1	98.6	0.920668	0.91875	17.6914	38.4986	75.4165	1	1
CDEST_00850.1	CDEST_00850	295	chr1A	2801469	2802486	#N/A	Putative Type II CAAX prenyl endopeptidase Rce1	0	#N/A	#N/A	0	0	0	#N/A				#N/A	CH63R_02612.1	98.3	1	1	8.17234	8.1178	9.27253	1	1
CDEST_00851.1	CDEST_00851	415	chr1A	2802537	2803875	#N/A	Putative maintenance of mitochondrial morphology protein	0	#N/A	#N/A	0	0	0	#N/A				#N/A	CH63R_02613.1	99.3	1	1	3.24722	8.49054	9.11791	1	1
CDEST_00852.1	CDEST_00852	582	chr1A	2804301	2806680	#N/A	Putative sec1-like protein	0	#N/A	#N/A	0	0	0	#N/A				#N/A	CH63R_02614.1	98.8	1	1.00344	11.9501	13.3777	17.0795	1	1
CDEST_00853.1	CDEST_00853	690	chr1A	2807138	2809441	#N/A	Putative tRNA uridine 5-carboxymethylaminomethyl modification enzyme MnmG	0	#N/A	#N/A	0	0	0	#N/A				#N/A	CH63R_02615.1	98.3	1	1	21.4755	18.8266	17.2523	1	1
CDEST_00854.1	CDEST_00854	305	chr1A	2809459	2811236	#N/A	Putative CDP-alcohol phosphatidyltransferase	0	#N/A	#N/A	0	0	0	#N/A				#N/A	CH63R_02616.1	97	1.01329	1	36.3332	60.8493	62.8189	1	1
CDEST_00855.1	CDEST_00855	451	chr1A	2811473	2814486	#N/A	Putative Gti1/Pac2 family protein	0	#N/A	#N/A	0	0	0	#N/A				#N/A	CH63R_02617.1	99.6	1	1	12.0126	225.958	81.9865	1	1
CDEST_00856.1	CDEST_00856	156	chr1A	2814488	2814959	#N/A	hypothetical protein CDEST_00856	1	Non-effector	#N/A	1	1	0	#N/A				#N/A	#N/A	#N/A	#N/A	#N/A	0.297677	15.6737	10.0057	1	1
CDEST_00857.1	CDEST_00857	660	chr1A	2833349	2836656	#N/A	Putative phospholipase D/Transphosphatidylase, ubiquitin interacting	0	#N/A	#N/A	0	0	0	#N/A				#N/A	CH63R_02618.1	82	1.00955	0.960606	4.53988	6.48251	5.73153	1	1
CDEST_00858.1	CDEST_00858	380	chr1A	2838524	2840557	#N/A	hypothetical protein CDEST_00858	0	#N/A	#N/A	0	0	0	#N/A				#N/A	CH63R_02619.1	93.4	1	1	60.1322	81.5371	95.8096	1	1
CDEST_00859.1	CDEST_00859	118	chr1A	2841562	2842821	#N/A	Putative Zinc finger, RING-type	0	#N/A	#N/A	0	0	0	#N/A				#N/A	CH63R_02620.1	100	1	1	392.947	318.239	365.533	1	1
CDEST_00860.1	CDEST_00860	103	chr1A	2842831	2843282	#N/A	Putative signal peptidase complex subunit 1	0	#N/A	#N/A	0	0	0	#N/A				#N/A	CH63R_02621.1	98.1	0.474654	1	199.953	203.619	186.079	1	1
CDEST_00861.1	CDEST_00861	625	chr1A	2843848	2847048	#N/A	Putative Mg2+ transporter protein, CorA-like/Zinc transport protein ZntB	0	#N/A	#N/A	0	0	0	#N/A				#N/A	CH63R_02622.1	99.4	1	1.0016	95.7291	75.647	62.7407	1	1
CDEST_00862.1	CDEST_00862	94	chr1A	2847169	2847901	#N/A	Putative Tim10-like domain superfamily protein	0	#N/A	#N/A	0	0	0	#N/A				#N/A	CH63R_02623.1	100	1	1	330.328	349.253	241.848	1	1
CDEST_00863.1	CDEST_00863	157	chr1A	2847998	2849182	#N/A	Putative large ribosomal subunit protein uL23	0	#N/A	#N/A	0	0	0	#N/A				#N/A	CH63R_02624.1	100	1	1	1922.13	2898.5	1232.25	1	1
CDEST_00864.1	CDEST_00864	298	chr1A	2849412	2850470	#N/A	Putative S-adenosylmethionine-dependent methyltransferase Bmt2	0	#N/A	#N/A	0	0	0	#N/A				#N/A	CH63R_02625.1	96.6	1	1	4.71731	12.0144	5.33605	1	1
CDEST_00865.1	CDEST_00865	241	chr1A	2850472	2853384	#N/A	Putative HAD superfamily, enolase-phosphatase E1	1	Non-effector	#N/A	1	1	0	#N/A				#N/A	CH63R_02626.1	97.9	1	1	28.8765	35.7536	25.1073	1	1
CDEST_00866.1	CDEST_00866	125	chr1A	2857720	2858108	#N/A	hypothetical protein CDEST_00866	0	#N/A	#N/A	0	0	0	#N/A				#N/A	CH63R_02627.1	65.2	1.02679	0.92	0	0	0	0	1
CDEST_00867.1	CDEST_00867	644	chr1A	2860955	2864653	#N/A	Putative serine/threonine-protein kinase Atg1	0	#N/A	#N/A	0	0	0	#N/A				#N/A	CH63R_02628.1	98.1	1	1	192.108	191.331	362.297	1	1
CDEST_00868.1	CDEST_00868	681	chr1A	2865127	2869670	#N/A	Putative amino acid transporter, transmembrane domain-containing protein	0	#N/A	#N/A	0	0	0	#N/A				#N/A	CH63R_02629.1	97.1	1	1.02496	27.7999	29.3167	53.8569	1	1
CDEST_00869.1	CDEST_00869	268	chr1A	2870414	2872176	#N/A	Putative ribonuclease MRP protein subunit RMP1	0	#N/A	#N/A	0	0	0	#N/A				#N/A	CH63R_02630.1	93.8	0.906716	0.906716	23.2299	12.8353	19.3836	1	1
CDEST_00870.1	CDEST_00870	600	chr1A	2872178	2874988	#N/A	Putative transcriptional repressor Tup1, WD40/YVTN repeat-like-containing domain superfamily	0	#N/A	#N/A	0	0	0	#N/A				#N/A	CH63R_02631.1	99.6	0.908333	0.908333	81.5656	76.1949	82.0627	1	1
CDEST_00871.1	CDEST_00871	57	chr1A	2879177	2879575	#N/A	hypothetical protein CDEST_00871	0	#N/A	#N/A	0	0	0	#N/A				#N/A	#N/A	#N/A	#N/A	#N/A	1.32529	0	0	1	0
CDEST_00872.1	CDEST_00872	345	chr1A	2879976	2882340	#N/A	Putative fatty acid hydroxylase	0	#N/A	#N/A	0	0	0	#N/A				#N/A	CH63R_02632.1	97.7	0.994203	0.994203	198.266	5.15349	4.56291	1	1
CDEST_00873.1	CDEST_00873	128	chr1A	2882342	2883051	#N/A	hypothetical protein CDEST_00873	1	Effector	#N/A	1	1	1	#N/A				#N/A	CH63R_02633.1	97.7	1	1	260.087	102.484	162.336	1	1
CDEST_00874.1	CDEST_00874	156	chr1A	2885803	2887610	#N/A	Putative large ribosomal subunit protein eL28	0	#N/A	#N/A	0	0	0	#N/A				#N/A	CH63R_02634.1	100	1	1	920.12	1685.53	737.262	1	1
CDEST_00875.1	CDEST_00875	68	chr1A	2887155	2887361	#N/A	hypothetical protein CDEST_00875	0	#N/A	#N/A	0	0	0	#N/A				#N/A	CH63R_02635.1	88.2	1.0303	1	0	0	0	0	1
CDEST_00876.1	CDEST_00876	331	chr1A	2888556	2890708	#N/A	Putative lactate/malate dehydrogenase, malate dehydrogenase, active, L-lactate/malate dehydrogenase	0	#N/A	#N/A	0	0	0	#N/A				#N/A	CH63R_02636.1	99.4	1	1.00302	164.019	311.237	296.74	1	1
CDEST_00877.1	CDEST_00877	247	chr1A	2890750	2892137	#N/A	Putative transport protein particle (TRAPP) component	0	#N/A	#N/A	0	0	0	#N/A				#N/A	CH63R_02637.1	96	1	1	43.1324	21.8634	20.5205	1	1
CDEST_00878.1	CDEST_00878	510	chr1A	2892294	2895330	#N/A	Putative Zinc finger, MIZ-type, Zinc finger, RING/FYVE/PHD-type, PINIT domain-containing protein	0	#N/A	#N/A	0	0	0	#N/A				#N/A	CH63R_02638.1	91.9	1	1.08627	32.8932	38.9537	37.7695	1	1
CDEST_00879.1	CDEST_00879	122	chr1A	2895899	2896903	#N/A	hypothetical protein CDEST_00879	0	#N/A	#N/A	0	0	0	#N/A				#N/A	CH63R_02639.1	99.2	1	1	358.987	455.782	164.545	1	1
CDEST_00880.1	CDEST_00880	861	chr1A	2897206	2900552	#N/A	Putative Type I phosphodiesterase/nucleotide pyrophosphatase/phosphate transferase	0	#N/A	#N/A	1	0	0	#N/A				#N/A	CH63R_02640.1	97.7	1	1	2.70848	4.95619	9.60965	1	1
CDEST_00881.1	CDEST_00881	1058	chr1A	2900554	2904083	#N/A	Putative armadillo-like helical, nuclear condensin complex subunit 3 domain-containing protein	0	#N/A	#N/A	0	0	0	#N/A				#N/A	CH63R_02641.1	98.6	1	1.00756	8.6418	10.3701	12.1718	1	1
CDEST_00882.1	CDEST_00882	771	chr1A	2904287	2906744	#N/A	Putative RNA recognition motif domain, nucleotide-binding alpha-beta plait domain superfamily	0	#N/A	#N/A	0	0	0	#N/A				#N/A	CH63R_02642.1	95.7	1.0026	1	16.7912	36.7274	14.2676	1	1
CDEST_00883.1	CDEST_00883	680	chr1A	2906746	2910119	#N/A	Putative magnesium transporter NIPA	0	#N/A	#N/A	1	0	0	#N/A				#N/A	CH63R_02643.1	97.1	1	1	15.6505	21.2814	27.92	1	1
CDEST_00884.1	CDEST_00884	401	chr1A	2910895	2913028	#N/A	hypothetical protein CDEST_00884	0	#N/A	#N/A	0	0	0	#N/A				#N/A	CH63R_02644.1	96.5	0.925	0.922693	70.351	35.7167	48.3318	1	1
CDEST_00885.1	CDEST_00885	78	chr1A	2913700	2913936	#N/A	hypothetical protein CDEST_00885	0	#N/A	#N/A	0	0	0	#N/A				#N/A	CH63R_02645.1	84.6	1	1	0.331321	0	0	0	1
CDEST_00886.1	CDEST_00886	115	chr1A	2923023	2925472	#N/A	hypothetical protein CDEST_00886	0	#N/A	#N/A	0	0	0	#N/A				#N/A	CH63R_02647.1	97.5	0.45977	0.347826	71.2341	66.075	165.649	1	1
CDEST_00887.1	CDEST_00887	899	chr1A	2925843	2929704	#N/A	Putative CRIB domain-containing protein	0	#N/A	#N/A	0	0	0	#N/A				#N/A	CH63R_02648.1	94.8	1.00785	1	8.11002	31.1576	33.4207	1	1
CDEST_00888.1	CDEST_00888	564	chr1A	2929706	2933036	#N/A	Putative myc-type, basic helix-loop-helix (bHLH) domain-containing protein	0	#N/A	#N/A	0	0	0	#N/A				#N/A	CH63R_02649.1	76.6	1.12774	1.00177	227.488	3.67096	3.03828	1	1
CDEST_00889.1	CDEST_00889	592	chr1A	2936778	2939610	#N/A	Putative AMP-dependent synthetase/ligase domain, AMP-binding, AMP-binding enzyme domain, ANL	0	#N/A	#N/A	0	0	0	#N/A				#N/A	CH63R_02650.1	96.1	1.03136	1	2.68629	57.1105	126.109	1	1
CDEST_00890.1	CDEST_00890	570	chr1A	2939648	2942316	#N/A	Putative FACT complex subunit SSRP1/POB3, PH-like domain superfamily, SSRP1, dimerization	0	#N/A	#N/A	0	0	0	#N/A				#N/A	CH63R_02651.1	100	0.857895	0.857895	48.235	62.8618	48.7944	1	1
CDEST_00891.1	CDEST_00891	148	chr1A	2942318	2942830	#N/A	Putative aldo-keto reductase, NADP-dependent oxidoreductase domain-containing protein	0	#N/A	#N/A	0	0	0	#N/A				#N/A	CH63R_02652.1	85.3	0.37299	0.783784	0.494224	0	0	0	1
CDEST_00892.1	CDEST_00892	244	chr1A	2943943	2945489	#N/A	Putative Mss4-like superfamily protein	0	#N/A	#N/A	0	0	0	#N/A				#N/A	CH63R_02653.1	98.8	0.995902	0.995902	61.2146	25.7595	59.6378	1	1
CDEST_00893.1	CDEST_00893	476	chr1A	2947588	2950579	#N/A	Putative glycoside hydrolase family 1, glycoside hydrolase superfamily, glycosyl hydrolase family 1	0	#N/A	#N/A	0	0	0	GH1				#N/A	CH63R_02654.1	99.8	1	1	8.87901	19.8774	359.252	1	1
CDEST_00894.1	CDEST_00894	616	chr1A	2950581	2952553	#N/A	hypothetical protein CDEST_00894	0	#N/A	#N/A	0	0	0	#N/A				#N/A	CH63R_02655.1	85.2	1.00654	1	0	0	0.156914	0	1
CDEST_00895.1	CDEST_00895	451	chr1A	2953879	2955234	#N/A	hypothetical protein CDEST_00895	0	#N/A	#N/A	0	0	0	#N/A				#N/A	CH63R_02656.1	87.7	0.757009	0.718404	0.130572	0	0.225858	0	1
CDEST_00896.1	CDEST_00896	628	chr1A	2956221	2958464	#N/A	Putative ATPase, nucleotide binding domain-containing protein	0	#N/A	#N/A	0	0	0	#N/A				#N/A	CH63R_02657.1	98.7	1	1	0.111151	0	1.07454	1	1
CDEST_00897.1	CDEST_00897	224	chr1A	2962287	2963374	#N/A	hypothetical protein CDEST_00897	1	Non-effector	SignalP-noTM	1	1	0	#N/A				#N/A	CH63R_02658.1	87.5	1.06667	1	0	17.8997	1.4276	1	1
CDEST_00898.1	CDEST_00898	485	chr1A	2963048	2965422	#N/A	Putative sodium bile acid cotransporter, sodium/solute symporter superfamily	0	#N/A	#N/A	0	0	0	#N/A				#N/A	CH63R_02659.1	99.3	0.867368	0.849485	3.474	4.1317	10.5625	1	1
CDEST_00899.1	CDEST_00899	1117	chr1A	2966179	2970842	#N/A	hypothetical protein CDEST_00899	0	#N/A	SignalP-noTM	1	0	0	#N/A				#N/A	CH63R_02660.1	90.8	1.0045	1	0.933502	3.35727	4.9675	1	1
CDEST_00900.1	CDEST_00900	148	chr1A	2972744	2973190	#N/A	hypothetical protein CDEST_00900	0	#N/A	#N/A	0	0	0	#N/A				#N/A	#N/A	#N/A	#N/A	#N/A	0	1.33416	3.86515	1	0
CDEST_00901.1	CDEST_00901	500	chr1A	2975504	2978536	#N/A	hypothetical protein CDEST_00901	0	#N/A	#N/A	0	0	0	#N/A				#N/A	CH63R_02661.1	96.9	1	1.022	3.72757	14.3048	17.4816	1	1
CDEST_00902.1	CDEST_00902	734	chr1A	2982172	2986116	#N/A	Putative Golgin subfamily A member 7/ERF4 protein	0	#N/A	#N/A	0	0	0	#N/A				#N/A	CH63R_02662.1	93.3	1.0106	1.03951	8.86566	9.84725	18.2247	1	1
CDEST_00903.1	CDEST_00903	467	chr1A	2986118	2987629	#N/A	hypothetical protein CDEST_00903	0	#N/A	#N/A	1	0	0	#N/A				#N/A	CH63R_02663.1	95.3	0.994764	0.813704	0.438436	0	2.16628	1	1
CDEST_00904.1	CDEST_00904	139	chr1A	2989122	2989683	#N/A	Putative primosome PriB/single-strand DNA-binding, nucleic acid-binding protein	0	#N/A	#N/A	0	0	0	#N/A				#N/A	CH63R_02664.1	100	1	1	72.7251	68.7719	88.8985	1	1
CDEST_00905.1	CDEST_00905	519	chr1A	2990005	2992155	#N/A	Putative glutathione synthase, substrate-binding domain, glutathione synthase, alpha-helical	0	#N/A	#N/A	0	0	0	#N/A				#N/A	CH63R_02665.1	96.1	1	1.03276	17.2627	17.9613	16.3502	1	1
CDEST_00906.1	CDEST_00906	1898	chr1A	2993224	2999076	#N/A	Putative helicase, sterile alpha motif/pointed domain superfamily, SNF2-like domain superfamily	0	#N/A	#N/A	0	0	0	#N/A				#N/A	CH63R_02666.1	96.3	1	0.955743	0.844915	2.30471	2.69919	1	1
CDEST_00907.1	CDEST_00907	635	chr1A	2999849	3003295	#N/A	Putative aminotransferase, class-II, pyridoxal-phosphate binding, aminotransferase, class I/classII	0	#N/A	#N/A	0	0	0	#N/A				#N/A	CH63R_02667.1	99.2	1	1	34.5104	53.9886	27.058	1	1
CDEST_00908.1	CDEST_00908	687	chr1A	3003593	3006675	#N/A	Putative zn(2)Cys(6) fungal-type DNA-binding domain-containing protein	0	#N/A	#N/A	0	0	0	#N/A				#N/A	CH63R_02668.1	97.8	1	1.00582	1.98926	5.87129	7.55891	1	1
CDEST_00909.1	CDEST_00909	530	chr1A	3007134	3009024	#N/A	Putative hydroxyethylthiazole kinase, aldolase-type TIM barrel, thiamine phosphate synthase/TenI	0	#N/A	#N/A	0	0	0	#N/A				#N/A	CH63R_02669.1	92.4	1	1.01509	9.07149	5.91605	10.3564	1	1
CDEST_00910.1	CDEST_00910	240	chr1A	3009208	3010108	#N/A	Putative isochorismatase	0	#N/A	#N/A	0	0	0	#N/A				#N/A	CH63R_02670.1	98.3	1	1	1.92185	58.7471	62.1188	1	1
CDEST_00911.1	CDEST_00911	628	chr1A	3010446	3013923	#N/A	hypothetical protein CDEST_00911	0	#N/A	#N/A	0	0	0	#N/A				#N/A	CH63R_02671.1	94.8	1	1.03185	12.3155	15.8776	19.3417	1	1
CDEST_00912.1	CDEST_00912	430	chr1A	3014877	3016589	#N/A	Putative SGNH hydrolase-type esterase domain, SGNH hydrolase superfamily	1	Non-effector	#N/A	1	0	0	#N/A				#N/A	CH63R_02672.1	95.4	1	1.00233	9.71241	14.3044	14.5934	1	1
CDEST_00913.1	CDEST_00913	1801	chr1A	3016592	3022646	#N/A	Putative U3 small nucleolar RNA-associated protein	0	#N/A	#N/A	0	0	0	#N/A				#N/A	CH63R_02673.1	99.1	1	1	9.36608	15.9954	5.50523	1	1
CDEST_00914.1	CDEST_00914	517	chr1A	3023019	3024864	#N/A	Putative FAD/NAD(P)-binding domain, FAD/NAD(P)-binding domain superfamily	0	#N/A	#N/A	0	0	0	#N/A				#N/A	CH63R_02674.1	95.9	1.00411	0.945841	71.5016	8.57004	7.58782	1	1
CDEST_00915.1	CDEST_00915	340	chr1A	3025404	3026815	#N/A	Putative pyrroline-5-carboxylate reductase, 6-phosphogluconate dehydrogenase-like domain superfamily	0	#N/A	#N/A	0	0	0	#N/A				#N/A	CH63R_02675.1	99.4	1	1	21.446	17.6249	6.25231	1	1
CDEST_00916.1	CDEST_00916	345	chr1A	3026834	3028398	#N/A	Putative CID domain, CTD kinase subunit gamma Ctk3	0	#N/A	#N/A	0	0	0	#N/A				#N/A	CH63R_02676.1	98.9	0.749326	0.805797	15.6072	16.5648	11.6433	1	1
CDEST_00917.1	CDEST_00917	183	chr1A	3028507	3029466	#N/A	Putative large ribosomal subunit protein bL12	0	#N/A	#N/A	0	0	0	#N/A				#N/A	CH63R_02677.1	100	1	1	210.831	195.63	140.401	1	1
CDEST_00918.1	CDEST_00918	5015	chr1A	3029703	3044817	#N/A	Putative von Willebrand factor, type A, AAA+ ATPase domain, midasin, midasin, AAA lid domain 7	0	#N/A	#N/A	0	0	0	#N/A				#N/A	CH63R_02678.1	96.4	1.00421	1	1.95437	3.74894	1.4166	1	1
CDEST_00919.1	CDEST_00919	483	chr1A	3044819	3047058	#N/A	Putative histone acetyltransferase HAT1, acyl-CoA N-acyltransferase, histone acetyl transferase HAT1	0	#N/A	#N/A	0	0	0	#N/A				#N/A	CH63R_02679.1	98.3	1	1	19.5012	24.4227	29.4495	1	1
CDEST_00920.1	CDEST_00920	414	chr1A	3047285	3049287	#N/A	Putative zinc/iron permease	0	#N/A	SignalP-TM	1	0	0	#N/A				#N/A	CH63R_02680.1	98.2	0.997487	0.958937	15.6324	21.1418	28.562	1	1
CDEST_00921.1	CDEST_00921	673	chr1A	3053266	3057161	#N/A	Putative F-box domain, WD40/YVTN repeat-like-containing domain superfamily	0	#N/A	#N/A	0	0	0	#N/A				#N/A	CH63R_02681.1	90.8	1	1.01486	20.9326	33.0455	62.03	1	1
CDEST_00922.1	CDEST_00922	411	chr1A	3057568	3059218	#N/A	Putative dehydrogenase, E1 component, thiamine diphosphate-binding protein	0	#N/A	#N/A	0	0	0	#N/A				#N/A	CH63R_02682.1	100	1	1	426.041	384.521	255.185	1	1
CDEST_00923.1	CDEST_00923	924	chr1A	3059533	3062916	#N/A	Putative DNA ligase, ATP-dependent, nucleic acid-binding protein	0	#N/A	#N/A	0	0	0	#N/A				#N/A	CH63R_02683.1	94.9	1.01094	1	33.0816	24.947	25.9888	1	1
CDEST_00924.1	CDEST_00924	839	chr1A	3063291	3066742	#N/A	Putative alpha/Beta hydrolase	0	#N/A	#N/A	0	0	0	#N/A				#N/A	CH63R_02684.1	98.8	1	1	2.43196	29.1531	24.7163	1	1
CDEST_00925.1	CDEST_00925	515	chr1A	3068476	3070739	#N/A	Putative histidine phosphatase superfamily, clade-2, histidine acid phosphatase active	0	#N/A	#N/A	0	0	0	#N/A				#N/A	CH63R_02685.1	98.8	0.897213	1	17.5306	25.5999	44.0939	1	1
CDEST_00926.1	CDEST_00926	325	chr1A	3073387	3074899	#N/A	hypothetical protein CDEST_00926	0	#N/A	#N/A	0	0	0	#N/A				#N/A	CH63R_02686.1	93.9	0.504644	0.501538	39.178	153.363	249.151	1	1
CDEST_00927.1	CDEST_00927	696	chr1A	3074902	3077753	#N/A	Putative C2 domain, phosphatidylinositol-specific phospholipase C, X domain, C2 domain superfamily	0	#N/A	#N/A	0	0	0	#N/A				#N/A	CH63R_02687.1	98.7	1	1	5.16864	4.82207	9.43119	1	1
CDEST_00928.1	CDEST_00928	480	chr1A	3078116	3080708	#N/A	Putative corA, transmembrane region	0	#N/A	#N/A	0	0	0	#N/A				#N/A	CH63R_02688.1	95.2	1	1.04583	10.156	23.1265	16.6685	1	1
CDEST_00929.1	CDEST_00929	501	chr1A	3081464	3085231	#N/A	Putative serine/threonine-protein kinase, active	0	#N/A	#N/A	0	0	0	#N/A				#N/A	CH63R_02689.1	97.3	1	1.02395	25.369	67.3796	101.553	1	1
CDEST_00930.1	CDEST_00930	321	chr1A	3087699	3089534	#N/A	Putative legume-like lectin, concanavalin A-like lectin/glucanase domain superfamily	1	Effector	SignalP-noTM	1	0	0	#N/A				#N/A	CH63R_02690.1	100	1	1	99.2767	92.8556	86.5334	1	1
CDEST_00931.1	CDEST_00931	87	chr1A	3089797	3090529	#N/A	Putative Tim10-like domain superfamily protein	0	#N/A	#N/A	0	0	0	#N/A				#N/A	CH63R_02691.1	100	1	1	394.273	397.798	227.492	1	1
CDEST_00932.1	CDEST_00932	403	chr1A	3090590	3091904	#N/A	Putative nuclear speckle splicing regulatory protein	0	#N/A	#N/A	0	0	0	#N/A				#N/A	CH63R_02692.1	94.3	1	1	15.518	24.5771	19.5513	1	1
CDEST_00933.1	CDEST_00933	701	chr1A	3092107	3095876	#N/A	Putative LMBR1-like membrane protein	0	#N/A	#N/A	1	0	0	#N/A				#N/A	CH63R_02693.1	99.3	1	1	23.9086	28.5426	45.8977	1	1
CDEST_00934.1	CDEST_00934	634	chr1A	3096827	3099723	#N/A	Putative ribonuclease CAF1, ribonuclease H-like superfamily	0	#N/A	#N/A	0	0	0	#N/A				#N/A	CH63R_02694.1	99.2	1.00198	0.79653	30.1734	30.1661	34.6233	1	1
CDEST_00935.1	CDEST_00935	96	chr1A	3099660	3100815	#N/A	Putative NADH dehydrogenase [ubiquinone] 1 beta subcomplex subunit 3	0	#N/A	#N/A	0	0	0	#N/A				#N/A	CH63R_02695.1	99	1	1	302.497	544.781	445.597	1	1
CDEST_00936.1	CDEST_00936	521	chr1A	3101245	3104113	#N/A	hypothetical protein CDEST_00936	0	#N/A	#N/A	0	0	0	#N/A				#N/A	CH63R_02696.1	97.7	1.00774	1	17.7089	16.9871	29.1269	1	1
CDEST_00937.1	CDEST_00937	246	chr1A	3105096	3106917	#N/A	Putative translation initiation factor IF6	0	#N/A	#N/A	0	0	0	#N/A				#N/A	CH63R_02697.1	100	1	1	712.092	322.902	164.878	1	1
CDEST_00938.1	CDEST_00938	1098	chr1A	3107200	3111548	#N/A	Putative siRNA-mediated silencing protein NRDE-2	0	#N/A	#N/A	0	0	0	#N/A				#N/A	CH63R_02698.1	96.4	1	0.999089	10.6153	14.3619	15.8845	1	1
CDEST_00939.1	CDEST_00939	873	chr1A	3111899	3115976	#N/A	Putative chloride channel, voltage gated, chloride channel, core, CBS domain superfamily	0	#N/A	#N/A	0	0	0	#N/A				#N/A	CH63R_02699.1	99.2	1	1	14.1411	22.1561	59.6618	1	1
CDEST_00940.1	CDEST_00940	505	chr1A	3117491	3119454	#N/A	Putative aminotransferase class-III, pyridoxal phosphate-dependent transferase, major	0	#N/A	#N/A	0	0	0	#N/A				#N/A	CH63R_02700.1	99	1	1	43.7274	94.8025	112.554	1	1
CDEST_00941.1	CDEST_00941	306	chr1A	3119456	3121413	#N/A	hypothetical protein CDEST_00941	0	#N/A	#N/A	0	0	0	#N/A				#N/A	CH63R_02701.1	92.9	1	1.01307	3.17809	24.0634	36.2401	1	1
CDEST_00942.1	CDEST_00942	191	chr1A	3121415	3122111	#N/A	hypothetical protein CDEST_00942	0	#N/A	#N/A	0	0	0	#N/A				#N/A	#N/A	#N/A	#N/A	#N/A	1.36038	6.78602	11.3794	1	1
CDEST_00943.1	CDEST_00943	951	chr1A	3125903	3130207	#N/A	Putative WW domain, SET domain, Post-SET domain, AWS domain, Set2 Rpb1 interacting	0	#N/A	#N/A	0	0	0	#N/A				#N/A	CH63R_02703.1	96.6	1	1	9.66701	16.9944	22.1842	1	1
CDEST_00944.1	CDEST_00944	390	chr1A	3130209	3131610	#N/A	Putative 25S rRNA (uridine-N(3))-methyltransferase BMT5	0	#N/A	#N/A	0	0	0	#N/A				#N/A	CH63R_02704.1	92.8	1.01562	1	14.3251	24.9531	10.382	1	1
CDEST_00945.1	CDEST_00945	1076	chr1A	3133579	3137909	#N/A	hypothetical protein CDEST_00945	0	#N/A	#N/A	0	0	0	#N/A				#N/A	CH63R_02705.1	95.6	1.00093	1	2.26312	4.59277	5.17106	1	1
CDEST_00946.1	CDEST_00946	513	chr1A	3138968	3141334	#N/A	Putative THIF-type NAD/FAD binding, ubiquitin-activating enzyme, ThiF/MoeB/HesA family	0	#N/A	#N/A	0	0	0	#N/A				#N/A	CH63R_02706.1	99.4	1	1	12.4506	27.3093	27.5271	1	1
CDEST_00947.1	CDEST_00947	558	chr1A	3141484	3144377	#N/A	hypothetical protein CDEST_00947	0	#N/A	#N/A	0	0	0	#N/A				#N/A	CH63R_02707.1	98.4	1	1.00179	16.2303	20.0271	29.618	1	1
CDEST_00948.1	CDEST_00948	221	chr1A	3144518	3145483	#N/A	Putative dihydrofolate reductase domain-containing protein	0	#N/A	#N/A	0	0	0	#N/A				#N/A	CH63R_02708.1	97.7	1	1	22.9391	18.9388	20.3984	1	1
CDEST_00949.1	CDEST_00949	321	chr1A	3145835	3146911	#N/A	Putative ubiquinol-cytochrome c chaperone, CBP3	0	#N/A	#N/A	0	0	0	#N/A				#N/A	CH63R_02709.1	98.4	0.851459	1	61.6063	84.3775	65.116	1	1
CDEST_00950.1	CDEST_00950	429	chr1A	3147351	3149359	#N/A	Putative beta-ketoacyl synthase, thiolase, beta-ketoacyl synthase, active	0	#N/A	#N/A	0	0	0	#N/A				#N/A	CH63R_02710.1	99.3	1	1	10.7795	19.9699	15.4744	1	1
CDEST_00951.1	CDEST_00951	841	chr1A	3149734	3154215	#N/A	Putative oligopeptide transporter, OPT superfamily	0	#N/A	#N/A	0	0	0	#N/A				#N/A	CH63R_02711.1	99.6	0.928256	1	4.83518	18.3851	12.3536	1	1
CDEST_00952.1	CDEST_00952	310	chr1A	3157326	3159083	#N/A	Putative intradiol ring-cleavage dioxygenase, catechol dioxygenase	0	#N/A	#N/A	0	0	0	#N/A				#N/A	CH63R_02712.1	98.7	1	1	3.69723	43.9351	47.7371	1	1
CDEST_00953.1	CDEST_00953	843	chr1A	3159089	3164086	#N/A	hypothetical protein CDEST_00953	0	#N/A	#N/A	0	0	0	#N/A				#N/A	CH63R_02713.1	96.4	1	0.852906	2.98009	17.427	26.0241	1	1
CDEST_00954.1	CDEST_00954	580	chr1A	3167871	3169933	#N/A	Putative CoA-transferase family III	0	#N/A	#N/A	0	0	0	#N/A				#N/A	CH63R_02715.1	98	1	0.865517	0.097341	23.3058	42.784	1	1
CDEST_00955.1	CDEST_00955	249	chr1A	3170516	3172065	#N/A	Putative S-adenosyl-L-methionine-dependent methyltransferase superfamily	0	#N/A	#N/A	0	0	0	#N/A				#N/A	CH63R_02716.1	97.5	0.649315	0.951807	3.2262	0.568817	7.82035	1	1
CDEST_00956.1	CDEST_00956	82	chr1A	3172070	3172526	#N/A	hypothetical protein CDEST_00956	0	#N/A	#N/A	0	0	0	#N/A				#N/A	#N/A	#N/A	#N/A	#N/A	2.81623	0	4.41732	0	1
CDEST_00957.1	CDEST_00957	431	chr1A	3172532	3175135	#N/A	Putative dihydrolipoamide acetyltransferase/Pyruvate dehydrogenase protein X component	0	#N/A	#N/A	0	0	0	#N/A				#N/A	CH63R_02717.1	95.6	1	0.904872	57.181	31.3258	24.4528	1	1
CDEST_00958.1	CDEST_00958	348	chr1A	3175613	3177061	#N/A	hypothetical protein CDEST_00958	0	#N/A	#N/A	0	0	0	#N/A				#N/A	CH63R_02718.1	96.6	1	1	12.8342	5.46137	3.42341	1	1
CDEST_00959.1	CDEST_00959	181	chr1A	3177066	3177847	#N/A	hypothetical protein CDEST_00959	0	#N/A	#N/A	0	0	0	#N/A				#N/A	CH63R_02719.1	82.8	0.594697	0.867403	0	0.926747	0.40186	0	1
CDEST_00960.1	CDEST_00960	157	chr1A	3184351	3185044	#N/A	hypothetical protein CDEST_00960	0	#N/A	#N/A	0	0	0	#N/A				#N/A	CH63R_02720.1	77.2	0.759615	1.00637	0	0	0.520157	0	1
CDEST_00961.1	CDEST_00961	853	chr1A	3189502	3193178	#N/A	Putative leucine-rich repeat domain superfamily	0	#N/A	#N/A	0	0	0	#N/A				#N/A	CH63R_02721.1	99.3	1	1.00117	2.92606	7.18957	15.5991	1	1
CDEST_00962.1	CDEST_00962	182	chr1A	3193180	3193813	#N/A	hypothetical protein CDEST_00962	0	#N/A	#N/A	0	0	0	#N/A				#N/A	#N/A	#N/A	#N/A	#N/A	3.96532	12.8555	19.9044	1	1
CDEST_00963.1	CDEST_00963	70	chr1A	3194761	3194973	#N/A	hypothetical protein CDEST_00963	0	#N/A	#N/A	0	0	0	#N/A				#N/A	#N/A	#N/A	#N/A	#N/A	0	0	0	0	1
CDEST_00964.1	CDEST_00964	1215	chr1A	3196917	3201771	#N/A	Putative Zinc finger, PHD-type, Zinc finger, FYVE/PHD-type, Zinc finger, RING/FYVE/PHD-type	0	#N/A	#N/A	0	0	0	#N/A				#N/A	CH63R_02722.1	99.4	1	1	11.2128	15.5213	17.3797	1	1
CDEST_00965.1	CDEST_00965	54	chr1A	3201773	3202217	#N/A	hypothetical protein CDEST_00965	0	#N/A	#N/A	0	0	0	#N/A				#N/A	#N/A	#N/A	#N/A	#N/A	1.98793	9.43928	3.86515	1	0
CDEST_00966.1	CDEST_00966	86	chr1A	3202633	3203118	#N/A	hypothetical protein CDEST_00966	0	#N/A	#N/A	0	0	0	#N/A				#N/A	#N/A	#N/A	#N/A	#N/A	2.48491	2.69694	3.31299	1	0
CDEST_00967.1	CDEST_00967	308	chr1A	3206934	3210008	#N/A	Putative serine-threonine protein phosphatase	0	#N/A	#N/A	0	0	0	#N/A				#N/A	CH63R_02723.1	99.7	0.935583	0.99026	123.94	262.445	245.116	1	1
CDEST_00968.1	CDEST_00968	241	chr1A	3210341	3212471	#N/A	Putative selenoprotein, Rdx-type	0	#N/A	#N/A	0	0	0	#N/A				#N/A	CH63R_02724.1	88.8	1	1	35.122	38.7331	78.9087	1	1
CDEST_00969.1	CDEST_00969	305	chr1A	3213122	3215541	#N/A	Putative G-protein gamma	0	#N/A	#N/A	0	0	0	#N/A				#N/A	CH63R_02725.1	100	1	0.304918	349.874	238.218	272.523	1	1
CDEST_00970.1	CDEST_00970	1072	chr1A	3217035	3220929	#N/A	Putative proteasome component (PCI) domain, eukaryotic translation initiation factor 3 subunit A	0	#N/A	#N/A	0	0	0	#N/A				#N/A	CH63R_02726.1	99.8	1	1	60.5586	64.3557	39.4493	1	1
CDEST_00971.1	CDEST_00971	596	chr1A	3224358	3226592	#N/A	Putative carbohydrate-binding WSC	1	Non-effector	SignalP-noTM	1	0	0	#N/A				#N/A	CH63R_02727.1	99	1	1	0.165134	23.5502	40.8986	1	1
CDEST_00972.1	CDEST_00972	78	chr1A	3227764	3228291	#N/A	hypothetical protein CDEST_00972	0	#N/A	#N/A	0	0	0	#N/A				#N/A	#N/A	#N/A	#N/A	#N/A	1.98793	0	1.10433	1	1
CDEST_00973.1	CDEST_00973	329	chr1A	3228737	3230954	#N/A	Putative hyaluronan/mRNA-binding protein	0	#N/A	#N/A	0	0	0	#N/A				#N/A	CH63R_02728.1	100	1	1	416.122	578.447	321.161	1	1
CDEST_00974.1	CDEST_00974	213	chr1A	3231967	3232675	#N/A	hypothetical protein CDEST_00974	0	#N/A	#N/A	0	0	0	#N/A				#N/A	CH63R_02729.1	82.2	0.93361	1.05634	1.41097	1.43003	0.308357	1	1
CDEST_00975.1	CDEST_00975	582	chr1A	3232814	3234939	#N/A	Putative major facilitator superfamily, MFS transporter superfamily	0	#N/A	#N/A	1	0	0	#N/A				#N/A	CH63R_02730.1	98.5	0.876506	1	14.4226	44.0677	59.0248	1	1
CDEST_00976.1	CDEST_00976	747	chr1A	3235189	3237946	#N/A	Putative Actin family, ATPase, nucleotide binding domain-containing protein	0	#N/A	#N/A	0	0	0	#N/A				#N/A	CH63R_02731.1	99.5	1	1	15.4856	27.6348	25.0081	1	1
CDEST_00977.1	CDEST_00977	109	chr1A	3238111	3238703	#N/A	hypothetical protein CDEST_00977	0	#N/A	#N/A	0	0	0	#N/A				#N/A	#N/A	#N/A	#N/A	#N/A	3.97586	9.43928	14.9084	1	1
CDEST_00978.1	CDEST_00978	260	chr1A	3238708	3239986	#N/A	hypothetical protein CDEST_00978	0	#N/A	#N/A	0	0	0	#N/A				#N/A	CH63R_02732.1	87.7	1	1	8.31681	25.6977	50.5599	1	1
CDEST_00979.1	CDEST_00979	671	chr1A	3244869	3251372	#N/A	Putative transcription regulator Rua1	0	#N/A	#N/A	0	0	0	#N/A				#N/A	CH63R_02733.1	98.7	1	0.947839	10.1506	42.8684	14.8831	1	1
CDEST_00980.1	CDEST_00980	762	chr1A	3256105	3260687	#N/A	Putative Zinc finger, PHD-type, Zinc finger, FYVE/PHD-type, Zinc finger, RING/FYVE/PHD-type	0	#N/A	#N/A	0	0	0	#N/A				#N/A	CH63R_02734.1	96.7	0.936123	0.557743	21.0215	19.6209	23.9675	1	1
CDEST_00981.1	CDEST_00981	366	chr1A	3261137	3263006	#N/A	Putative isopropylmalate dehydrogenase	0	#N/A	#N/A	0	0	0	#N/A				#N/A	CH63R_02735.1	100	1	1	34.62	74.4969	52.1108	1	1
CDEST_00982.1	CDEST_00982	458	chr1A	3265434	3267566	#N/A	hypothetical protein CDEST_00982	1	Non-effector	SignalP-noTM	1	0	0	#N/A				#N/A	CH63R_02736.1	92.1	1	1	0.544836	6.76215	799.097	1	1
CDEST_00983.1	CDEST_00983	286	chr1A	3271933	3272870	#N/A	hypothetical protein CDEST_00983	0	#N/A	#N/A	0	0	0	#N/A				#N/A	CH63R_02737.1	97.2	0.996503	0.996503	0	10.3409	10.2732	1	1
CDEST_00984.1	CDEST_00984	188	chr1A	3275742	3276762	#N/A	hypothetical protein CDEST_00984	1	Non-effector	SignalP-noTM	1	1	0	#N/A				#N/A	CH63R_02739.1	84	1	1	0	2.6111	104.014	1	1
CDEST_00985.1	CDEST_00985	511	chr1A	3279476	3281118	#N/A	Putative aminoglycoside phosphotransferase, protein kinase-like domain superfamily	0	#N/A	#N/A	0	0	0	#N/A				#N/A	CH63R_02740.1	92.1	1	1.0411	0.78876	2.97201	33.7879	1	1
CDEST_00986.1	CDEST_00986	72	chr1A	3281626	3281887	#N/A	hypothetical protein CDEST_00986	0	#N/A	#N/A	0	0	0	#N/A				#N/A	#N/A	#N/A	#N/A	#N/A	25.3461	63.378	114.298	1	1
CDEST_00987.1	CDEST_00987	360	chr1A	3281921	3284956	#N/A	Putative sugar phosphate transporter domain-containing protein	0	#N/A	#N/A	0	0	0	#N/A				#N/A	CH63R_02741.1	99.7	1	1	33.0652	68.7277	168.572	1	1
CDEST_00988.1	CDEST_00988	97	chr1A	3287413	3287706	#N/A	hypothetical protein CDEST_00988	1	Non-effector	#N/A	1	1	0	#N/A				#N/A	#N/A	#N/A	#N/A	#N/A	1.82227	1.34847	3.86515	1	0
CDEST_00989.1	CDEST_00989	516	chr1A	3288331	3291077	#N/A	hypothetical protein CDEST_00989	1	Non-effector	#N/A	1	0	0	#N/A				#N/A	CH63R_02742.1	99.4	1	1	8.68981	15.1444	26.6658	1	1
CDEST_00990.1	CDEST_00990	535	chr1A	3293619	3296034	#N/A	Putative Tle1 phospholipase, alpha/Beta hydrolase	0	#N/A	#N/A	0	0	0	#N/A				#N/A	CH63R_02743.1	98	1	1.01308	4.32641	0.433484	8.49033	1	1
CDEST_00991.1	CDEST_00991	319	chr1A	3298500	3299519	#N/A	Putative 3-oxo-5-alpha-steroid 4-dehydrogenase, polyprenol reductase	0	#N/A	#N/A	1	0	0	#N/A				#N/A	CH63R_02744.1	82.9	1.02556	1.00627	24.0303	19.1291	24.2054	1	1
CDEST_00992.1	CDEST_00992	243	chr1A	3299521	3300808	#N/A	Putative alpha-ketoglutarate-dependent dioxygenase alkB 6	0	#N/A	#N/A	0	0	0	#N/A				#N/A	CH63R_02745.1	96.3	1	1	26.576	19.4332	38.9833	1	1
CDEST_00993.1	CDEST_00993	1564	chr1A	3301978	3307686	#N/A	Putative ankyrin repeat-containing domain superfamily	0	#N/A	#N/A	0	0	0	#N/A				#N/A	CH63R_02746.1	96.9	1	1.00512	48.806	21.8289	25.1852	1	1
CDEST_00994.1	CDEST_00994	367	chr1A	3307892	3311001	#N/A	Putative small GTP-binding protein	0	#N/A	#N/A	0	0	0	#N/A				#N/A	CH63R_02747.1	100	1	0.961853	95.9513	117.836	75.4979	1	1
CDEST_00995.1	CDEST_00995	581	chr1A	3316835	3321711	#N/A	Putative HTH CenpB-type DNA-binding domain, Homeobox-like domain superfamily	0	#N/A	#N/A	0	0	0	#N/A				#N/A	CH63R_02748.1	95.9	1	0.998279	6.58187	5.91354	56.4571	1	1
CDEST_00996.1	CDEST_00996	635	chr1A	3322387	3325744	#N/A	Putative Phox-associated domain-containing protein	0	#N/A	#N/A	0	0	0	#N/A				#N/A	CH63R_02750.1	97.3	0.995546	0.703937	8.91298	11.7599	26.9064	1	1
CDEST_00997.1	CDEST_00997	505	chr1A	3326473	3328314	#N/A	Putative mitochondrial splicing suppressor 51, zinc-finger	0	#N/A	#N/A	0	0	0	#N/A				#N/A	CH63R_02751.1	99.4	1	1	67.6618	56.3252	39.2952	1	1
CDEST_00998.1	CDEST_00998	1212	chr1A	3328467	3332883	#N/A	Putative cleavage/polyadenylation specificity factor, A subunit	1	Non-effector	#N/A	1	0	0	#N/A				#N/A	CH63R_02752.1	99.7	1	1	39.1533	54.9512	33.5451	1	1
CDEST_00999.1	CDEST_00999	279	chr1A	3332885	3333966	#N/A	Putative LysM and putative peptidoglycan-binding domain-containing protein 1-4	0	#N/A	#N/A	0	0	0	#N/A				#N/A	CH63R_02753.1	98.2	1	1	11.3239	6.31808	11.2516	1	1
CDEST_01000.1	CDEST_01000	120	chr1A	3338417	3338826	#N/A	hypothetical protein CDEST_01000	0	#N/A	#N/A	0	0	0	#N/A				#N/A	CH63R_02754.1	86.6	0.893333	1.11667	0.662643	0	0	0	1
CDEST_01001.1	CDEST_01001	397	chr1A	3339617	3343649	#N/A	Putative basic-leucine zipper domain-containing protein	0	#N/A	#N/A	0	0	0	#N/A				#N/A	CH63R_02755.1	99.7	1	1	51.5678	84.0587	124.905	1	1
CDEST_01002.1	CDEST_01002	106	chr1A	3347470	3347997	#N/A	hypothetical protein CDEST_01002	0	#N/A	#N/A	0	0	0	#N/A				#N/A	CH63R_02756.1	96.2	1	1	2.31925	1.34847	2.20866	1	1
CDEST_01003.1	CDEST_01003	687	chr1A	3348847	3351259	#N/A	hypothetical protein CDEST_01003	0	#N/A	#N/A	0	0	0	#N/A				#N/A	CH63R_02757.1	97.5	1	1	12.9804	14.189	20.943	1	1
CDEST_01004.1	CDEST_01004	143	chr1A	3351420	3352135	#N/A	Putative transmembrane protein	0	#N/A	#N/A	0	0	0	#N/A				#N/A	CH63R_02758.1	100	1	1	30.6472	35.0602	43.0688	1	1
CDEST_01005.1	CDEST_01005	256	chr1A	3352137	3353592	#N/A	Putative trimeric LpxA-like superfamily, maltose/galactoside acetyltransferase	0	#N/A	#N/A	0	0	0	#N/A				#N/A	CH63R_02759.1	98.8	1	1	53.4206	13.6767	21.3768	1	1
CDEST_01006.1	CDEST_01006	255	chr1A	3354654	3355869	#N/A	Putative isoprenylcysteine carboxyl methyltransferase	0	#N/A	#N/A	1	0	0	#N/A				#N/A	CH63R_02760.1	98.8	1	1	18.2439	8.80115	8.26764	1	1
CDEST_01007.1	CDEST_01007	516	chr1A	3355872	3358979	#N/A	Putative membrane bound O-acyl transferase, MBOAT	0	#N/A	#N/A	0	0	0	#N/A				#N/A	CH63R_02761.1	97.3	1	1	25.4288	18.9871	27.821	1	1
CDEST_01008.1	CDEST_01008	627	chr1A	3359250	3363457	#N/A	Putative pre-mRNA 3' end processing protein Pfs2	0	#N/A	#N/A	0	0	0	#N/A				#N/A	CH63R_02762.1	100	1	1	9.37577	17.533	13.1485	1	1
CDEST_01009.1	CDEST_01009	355	chr1A	3361944	3363397	#N/A	Putative DNA/RNA non-specific endonuclease, his-Me finger superfamily	1	Non-effector	#N/A	1	0	0	#N/A				#N/A	CH63R_02763.1	97.2	1	1	16.5414	9.23145	7.43393	1	1
CDEST_01010.1	CDEST_01010	527	chr1A	3364571	3367357	#N/A	Putative zinc/iron permease	0	#N/A	#N/A	1	0	0	#N/A				#N/A	CH63R_02764.1	96	1	1	13.9689	37.0542	30.5244	1	1
CDEST_01011.1	CDEST_01011	517	chr1A	3367358	3369335	#N/A	Putative Zinc finger C2H2-type	0	#N/A	#N/A	0	0	0	#N/A				#N/A	CH63R_02765.1	98.3	1	1	5.19658	14.6593	8.74041	1	1
CDEST_01012.1	CDEST_01012	153	chr1A	3369465	3370711	#N/A	Putative RNA polymerase, subunit omega/Rpo6/RPB6, DNA-directed RNA polymerase, 14-18kDa subunit	0	#N/A	#N/A	0	0	0	#N/A				#N/A	CH63R_02766.1	100	1	1	301.291	317.715	155.346	1	1
CDEST_01013.1	CDEST_01013	146	chr1A	3371339	3372044	#N/A	hypothetical protein CDEST_01013	0	#N/A	#N/A	0	0	0	#N/A				#N/A	CH63R_02767.1	83.6	0.403614	0.458904	1.65661	2.69694	0	0	1
CDEST_01014.1	CDEST_01014	296	chr1A	3374964	3376641	#N/A	Putative esterase, alpha/Beta hydrolase	0	#N/A	#N/A	0	0	0	#N/A				#N/A	CH63R_02768.1	100	0.99661	0.993243	55.1787	90.6913	169.995	1	1
CDEST_01015.1	CDEST_01015	837	chr1A	3376619	3379745	#N/A	Putative arf3-interacting protein	0	#N/A	#N/A	0	0	0	#N/A				#N/A	CH63R_02769.1	99.6	1	1	9.6564	8.25764	10.6921	1	1
CDEST_01016.1	CDEST_01016	291	chr1A	3381759	3382693	#N/A	Putative EF-hand domain-containing protein	0	#N/A	#N/A	0	0	0	#N/A				#N/A	CH63R_02770.1	98.6	1	1	23.2687	17.4519	29.5144	1	1
CDEST_01017.1	CDEST_01017	706	chr1A	3384948	3387985	#N/A	Putative DnaJ domain, tetratricopeptide-like helical domain superfamily	0	#N/A	#N/A	0	0	0	#N/A				#N/A	CH63R_02771.1	99.3	0.829096	0.831445	36.6808	20.882	18.9668	1	1
CDEST_01018.1	CDEST_01018	75	chr1A	3387987	3388880	#N/A	hypothetical protein CDEST_01018	0	#N/A	#N/A	0	0	0	#N/A				#N/A	CH63R_02772.1	97.3	1	1	85.8123	62.0295	35.3385	1	1
CDEST_01019.1	CDEST_01019	159	chr1A	3388889	3389560	#N/A	Putative mediator complex, subunit Med10	0	#N/A	#N/A	0	0	0	#N/A				#N/A	CH63R_02773.1	98.1	1	1	31.8879	10.4728	27.9236	1	1
CDEST_01020.1	CDEST_01020	127	chr1A	3389831	3390393	#N/A	hypothetical protein CDEST_01020	0	#N/A	#N/A	0	0	0	#N/A				#N/A	#N/A	#N/A	#N/A	#N/A	14.9095	6.74234	7.7303	1	1
CDEST_01021.1	CDEST_01021	151	chr1A	3390478	3390982	#N/A	hypothetical protein CDEST_01021	0	#N/A	#N/A	0	0	0	#N/A				#N/A	CH63R_02774.1	91.3	0.746269	0.993377	12.6716	8.98025	16.5649	1	1
CDEST_01022.1	CDEST_01022	63	chr1A	3391217	3391514	#N/A	hypothetical protein CDEST_01022	0	#N/A	#N/A	0	0	0	#N/A				#N/A	#N/A	#N/A	#N/A	#N/A	2.98189	4.04541	1.10433	1	1
CDEST_01023.1	CDEST_01023	789	chr1A	3391752	3395572	#N/A	hypothetical protein CDEST_01023	0	#N/A	#N/A	0	0	0	#N/A				#N/A	CH63R_02775.1	99.2	1	1	13.9395	16.923	24.0709	1	1
CDEST_01024.1	CDEST_01024	234	chr1A	3396562	3398013	#N/A	hypothetical protein CDEST_01024	0	#N/A	#N/A	0	0	0	#N/A				#N/A	CH63R_02776.1	85.8	0.995726	0.995726	7.36072	13.6794	10.9679	1	1
CDEST_01025.1	CDEST_01025	194	chr1A	3402573	3405366	#N/A	Putative small GTP-binding protein	0	#N/A	#N/A	0	0	0	#N/A				#N/A	CH63R_02778.1	100	1	1	182.563	282.914	297.32	1	1
CDEST_01026.1	CDEST_01026	144	chr1A	3405368	3406013	#N/A	hypothetical protein CDEST_01026	0	#N/A	#N/A	0	0	0	#N/A				#N/A	#N/A	#N/A	#N/A	#N/A	7.95172	17.5301	29.8169	1	0
CDEST_01027.1	CDEST_01027	396	chr1A	3406698	3408530	#N/A	Putative ureohydrolase	1	Non-effector	SignalP-noTM	1	0	0	#N/A				#N/A	CH63R_02779.1	98	1	1.00253	16.3893	47.1194	51.2027	1	1
CDEST_01028.1	CDEST_01028	583	chr1A	3409131	3411913	#N/A	Class II Aminoacyl-tRNA synthetase/Biotinyl protein ligase (BPL) and lipoyl protein ligase (LPL)	0	#N/A	#N/A	0	0	0	#N/A				#N/A	CH63R_02780.1	100	1	1	110.655	45.5521	26.9057	1	1
CDEST_01029.1	CDEST_01029	795	chr1A	3416889	3421606	#N/A	Putative RNA recognition motif domain, nucleotide-binding alpha-beta plait domain superfamily	0	#N/A	#N/A	0	0	0	#N/A				#N/A	CH63R_02781.1	98.9	1.00252	1.00126	24.9988	50.2086	60.5302	1	1
CDEST_01030.1	CDEST_01030	646	chr1A	3422302	3424669	#N/A	Putative neurochondrin	0	#N/A	#N/A	0	0	0	#N/A				#N/A	CH63R_02782.1	97.2	0.968326	0.993808	12.5529	11.5342	11.893	1	1
CDEST_01031.1	CDEST_01031	925	chr1A	3424848	3427973	#N/A	Putative CBS domain, chloride channel, voltage gated, chloride channel, core, CBS domain superfamily	0	#N/A	#N/A	0	0	0	#N/A				#N/A	CH63R_02784.1	99	1	0.527568	14.5232	15.985	20.7167	1	1
CDEST_01032.1	CDEST_01032	307	chr1A	3428763	3430608	#N/A	Putative 2EXR domain-containing protein	0	#N/A	#N/A	0	0	0	#N/A				#N/A	CH63R_02785.1	96.7	1	1	10.7593	12.836	16.1186	1	1
CDEST_01033.1	CDEST_01033	242	chr1A	3432824	3434811	#N/A	hypothetical protein CDEST_01033	0	#N/A	#N/A	0	0	0	#N/A				#N/A	CH63R_02786.1	91.8	1.02092	1.00826	1.02259	4.73895	138.789	1	1
CDEST_01034.1	CDEST_01034	388	chr1A	3436467	3438949	#N/A	Putative macrophage migration inhibitory factor, Tautomerase/MIF superfamily	0	#N/A	#N/A	0	0	0	#N/A				#N/A	CH63R_02787.1	98.7	1.00518	1	2.70301	14.9398	12.8909	1	1
CDEST_01035.1	CDEST_01035	355	chr1A	3439144	3441960	#N/A	Putative gtr1/RagA G protein	0	#N/A	#N/A	0	0	0	#N/A				#N/A	CH63R_02788.1	100	0.871287	0.991549	34.2206	44.0269	54.92	1	1
CDEST_01036.1	CDEST_01036	796	chr1A	3441962	3445228	#N/A	Putative WD40/YVTN repeat-like-containing domain superfamily, anaphase-promoting complex subunit 4	0	#N/A	#N/A	0	0	0	#N/A				#N/A	CH63R_02789.1	95.6	0.998771	1.02136	6.84255	10.8035	8.47541	1	1
CDEST_01037.1	CDEST_01037	566	chr1A	3445363	3447541	#N/A	Putative Longin-like domain superfamily, AP complex, mu/sigma subunit, coatomer delta subunit	0	#N/A	#N/A	0	0	0	#N/A				#N/A	CH63R_02790.1	99.8	1	0.909894	53.7819	69.6684	67.9528	1	1
CDEST_01038.1	CDEST_01038	806	chr1A	3447690	3451621	#N/A	hypothetical protein CDEST_01038	0	#N/A	#N/A	0	0	0	#N/A				#N/A	CH63R_02791.1	78.7	1	1.12283	38.5764	59.5648	95.3783	1	1
CDEST_01039.1	CDEST_01039	187	chr1A	3453931	3454583	#N/A	hypothetical protein CDEST_01039	0	#N/A	#N/A	0	0	0	#N/A				#N/A	#N/A	#N/A	#N/A	#N/A	0.10832	0	0	0	1
CDEST_01040.1	CDEST_01040	403	chr1A	3454672	3457508	#N/A	Putative magnesium transporter NIPA	0	#N/A	#N/A	1	0	0	#N/A				#N/A	CH63R_02793.1	97.7	0.997167	0.873449	26.7358	39.1414	61.7615	1	1
CDEST_01041.1	CDEST_01041	261	chr1A	3458034	3459035	#N/A	Putative small ribosomal subunit protein uS3	0	#N/A	#N/A	0	0	0	#N/A				#N/A	CH63R_02794.1	100	0.900383	0.900383	636.001	849.373	375.784	1	1
CDEST_01042.1	CDEST_01042	795	chr1A	3459957	3462961	#N/A	Putative myotubularin-like, phosphatase domain, PH-like domain superfamily	0	#N/A	#N/A	0	0	0	#N/A				#N/A	CH63R_02795.1	99.1	1	1.00126	4.76737	17.0598	21.8663	1	1
CDEST_01043.1	CDEST_01043	162	chr1A	3462963	3464038	#N/A	hypothetical protein CDEST_01043	0	#N/A	#N/A	0	0	0	#N/A				#N/A	CH63R_02796.1	93.8	0.993827	0.993827	22.2065	42.729	76.9457	1	1
CDEST_01044.1	CDEST_01044	610	chr1A	3464048	3466486	#N/A	Class II Aminoacyl-tRNA synthetase/Biotinyl protein ligase (BPL) and lipoyl protein ligase (LPL)	0	#N/A	#N/A	0	0	0	#N/A				#N/A	CH63R_02797.1	98.9	1	1	39.9772	29.09	20.2311	1	1
CDEST_01045.1	CDEST_01045	622	chr1A	3467483	3470672	#N/A	Putative armadillo-like helical protein	0	#N/A	#N/A	0	0	0	#N/A				#N/A	CH63R_02798.1	99.8	1	1	42.4068	67.3051	95.0544	1	1
CDEST_01046.1	CDEST_01046	277	chr1A	3470669	3472654	#N/A	Putative Methyltransferase domain-containing protein	0	#N/A	#N/A	0	0	0	#N/A				#N/A	CH63R_02799.1	96	1.01465	1	14.2181	14.7231	9.46942	1	1
CDEST_01047.1	CDEST_01047	103	chr1A	3472428	3473410	#N/A	hypothetical protein CDEST_01047	1	Effector	SignalP-noTM	1	1	1	#N/A				#N/A	CH63R_02800.1	96.2	1.00962	1.01942	7.78605	25.6209	8.28247	1	1
CDEST_01048.1	CDEST_01048	937	chr1A	3473462	3477179	#N/A	hypothetical protein CDEST_01048	0	#N/A	#N/A	0	0	0	#N/A				#N/A	CH63R_02801.1	94.5	1.00105	1.02028	10.0093	10.4314	15.9487	1	1
CDEST_01049.1	CDEST_01049	219	chr1A	3485145	3485883	#N/A	hypothetical protein CDEST_01049	1	Non-effector	SignalP-noTM	1	1	0	#N/A				#N/A	CH63R_02802.1	96.7	1	0.835616	0.676468	0	0.295467	0	1
CDEST_01050.1	CDEST_01050	604	chr1A	3487089	3489515	#N/A	Putative peptidase S53, activation domain, peptidase S8, subtilisin, Ser-active, Sedolisin	1	Non-effector	SignalP-noTM	1	0	0	#N/A				#N/A	CH63R_02803.1	98.2	1	1	0.255586	7.35466	0.160476	1	1
CDEST_01051.1	CDEST_01051	137	chr1A	3492529	3494060	#N/A	hypothetical protein CDEST_01051	0	#N/A	#N/A	0	0	0	#N/A				#N/A	#N/A	#N/A	#N/A	#N/A	11.5963	8.09081	12.6998	1	1
CDEST_01052.1	CDEST_01052	904	chr1A	3494080	3498095	#N/A	Putative glycosyltransferase 2, nucleotide-diphospho-sugar transferase	0	#N/A	#N/A	0	0	0	GT0				#N/A	CH63R_02804.1	99.6	1	1	2.96914	3.37418	3.94124	1	1
CDEST_01053.1	CDEST_01053	413	chr1A	3498327	3501239	#N/A	Putative CRA domain, gid-type RING finger domain, Fyv10 family	0	#N/A	#N/A	0	0	0	#N/A				#N/A	CH63R_02805.1	99.5	1	1	43.6963	20.3204	37.316	1	1
CDEST_01054.1	CDEST_01054	331	chr1A	3501506	3504596	#N/A	Putative myc-type, basic helix-loop-helix (bHLH) domain-containing protein	0	#N/A	#N/A	0	0	0	#N/A				#N/A	CH63R_02806.1	99.1	1.00915	1	44.6282	45.793	89.1216	1	1
CDEST_01055.1	CDEST_01055	589	chr1A	3507524	3512119	#N/A	hypothetical protein CDEST_01055	0	#N/A	#N/A	0	0	0	#N/A				#N/A	CH63R_02807.1	98.5	1	1	31.4426	7.18031	147.904	1	1
CDEST_01056.1	CDEST_01056	1548	chr1A	3525506	3531705	#N/A	Putative AAA+ ATPase domain, ABC transporter type 1, transmembrane domain-containing protein	0	#N/A	#N/A	0	0	0	#N/A				#N/A	CH63R_02809.1	99.6	1	1	12.1854	26.2752	28.4252	1	1
CDEST_01057.1	CDEST_01057	76	chr1A	3532988	3533218	#N/A	hypothetical protein CDEST_01057	0	#N/A	#N/A	0	0	0	#N/A				#N/A	#N/A	#N/A	#N/A	#N/A	0.662643	1.34847	4.96948	0	1
CDEST_01058.1	CDEST_01058	338	chr1A	3535705	3536964	#N/A	Putative NF-kappa-B inhibitor-like protein	0	#N/A	#N/A	0	0	0	#N/A				#N/A	CH63R_02810.1	96.7	1.00595	1	2.42158	6.42307	13.7306	1	1
CDEST_01059.1	CDEST_01059	160	chr1A	3537320	3538331	#N/A	hypothetical protein CDEST_01059	1	Non-effector	SignalP-noTM	1	1	0	#N/A				#N/A	CH63R_02811.1	96.9	1	1	61.7637	106.976	503.703	1	1
CDEST_01060.1	CDEST_01060	70	chr1A	3540428	3540681	#N/A	hypothetical protein CDEST_01060	0	#N/A	#N/A	0	0	0	#N/A				#N/A	CH63R_02812.1	86.2	0.308511	0.414286	0.165661	1.34847	2.20866	0	1
CDEST_01061.1	CDEST_01061	801	chr1A	3542410	3546046	#N/A	Putative SAPK-interacting protein 1, Pleckstrin-homology	0	#N/A	#N/A	0	0	0	#N/A				#N/A	CH63R_02813.1	99.5	0.998752	0.998752	8.30378	22.6965	22.4453	1	1
CDEST_01062.1	CDEST_01062	386	chr1A	3546176	3547590	#N/A	Putative proline-rich protein PRCC	0	#N/A	#N/A	0	0	0	#N/A				#N/A	CH63R_02814.1	92.8	1	1.00259	11.236	11.5163	21.3045	1	1
CDEST_01063.1	CDEST_01063	486	chr1A	3547592	3549595	#N/A	hypothetical protein CDEST_01063	0	#N/A	#N/A	0	0	0	#N/A				#N/A	CH63R_02815.1	96.3	1.0125	1	0.746893	2.90943	7.33439	1	1
CDEST_01064.1	CDEST_01064	2551	chr1A	3553648	3563039	#N/A	Putative ubiquitin specific protease, papain-like cysteine peptidase superfamily	0	#N/A	#N/A	0	0	0	#N/A				#N/A	CH63R_02816.1	97.9	0.993344	0.994512	7.73087	5.61756	9.57621	1	1
CDEST_01065.1	CDEST_01065	244	chr1A	3565271	3566770	#N/A	Putative RNase P, subunit Pop3	0	#N/A	#N/A	0	0	0	#N/A				#N/A	CH63R_02817.1	97.5	1	1	25.1211	16.3924	12.3302	1	1
CDEST_01066.1	CDEST_01066	429	chr1A	3567761	3569112	#N/A	hypothetical protein CDEST_01066	0	#N/A	#N/A	0	0	0	#N/A				#N/A	CH63R_02818.1	90	0.893678	0.724942	0.831861	0.843796	0.479826	0	1
CDEST_01067.1	CDEST_01067	704	chr1A	3569762	3572107	#N/A	Putative nucleolar complex-associated protein	0	#N/A	#N/A	0	0	0	#N/A				#N/A	CH63R_02819.1	99.6	1	1	12.748	14.4415	4.52063	1	1
CDEST_01068.1	CDEST_01068	187	chr1A	3572282	3573425	#N/A	Putative 60S ribosome subunit biogenesis protein NIP7, pre-PUA	0	#N/A	#N/A	0	0	0	#N/A				#N/A	CH63R_02820.1	100	1	1	62.3925	110.628	38.4044	1	1
CDEST_01069.1	CDEST_01069	482	chr1A	3573427	3575781	#N/A	Putative aspartate/glutamate/uridylate kinase, glutamate/acetylglutamate kinase, PUA	0	#N/A	#N/A	0	0	0	#N/A				#N/A	CH63R_02821.1	98.6	1	1.00622	30.4395	16.1584	12.1008	1	1
CDEST_01070.1	CDEST_01070	277	chr1A	3576368	3577563	#N/A	Putative peptidase M76, ATP23	0	#N/A	#N/A	0	0	0	#N/A				#N/A	CH63R_02822.1	97.8	1	1.00361	17.8482	20.1215	24.1996	1	1
CDEST_01071.1	CDEST_01071	394	chr1A	3577568	3579224	#N/A	Putative serine/threonine-protein kinase, active	0	#N/A	#N/A	0	0	0	#N/A				#N/A	CH63R_02823.1	100	1	1	25.1408	55.8349	81.7464	1	1
CDEST_01072.1	CDEST_01072	365	chr1A	3580008	3581209	#N/A	hypothetical protein CDEST_01072	0	#N/A	#N/A	0	0	0	#N/A				#N/A	CH63R_02824.1	95.8	0.967213	0.969863	0.169044	0.342899	0.439418	0	1
CDEST_01073.1	CDEST_01073	79	chr1A	3581745	3581984	#N/A	hypothetical protein CDEST_01073	0	#N/A	#N/A	0	0	0	#N/A				#N/A	#N/A	#N/A	#N/A	#N/A	0.165661	0	0	0	1
CDEST_01074.1	CDEST_01074	284	chr1A	3582033	3585734	#N/A	Putative TIP41-like protein	0	#N/A	#N/A	0	0	0	#N/A				#N/A	CH63R_02825.1	99.6	1	1	15.033	11.3878	17.4896	1	1
CDEST_01075.1	CDEST_01075	633	chr1A	3583671	3585729	#N/A	hypothetical protein CDEST_01075	0	#N/A	#N/A	0	0	0	#N/A				#N/A	CH63R_02826.1	91.8	1	1	17.5592	9.8349	12.931	1	1
CDEST_01076.1	CDEST_01076	605	chr1A	3586025	3588053	#N/A	Putative helicase, P-loop containing nucleoside triphosphate hydrolase	0	#N/A	#N/A	0	0	0	#N/A				#N/A	CH63R_02827.1	99	1	1	28.108	23.1519	13.0541	1	1
CDEST_01077.1	CDEST_01077	725	chr1A	3588456	3591967	#N/A	hypothetical protein CDEST_01077	0	#N/A	#N/A	0	0	0	#N/A				#N/A	CH63R_02828.1	93.8	1	1.00276	28.213	12.7477	12.6664	1	1
CDEST_01078.1	CDEST_01078	384	chr1A	3593504	3596861	#N/A	Putative K domain-containing protein	0	#N/A	#N/A	0	0	0	#N/A				#N/A	CH63R_02829.1	99.7	1	1	112.726	149.387	157.658	1	1
CDEST_01079.1	CDEST_01079	417	chr1A	3597268	3600491	#N/A	hypothetical protein CDEST_01079	0	#N/A	#N/A	0	0	0	#N/A				#N/A	CH63R_02830.1	99.3	1	1	24.1767	9.89656	8.81617	1	1
CDEST_01080.1	CDEST_01080	783	chr1A	3600493	3604324	#N/A	Putative tyrosine-specific protein phosphatase	0	#N/A	#N/A	0	0	0	#N/A				#N/A	CH63R_02831.1	99.6	1	1	12.841	20.8742	27.0322	1	1
CDEST_01081.1	CDEST_01081	211	chr1A	3611188	3613408	#N/A	hypothetical protein CDEST_01081	0	#N/A	#N/A	0	0	0	#N/A				#N/A	#N/A	#N/A	#N/A	#N/A	7.15719	5.07762	8.13559	1	0
CDEST_01082.1	CDEST_01082	138	chr1A	3619836	3621022	#N/A	hypothetical protein CDEST_01082	0	#N/A	#N/A	0	0	0	#N/A				#N/A	CH63R_02832.1	91.7	1	0.869565	2.15359	1.34847	2.76082	0	1
CDEST_01083.1	CDEST_01083	65	chr1A	3621887	3622392	#N/A	hypothetical protein CDEST_01083	0	#N/A	#N/A	0	0	0	#N/A				#N/A	#N/A	#N/A	#N/A	#N/A	2.15359	8.09081	1.65649	1	0
CDEST_01084.1	CDEST_01084	1161	chr1A	3622394	3626833	#N/A	hypothetical protein CDEST_01084	0	#N/A	#N/A	0	0	0	#N/A				#N/A	CH63R_02833.1	88.7	0.929167	0.960379	26.1694	8.00774	13.8687	1	1
CDEST_01085.1	CDEST_01085	387	chr1A	3626963	3628547	#N/A	Putative phosphotransferase KptA/Tpt1, RNA 2'-phosphotransferase domain-containing protein	0	#N/A	#N/A	0	0	0	#N/A				#N/A	CH63R_02834.1	95.9	0.956072	0.956072	50.8921	15.944	10.3458	1	1
CDEST_01086.1	CDEST_01086	396	chr1A	3628695	3629967	#N/A	hypothetical protein CDEST_01086	0	#N/A	#N/A	0	0	0	#N/A				#N/A	CH63R_02835.1	94	1	1.00253	0.802272	0.309996	1.19076	0	1
CDEST_01087.1	CDEST_01087	313	chr1A	3630634	3631860	#N/A	Putative rRNA-processing protein Efg1	0	#N/A	#N/A	0	0	0	#N/A				#N/A	CH63R_02836.1	90.7	1	1	18.0493	22.9446	12.1406	1	1
CDEST_01088.1	CDEST_01088	1050	chr1A	3632003	3635745	#N/A	Putative GATOR complex protein MIO, zinc-ribbon	0	#N/A	#N/A	0	0	0	#N/A				#N/A	CH63R_02837.1	95.7	1.02961	0.59619	2.24759	5.53498	6.44046	1	1
CDEST_01089.1	CDEST_01089	326	chr1A	3637175	3641929	#N/A	Putative histidine phosphatase superfamily, clade-1	0	#N/A	#N/A	0	0	0	#N/A				#N/A	CH63R_02839.1	89.1	0.950178	0.819018	27.6576	23.3489	35.5476	1	1
CDEST_01090.1	CDEST_01090	442	chr1A	3641937	3647544	#N/A	hypothetical protein CDEST_01090	0	#N/A	#N/A	0	0	0	#N/A				#N/A	CH63R_02840.1	97.6	0.949772	0.941176	21.9028	6.24124	66.6444	1	1
CDEST_01091.1	CDEST_01091	744	chr1A	3650242	3653378	#N/A	Putative Rab-GAP-TBC domain-containing protein	0	#N/A	#N/A	0	0	0	#N/A				#N/A	CH63R_02841.1	98.7	1	1	14.9665	14.6254	18.0156	1	1
CDEST_01092.1	CDEST_01092	258	chr1A	3654384	3655213	#N/A	hypothetical protein CDEST_01092	0	#N/A	#N/A	0	0	0	#N/A				#N/A	CH63R_02843.1	79.8	1.16889	1.01938	0	0	0	0	1
CDEST_01093.1	CDEST_01093	515	chr1A	3656432	3658255	#N/A	Putative P-loop containing nucleoside triphosphate hydrolase, SNF2-like domain superfamily	0	#N/A	#N/A	0	0	0	#N/A				#N/A	CH63R_02845.1	67.3	0.967146	0.914563	0	0	0	0	1
CDEST_01094.1	CDEST_01094	61	chr1A	3659865	3660323	#N/A	hypothetical protein CDEST_01094	0	#N/A	#N/A	0	0	0	#N/A				#N/A	CH63R_02846.1	88.5	0.445255	1	0	0	0	0	1
CDEST_01095.1	CDEST_01095	173	chr1A	3661946	3662467	#N/A	hypothetical protein CDEST_01095	0	#N/A	#N/A	0	0	0	#N/A				#N/A	CH63R_02848.1	78	0.886179	0.630058	29.0235	0	0	1	1
CDEST_01096.1	CDEST_01096	1197	chr1A	3663923	3668067	#N/A	Putative serine/threonine-protein kinase, active	0	#N/A	#N/A	0	0	0	#N/A				#N/A	CH63R_02849.1	99.5	1	0.956558	71.68	12.3842	19.3602	1	1
CDEST_01097.1	CDEST_01097	173	chr1A	3672691	3673261	#N/A	hypothetical protein CDEST_01097	0	#N/A	#N/A	0	0	0	#N/A				#N/A	CH63R_02850.1	84.6	1.00535	1.08671	0.86453	0	0.434824	0	1
CDEST_01098.1	CDEST_01098	687	chr1A	3674603	3677311	#N/A	Putative F-box domain, leucine-rich repeat domain superfamily, F-box-like domain superfamily	0	#N/A	#N/A	0	0	0	#N/A				#N/A	CH63R_02851.1	99	1	1	4.19955	9.29622	18.9319	1	1
CDEST_01099.1	CDEST_01099	449	chr1A	3677313	3679493	#N/A	Putative RNA polymerase II nuclear localization protein Iwr1	0	#N/A	#N/A	0	0	0	#N/A				#N/A	CH63R_02852.1	89.1	1	1.00223	36.7874	12.5164	10.8992	1	1
CDEST_01100.1	CDEST_01100	593	chr1A	3681913	3683940	#N/A	Putative AMP-activated kinase, glycogen-binding protein	0	#N/A	#N/A	0	0	0	#N/A				#N/A	CH63R_02853.1	97.7	1	0.947723	1.99304	11.5542	37.694	1	1
CDEST_01101.1	CDEST_01101	670	chr1A	3684233	3686576	#N/A	hypothetical protein CDEST_01101	0	#N/A	#N/A	0	0	0	#N/A				#N/A	CH63R_02854.1	85.4	0.385882	0.244776	1.77726	1.67735	0.641976	1	1
CDEST_01102.1	CDEST_01102	716	chr1A	3687118	3690739	#N/A	hypothetical protein CDEST_01102	0	#N/A	#N/A	0	0	0	#N/A				#N/A	CH63R_02855.1	88.3	1.04064	1.0014	8.55746	13.0819	9.66638	1	1
CDEST_01103.1	CDEST_01103	554	chr1A	3693822	3696723	#N/A	Putative major facilitator superfamily, MFS transporter superfamily	0	#N/A	#N/A	0	0	0	#N/A				#N/A	CH63R_02856.1	97.2	0.833333	0.32491	3.25768	9.15998	8.15322	1	1
CDEST_01104.1	CDEST_01104	773	chr1A	3696859	3699242	#N/A	Putative heterokaryon incompatibility	0	#N/A	#N/A	0	0	0	#N/A				#N/A	CH63R_02857.1	90.8	1.0013	1	0.0352489	0.429169	0.486382	0	1
CDEST_01105.1	CDEST_01105	546	chr1A	3699446	3703510	#N/A	Putative tannase/feruloyl esterase, alpha/Beta hydrolase	0	#N/A	#N/A	0	0	0	#N/A				#N/A	CH63R_02858.1	96.7	0.917647	1	23.633	2.11702	0.72103	1	1
CDEST_01106.1	CDEST_01106	261	chr1A	3704088	3704873	#N/A	Putative glucosamine/galactosamine-6-phosphate isomerase, nagB/RpiA transferase	0	#N/A	#N/A	0	0	0	#N/A				#N/A	CH63R_02859.1	99.6	1	1	42.7415	20.7684	30.1724	1	1
CDEST_01107.1	CDEST_01107	579	chr1A	3708913	3712138	#N/A	Putative Zinc finger, MYND-type, tetratricopeptide-like helical domain superfamily	0	#N/A	#N/A	0	0	0	#N/A				#N/A	CH63R_02860.1	98.8	0.97074	0.974093	34.283	47.4953	60.2187	1	1
CDEST_01108.1	CDEST_01108	390	chr1A	3713064	3714707	#N/A	Putative Thioredoxin domain-containing protein	1	Non-effector	SignalP-noTM	1	0	0	#N/A				#N/A	CH63R_02861.1	95.2	0.881579	0.858974	1.98527	12.6345	11.3258	1	1
CDEST_01109.1	CDEST_01109	412	chr1A	3719310	3720876	#N/A	Putative peptidase S8 propeptide/proteinase inhibitor I9	1	Non-effector	SignalP-noTM	1	0	0	#N/A				#N/A	CH63R_02862.1	98.1	1	1	0.109199	298.321	177.053	1	1
CDEST_01110.1	CDEST_01110	1499	chr1A	3721006	3726388	#N/A	Putative P-loop containing nucleoside triphosphate hydrolase, alpha/Beta hydrolase	0	#N/A	#N/A	0	0	0	#N/A				#N/A	CH63R_02863.1	91.4	1.03308	1	4.79253	2.38773	21.8665	1	1
CDEST_01111.1	CDEST_01111	690	chr1A	3732702	3735422	#N/A	hypothetical protein CDEST_01111	0	#N/A	#N/A	0	0	0	#N/A				#N/A	CH63R_02864.1	91.7	1.04088	1.03333	3.75922	6.81654	7.79804	1	1
CDEST_01112.1	CDEST_01112	317	chr1A	3735433	3736673	#N/A	Putative 6-phosphogluconate dehydrogenase, NADP-binding, 6-phosphogluconate dehydrogenase, domain 2	0	#N/A	#N/A	0	0	0	#N/A				#N/A	CH63R_02865.1	98	1	0.955836	3.64169	4.5137	6.49653	1	1
CDEST_01113.1	CDEST_01113	514	chr1A	3737281	3739575	#N/A	Putative major facilitator superfamily, MFS transporter superfamily	0	#N/A	#N/A	0	0	0	#N/A				#N/A	CH63R_02866.1	98.4	1	1	1.53881	4.31416	7.15621	1	1
CDEST_01114.1	CDEST_01114	575	chr1A	3740071	3742431	#N/A	Putative flavin monooxygenase, FAD/NAD(P)-binding domain superfamily	0	#N/A	#N/A	0	0	0	#N/A				#N/A	CH63R_02867.1	99.8	1	1	0.294932	5.98421	5.85784	1	1
CDEST_01115.1	CDEST_01115	120	chr1A	3743625	3743987	#N/A	hypothetical protein CDEST_01115	1	Effector	SignalP-noTM	1	1	1	#N/A				#N/A	CH63R_02868.1	89.8	1	0.983333	0	0	0	0	1
CDEST_01116.1	CDEST_01116	610	chr1A	3747122	3749191	#N/A	Putative Zinc finger C2H2-type	0	#N/A	#N/A	0	0	0	#N/A				#N/A	CH63R_02869.1	98.7	1	1.00984	3.99772	53.5181	77.354	1	1
CDEST_01117.1	CDEST_01117	110	chr1A	3751877	3753046	#N/A	hypothetical protein CDEST_01117	0	#N/A	#N/A	0	0	0	#N/A				#N/A	CH63R_02870.1	65.2	1	1.01818	54.9994	45.8479	145.219	1	1
CDEST_01118.1	CDEST_01118	254	chr1A	3753512	3754339	#N/A	hypothetical protein CDEST_01118	0	#N/A	#N/A	0	0	0	#N/A				#N/A	CH63R_02871.1	71.9	0.604743	0.602362	21.4817	27.1024	57.01	1	1
CDEST_01119.1	CDEST_01119	90	chr1A	3755145	3756529	#N/A	Putative polyketide synthase, ketoreductase domain, NAD(P)-binding domain superfamily	0	#N/A	#N/A	0	0	0	#N/A				#N/A	#N/A	#N/A	#N/A	#N/A	0	0	0	0	1
CDEST_01120.1	CDEST_01120	279	chr1A	3756531	3757579	#N/A	Putative polyketide synthase, ketoreductase domain, polyketide synthase, enoylreductase	0	#N/A	#N/A	0	0	0	#N/A				#N/A	#N/A	#N/A	#N/A	#N/A	0	0	0	0	1
CDEST_01121.1	CDEST_01121	100	chr1A	3757731	3758033	#N/A	Putative cytochrome P450	0	#N/A	#N/A	0	0	0	#N/A				#N/A	#N/A	#N/A	#N/A	#N/A	0	0	0	0	1
CDEST_01122.1	CDEST_01122	138	chr1A	3759173	3759589	#N/A	hypothetical protein CDEST_01122	0	#N/A	#N/A	0	0	0	#N/A				#N/A	#N/A	#N/A	#N/A	#N/A	0.165661	0	0	0	1
CDEST_01123.1	CDEST_01123	590	chr1A	3760431	3762595	#N/A	hypothetical protein CDEST_01123	0	#N/A	#N/A	0	0	0	#N/A				#N/A	CH63R_02875.1	89.8	1.08475	0.976271	0.21478	0	3.70896	1	1
CDEST_01124.1	CDEST_01124	1053	chr1A	3762971	3766795	#N/A	Putative AAA+ ATPase domain, ATPase, AAA-type, core	0	#N/A	#N/A	0	0	0	#N/A				#N/A	CH63R_02876.1	95.4	1.00286	1	0.881178	0.306558	7.54865	1	1
CDEST_01125.1	CDEST_01125	298	chr1A	3767228	3768198	#N/A	Putative NmrA-like domain, NAD(P)-binding domain superfamily	1	Non-effector	#N/A	1	1	0	#N/A				#N/A	CH63R_02877.1	95.3	1	1	0.164557	0.889955	0.190573	0	1
CDEST_01126.1	CDEST_01126	134	chr1A	3769010	3769710	#N/A	hypothetical protein CDEST_01126	1	Effector	#N/A	1	1	1	#N/A				#N/A	#N/A	#N/A	#N/A	#N/A	0	0	0	0	1
CDEST_01127.1	CDEST_01127	669	chr1A	3771902	3775258	#N/A	Putative six-bladed beta-propeller, TolB	1	Non-effector	SignalP-noTM	1	0	0	#N/A				#N/A	CH63R_02881.1	96.9	1.003	1	1.71814	0.336033	0.643058	0	1
CDEST_01128.1	CDEST_01128	354	chr1A	3775954	3777526	#N/A	Putative Sin3 binding protein	0	#N/A	#N/A	0	0	0	#N/A				#N/A	CH63R_02883.1	98.9	1	1.00282	32.1027	34.9193	58.4669	1	1
CDEST_01129.1	CDEST_01129	662	chr1A	3783923	3787068	#N/A	Putative DNA topoisomerase, type IA, TOPRIM domain, DNA topoisomerase, type IA, central	0	#N/A	#N/A	0	0	0	#N/A				#N/A	CH63R_02884.1	98.2	1.00909	1.00604	2.28318	2.89022	4.62743	1	1
CDEST_01130.1	CDEST_01130	350	chr1A	3787810	3788996	#N/A	putative O-methyltransferase UstE	0	#N/A	#N/A	0	0	0	#N/A				#N/A	CH63R_02885.1	97.7	1	1	15.4145	61.0873	104.117	1	1
CDEST_01131.1	CDEST_01131	308	chr1A	3789158	3790782	#N/A	Putative HAD-superfamily hydrolase, subfamily IIA, HAD superfamily	0	#N/A	#N/A	0	0	0	#N/A				#N/A	CH63R_02886.1	99	1	1	24.8406	23.0066	15.6845	1	1
CDEST_01132.1	CDEST_01132	113	chr1A	3792855	3793196	#N/A	hypothetical protein CDEST_01132	0	#N/A	#N/A	0	0	0	#N/A				#N/A	#N/A	#N/A	#N/A	#N/A	0	0	1.10433	0	1
CDEST_01133.1	CDEST_01133	175	chr1A	3793611	3794850	#N/A	hypothetical protein CDEST_01133	0	#N/A	#N/A	0	0	0	#N/A				#N/A	CH63R_02887.1	98.9	1	1	6.90154	44.1552	19.6	1	1
CDEST_01134.1	CDEST_01134	183	chr1A	3794852	3796293	#N/A	hypothetical protein CDEST_01134	0	#N/A	#N/A	1	0	0	#N/A				#N/A	CH63R_02888.1	98.7	1	0.814208	69.4913	68.243	129.753	1	1
CDEST_01135.1	CDEST_01135	730	chr1A	3796499	3799663	#N/A	Putative von Willebrand factor, type A, ku70/Ku80 beta-barrel domain, SPOC-like domain superfamily	0	#N/A	#N/A	0	0	0	#N/A				#N/A	CH63R_02889.1	98.5	1	1	7.60517	5.48706	6.47919	1	1
CDEST_01136.1	CDEST_01136	542	chr1A	3799687	3801533	#N/A	Putative ribonuclease H-like superfamily	0	#N/A	#N/A	0	0	0	#N/A				#N/A	CH63R_02890.1	95.9	1	1	0.131538	0.640522	0	0	1
CDEST_01137.1	CDEST_01137	106	chr1A	3802823	3803937	#N/A	Putative DnaJ domain, Chaperone J-domain superfamily	0	#N/A	#N/A	0	0	0	#N/A				#N/A	CH63R_02891.1	89	1	1.11321	188.356	134.847	95.5245	1	1
CDEST_01138.1	CDEST_01138	227	chr1A	3804223	3805219	#N/A	Putative ribosomal protein L24e/L24 superfamily	0	#N/A	#N/A	0	0	0	#N/A				#N/A	CH63R_02892.1	99	0.894273	0.894273	76.3946	104.657	36.6626	1	1
CDEST_01139.1	CDEST_01139	163	chr1A	3805221	3806799	#N/A	hypothetical protein CDEST_01139	0	#N/A	#N/A	0	0	0	#N/A				#N/A	CH63R_02893.1	98.2	1	1	23.0573	72.2776	50.8726	1	1
CDEST_01140.1	CDEST_01140	197	chr1A	3806887	3807579	#N/A	hypothetical protein CDEST_01140	0	#N/A	#N/A	0	0	0	#N/A				#N/A	#N/A	#N/A	#N/A	#N/A	0.199152	0	0	0	1
CDEST_01141.1	CDEST_01141	92	chr1A	3808648	3808926	#N/A	hypothetical protein CDEST_01141	1	Effector	SignalP-noTM	0	1	1	#N/A				#N/A	CH63R_02894.1	93	0.513514	0.619565	0	0	0.552165	0	1
CDEST_01142.1	CDEST_01142	54	chr1A	3811781	3812607	#N/A	hypothetical protein CDEST_01142	0	#N/A	#N/A	0	0	0	#N/A				#N/A	CH63R_02895.1	96.3	0.406015	1	0.828304	4.04541	1.65649	0	1
CDEST_01143.1	CDEST_01143	216	chr1A	3812744	3813593	#N/A	hypothetical protein CDEST_01143	0	#N/A	#N/A	0	0	0	#N/A				#N/A	#N/A	#N/A	#N/A	#N/A	4.23036	16.8006	24.1419	1	1
CDEST_01144.1	CDEST_01144	463	chr1A	3813590	3815620	#N/A	Putative Zinc finger C2H2-type	0	#N/A	#N/A	0	0	0	#N/A				#N/A	CH63R_02896.1	99.6	1	1	23.7919	93.9701	115.998	1	1
CDEST_01145.1	CDEST_01145	391	chr1A	3816451	3818721	#N/A	Putative MFS transporter superfamily	0	#N/A	#N/A	0	0	0	#N/A				#N/A	CH63R_02897.1	99.2	1	1	51.2218	49.4344	90.991	1	1
CDEST_01146.1	CDEST_01146	264	chr1A	3819842	3821173	#N/A	hypothetical protein CDEST_01146	0	#N/A	#N/A	0	0	0	#N/A				#N/A	CH63R_02898.1	94.1	0.14978	0.128788	31.0191	2.09664	4.49884	1	1
CDEST_01147.1	CDEST_01147	851	chr1A	3821506	3824511	#N/A	Putative inhibitor of growth histone-binding protein	0	#N/A	#N/A	0	0	0	#N/A				#N/A	#N/A	#N/A	#N/A	#N/A	9.00689	18.9211	25.701	1	1
CDEST_01148.1	CDEST_01148	719	chr1A	3825057	3827472	#N/A	Putative XPG/Rad2 endonuclease, XPG-I domain, PIN-like domain superfamily	0	#N/A	#N/A	0	0	0	#N/A				#N/A	CH63R_02899.1	88	0.474206	0.997218	1.69972	1.24011	1.71338	1	1
CDEST_01149.1	CDEST_01149	920	chr1A	3827474	3830926	#N/A	Putative MIF4G-like, type 3, initiation factor eIF-4 gamma, MA3	0	#N/A	#N/A	0	0	0	#N/A				#N/A	CH63R_02900.1	99.8	0.672113	0.670652	9.83153	9.81312	10.495	1	1
CDEST_01150.1	CDEST_01150	89	chr1A	3831316	3832481	#N/A	Putative dolichol phosphate-mannose biosynthesis regulatory	0	#N/A	#N/A	1	0	0	#N/A				#N/A	CH63R_02901.1	100	1	1	132.529	125.408	165.649	1	1
CDEST_01151.1	CDEST_01151	1121	chr1A	3832484	3836130	#N/A	Putative WD40-repeat-containing domain superfamily	0	#N/A	#N/A	0	0	0	#N/A				#N/A	CH63R_02902.1	98.8	1.00089	1	8.31059	9.55559	31.1512	1	1
CDEST_01152.1	CDEST_01152	184	chr1A	3838652	3840921	#N/A	Putative NTF2-like domain superfamily protein	0	#N/A	#N/A	0	0	0	#N/A				#N/A	CH63R_02903.1	96.4	1	0.907609	29.7041	48.6926	144.188	1	1
CDEST_01153.1	CDEST_01153	893	chr1A	3841722	3845533	#N/A	Putative heterokaryon incompatibility	0	#N/A	#N/A	0	0	0	#N/A				#N/A	#N/A	#N/A	#N/A	#N/A	3.29483	3.66369	8.87039	1	1
CDEST_01154.1	CDEST_01154	1452	chr1A	3845947	3851596	#N/A	Putative bromodomain, helicase, Helicase superfamily 1/2, ATP-binding domain-containing protein	0	#N/A	#N/A	0	0	0	#N/A				#N/A	CH63R_02904.1	99.7	1	1	34.8433	37.6176	36.6924	1	1
CDEST_01155.1	CDEST_01155	590	chr1A	3851598	3854441	#N/A	Putative WD40/YVTN repeat-like-containing domain superfamily	0	#N/A	#N/A	0	0	0	#N/A				#N/A	CH63R_02905.1	98.3	1	1	35.1523	18.7876	22.7483	1	1
CDEST_01156.1	CDEST_01156	194	chr1A	3854838	3855552	#N/A	hypothetical protein CDEST_01156	0	#N/A	#N/A	0	0	0	#N/A				#N/A	CH63R_02906.1	88.9	0.491468	0.742268	1.42866	0	1.78893	1	1
CDEST_01157.1	CDEST_01157	75	chr1A	3855622	3856167	#N/A	hypothetical protein CDEST_01157	0	#N/A	#N/A	0	0	0	#N/A				#N/A	#N/A	#N/A	#N/A	#N/A	0.828304	0	1.65649	1	1
CDEST_01158.1	CDEST_01158	311	chr1A	3856366	3857606	#N/A	hypothetical protein CDEST_01158	0	#N/A	#N/A	0	0	0	#N/A				#N/A	CH63R_02907.1	96.8	0.996785	0.996785	1.1408	1.26204	11.3434	1	1
CDEST_01159.1	CDEST_01159	372	chr1A	3858176	3859515	#N/A	Putative SWR1-complex protein 5/Craniofacial development protein 1/2	0	#N/A	#N/A	0	0	0	#N/A				#N/A	CH63R_02908.1	88	1.00536	1.00806	3.09534	5.35797	8.58091	1	1
CDEST_01160.1	CDEST_01160	240	chr1A	3859546	3860774	#N/A	Putative DSBA-like thioredoxin domain, Thioredoxin-like superfamily	0	#N/A	#N/A	0	0	0	#N/A				#N/A	CH63R_02909.1	81.3	1.01613	1.05	4.80463	52.1531	119.082	1	1
CDEST_01161.1	CDEST_01161	309	chr1A	3860921	3862303	#N/A	Putative short-chain dehydrogenase/reductase SDR, NAD(P)-binding domain superfamily	0	#N/A	#N/A	0	0	0	#N/A				#N/A	CH63R_02910.1	99	1	1	0.9413	13.1515	34.3218	1	1
CDEST_01162.1	CDEST_01162	547	chr1A	3862305	3864299	#N/A	Putative aldolase-type TIM barrel, tRNA-dihydrouridine synthase, DUS-like, FMN-binding protein	0	#N/A	#N/A	0	0	0	#N/A				#N/A	CH63R_02911.1	98.5	1	1	41.726	27.8857	16.1888	1	1
CDEST_01163.1	CDEST_01163	818	chr1A	3864639	3869425	#N/A	hypothetical protein CDEST_01163	0	#N/A	#N/A	0	0	0	#N/A				#N/A	CH63R_02912.1	95.5	1	1.00122	30.3209	38.7119	57.8556	1	1
CDEST_01164.1	CDEST_01164	63	chr1A	3870523	3870714	#N/A	hypothetical protein CDEST_01164	0	#N/A	#N/A	0	0	0	#N/A				#N/A	CH63R_02913.1	92.1	1	1	0.165661	0	0	0	1
CDEST_01165.1	CDEST_01165	128	chr1A	3878234	3881199	#N/A	hypothetical protein CDEST_01165	0	#N/A	#N/A	0	0	0	#N/A				#N/A	CH63R_02914.1	91.4	0.327103	0.273438	11.9276	1.34847	4.96948	1	1
CDEST_01166.1	CDEST_01166	289	chr1A	3881201	3885114	#N/A	Putative alpha carbonic anhydrase domain, carbonic anhydrase, alpha-class	1	Non-effector	SignalP-noTM	0	1	0	#N/A				#N/A	CH63R_02915.1	99.3	0.99654	0.99654	4.22831	16.2229	33.1672	1	1
CDEST_01167.1	CDEST_01167	102	chr1A	3885116	3886154	#N/A	hypothetical protein CDEST_01167	0	#N/A	#N/A	0	0	0	#N/A				#N/A	#N/A	#N/A	#N/A	#N/A	94.4266	12.1362	15.4606	1	1
CDEST_01168.1	CDEST_01168	86	chr1A	3886156	3886674	#N/A	hypothetical protein CDEST_01168	0	#N/A	#N/A	0	0	0	#N/A				#N/A	CH63R_02916.1	98.8	1	1	46.5507	5.39387	6.07381	1	1
CDEST_01169.1	CDEST_01169	1618	chr1A	3888390	3894161	#N/A	Putative ATPase family AAA domain-containing protein ATAD2	0	#N/A	#N/A	0	0	0	#N/A				#N/A	CH63R_02917.1	98.3	1.00062	1	7.9924	12.3155	12.7016	1	1
CDEST_01170.1	CDEST_01170	542	chr1A	3895285	3897190	#N/A	Putative serine/threonine-protein kinase haspin	0	#N/A	#N/A	0	0	0	#N/A				#N/A	CH63R_02918.1	96.5	1	1	3.28844	6.61873	8.45383	1	1
CDEST_01171.1	CDEST_01171	439	chr1A	3897381	3900256	#N/A	Putative PAT complex subunit CCDC47 protein	0	#N/A	#N/A	0	0	0	#N/A				#N/A	CH63R_02919.1	98.7	0.888383	0.888383	55.3239	54.99	74.1937	1	1
CDEST_01172.1	CDEST_01172	115	chr1A	3899152	3900161	#N/A	Putative thiamine-binding protein	0	#N/A	#N/A	0	0	0	#N/A				#N/A	CH63R_02920.1	91.2	1	1.08696	517.193	250.815	263.935	1	1
CDEST_01173.1	CDEST_01173	327	chr1A	3900372	3902321	#N/A	hypothetical protein CDEST_01173	1	Non-effector	SignalP-noTM	1	0	0	#N/A				#N/A	CH63R_02921.1	99.3	0.851735	0.825688	144.788	57.1569	23.6042	1	1
CDEST_01174.1	CDEST_01174	380	chr1A	3903683	3904825	#N/A	Putative PLC-like phosphodiesterase, TIM beta/alpha-barrel domain superfamily	1	Non-effector	SignalP-noTM	1	0	0	#N/A				#N/A	CH63R_02922.1	99.5	1	1	0.361758	0.326149	0.417774	0	1
CDEST_01175.1	CDEST_01175	477	chr1A	3908870	3910861	#N/A	Putative cdc37 domain-containing protein	0	#N/A	#N/A	0	0	0	#N/A				#N/A	CH63R_02923.1	99.4	1	1	29.5947	28.5031	38.8669	1	1
CDEST_01176.1	CDEST_01176	264	chr1A	3911034	3912051	#N/A	Putative calcineurin-like phosphoesterase domain, ApaH type, metallo-dependent phosphatase	0	#N/A	#N/A	0	0	0	#N/A				#N/A	CH63R_02924.1	96	1	0.950758	2.00332	3.14497	3.37413	1	1
CDEST_01177.1	CDEST_01177	1893	chr1A	3912243	3919757	#N/A	Putative TATA-binding protein-associated factor Mot1	0	#N/A	#N/A	0	0	0	#N/A				#N/A	CH63R_02925.1	99.1	1.00318	1.00053	14.9927	13.5911	17.2663	1	1
CDEST_01178.1	CDEST_01178	50	chr1A	3921804	3922068	#N/A	hypothetical protein CDEST_01178	0	#N/A	#N/A	0	0	0	#N/A				#N/A	#N/A	#N/A	#N/A	#N/A	1.49095	1.34847	3.86515	1	0
CDEST_01179.1	CDEST_01179	1199	chr1A	3922755	3926940	#N/A	Putative structural maintenance of chromosomes protein	0	#N/A	#N/A	0	0	0	#N/A				#N/A	CH63R_02926.1	97.9	1	1	11.8433	24.6355	29.0641	1	1
CDEST_01180.1	CDEST_01180	1011	chr1A	3938993	3943110	#N/A	Putative P-type ATPase, HAD superfamily, P-type ATPase, transmembrane domain superfamily	0	#N/A	#N/A	0	0	0	#N/A				#N/A	CH63R_02929.1	99.2	0.995079	1	236.394	446.795	195.874	1	1
CDEST_01181.1	CDEST_01181	140	chr1A	3944607	3945029	#N/A	hypothetical protein CDEST_01181	0	#N/A	#N/A	0	0	0	#N/A				#N/A	CH63R_02930.1	90.7	1	1	0	0	0	0	1
CDEST_01182.1	CDEST_01182	144	chr1A	3951156	3951597	#N/A	hypothetical protein CDEST_01182	1	Non-effector	#N/A	1	1	0	#N/A				#N/A	CH63R_02931.1	92.4	0.8	1	0.165661	1.34847	1.10433	0	1
CDEST_01183.1	CDEST_01183	153	chr1A	3951599	3954583	#N/A	hypothetical protein CDEST_01183	0	#N/A	#N/A	0	0	0	#N/A				#N/A	#N/A	#N/A	#N/A	#N/A	19.458	22.5152	43.7595	1	1
CDEST_01184.1	CDEST_01184	711	chr1A	3965732	3969110	#N/A	Putative transcription factor Ste12, Zinc finger C2H2-type, Zinc finger C2H2 superfamily	0	#N/A	#N/A	0	0	0	#N/A				#N/A	CH63R_02932.1	98.7	1	1.00281	89.1847	224.449	225.344	1	1
CDEST_01185.1	CDEST_01185	427	chr1A	3969170	3971083	#N/A	hypothetical protein CDEST_01185	0	#N/A	#N/A	0	0	0	#N/A				#N/A	CH63R_02933.1	84	0.933185	0.981265	21.4369	18.6684	5.06684	1	1
CDEST_01186.1	CDEST_01186	604	chr1A	3971288	3974280	#N/A	Putative coronin, WD40/YVTN repeat-like-containing domain superfamily	0	#N/A	#N/A	0	0	0	#N/A				#N/A	#N/A	#N/A	#N/A	#N/A	43.589	54.1228	54.9631	1	1
CDEST_01187.1	CDEST_01187	1511	chr1A	3975243	3980041	#N/A	Putative pleckstrin domain, PH-like domain superfamily, anillin domain-containing protein	0	#N/A	#N/A	0	0	0	#N/A				#N/A	CH63R_02934.1	99.1	0.699387	0.980807	11.7355	17.8282	32.3188	1	1
CDEST_01188.1	CDEST_01188	258	chr1A	3982985	3983979	#N/A	Putative histidine biosynthesis protein	0	#N/A	#N/A	0	0	0	#N/A				#N/A	CH63R_02935.1	98.4	1	1	28.7565	37.3397	29.2743	1	1
CDEST_01189.1	CDEST_01189	95	chr1A	3987184	3987771	#N/A	hypothetical protein CDEST_01189	0	#N/A	#N/A	0	0	0	#N/A				#N/A	CH63R_02937.1	77.1	0.941176	1.01053	2.15359	1.34847	4.41732	1	1
CDEST_01190.1	CDEST_01190	265	chr1A	3990915	3991774	#N/A	Putative glycoside hydrolase family 16, concanavalin A-like lectin/glucanase domain superfamily	1	Effector	SignalP-noTM	1	1	1	#N/A				#N/A	CH63R_02938.1	98.1	1	1	0.192859	2.60716	0.671265	0	1
CDEST_01191.1	CDEST_01191	85	chr1A	3994984	3995956	#N/A	hypothetical protein CDEST_01191	0	#N/A	#N/A	0	0	0	#N/A				#N/A	#N/A	#N/A	#N/A	#N/A	3.14755	1.34847	2.76082	1	0
CDEST_01192.1	CDEST_01192	259	chr1A	3999939	4003135	#N/A	Putative Zinc binding protein Ecl1/2/3	0	#N/A	#N/A	0	0	0	#N/A				#N/A	CH63R_02940.1	97.3	1	1.00386	57.6018	58.1306	135.176	1	1
CDEST_01193.1	CDEST_01193	697	chr1A	4006608	4009672	#N/A	Putative kelch-type beta propeller	1	Non-effector	SignalP-noTM	1	0	0	#N/A				#N/A	CH63R_02941.1	92.5	1.00215	0.670014	0.257029	0.802391	1.36464	1	1
CDEST_01194.1	CDEST_01194	410	chr1A	4010780	4012722	#N/A	hypothetical protein CDEST_01194	0	#N/A	#N/A	0	0	0	#N/A				#N/A	CH63R_02943.1	96.3	1	1	6.07822	18.4214	34.7349	1	1
CDEST_01195.1	CDEST_01195	313	chr1A	4013649	4014590	#N/A	Putative mRNA splicing factor SYF2	0	#N/A	#N/A	0	0	0	#N/A				#N/A	CH63R_02944.1	93.3	1.00321	1	14.1412	32.5396	32.8511	1	1
CDEST_01196.1	CDEST_01196	293	chr1A	4014596	4015785	#N/A	Putative NAD-dependent epimerase/dehydratase, NAD(P)-binding domain superfamily	0	#N/A	#N/A	0	0	0	#N/A				#N/A	CH63R_02945.1	90.6	1	1.09215	204.428	81.0056	154.793	1	1
CDEST_01197.1	CDEST_01197	60	chr1A	4015823	4016005	#N/A	hypothetical protein CDEST_01197	0	#N/A	#N/A	0	0	0	#N/A				#N/A	CH63R_02946.1	93.8	0.48	0.8	0.662643	0	0	0	1
CDEST_01198.1	CDEST_01198	273	chr1A	4016602	4017669	#N/A	Putative YEATS superfamily protein	0	#N/A	#N/A	0	0	0	#N/A				#N/A	CH63R_02947.1	99.6	0.864469	0.864469	37.6451	40.0465	34.5656	1	1
CDEST_01199.1	CDEST_01199	276	chr1A	4017671	4018709	#N/A	hypothetical protein CDEST_01199	0	#N/A	#N/A	0	0	0	#N/A				#N/A	CH63R_02948.1	81.9	1.02602	1	42.3781	42.414	42.9306	1	1
CDEST_01200.1	CDEST_01200	559	chr1A	4018711	4022183	#N/A	Putative mitochondrial distribution and morphology protein	0	#N/A	#N/A	0	0	0	#N/A				#N/A	CH63R_02949.1	98.4	1.00179	1	62.1983	31.9362	49.4659	1	1
CDEST_01201.1	CDEST_01201	64	chr1A	4022698	4022962	#N/A	hypothetical protein CDEST_01201	0	#N/A	#N/A	0	0	0	#N/A				#N/A	#N/A	#N/A	#N/A	#N/A	1.32529	0	0.552165	1	0
CDEST_01202.1	CDEST_01202	392	chr1A	4023840	4026621	#N/A	Putative inositol-pentakisphosphate 2-kinase	0	#N/A	#N/A	0	0	0	#N/A				#N/A	CH63R_02950.1	97.7	1	1	33.6152	45.199	87.89	1	1
CDEST_01203.1	CDEST_01203	462	chr1A	4026623	4028785	#N/A	Putative equilibrative nucleoside transporter, MFS transporter superfamily	0	#N/A	#N/A	0	0	0	#N/A				#N/A	CH63R_02951.1	99.6	1	1	7.9616	13.6427	20.0779	1	1
CDEST_01204.1	CDEST_01204	766	chr1A	4029490	4033255	#N/A	hypothetical protein CDEST_01204	0	#N/A	#N/A	0	0	0	#N/A				#N/A	CH63R_02952.1	97.6	0.984064	0.644909	0.961337	2.60102	10.0719	1	1
CDEST_01205.1	CDEST_01205	624	chr1A	4033490	4035855	#N/A	Putative glycosyl transferase CAP10 domain-containing protein	1	Non-effector	#N/A	1	0	0	GT90				#N/A	CH63R_02954.1	98.7	1.00483	1	10.0314	6.72426	12.7566	1	1
CDEST_01206.1	CDEST_01206	469	chr1A	4035857	4038417	#N/A	Putative RNA polymerase II associated factor Paf1	0	#N/A	#N/A	0	0	0	#N/A				#N/A	CH63R_02955.1	99.8	0.946695	0.946695	11.0613	16.183	11.6385	1	1
CDEST_01207.1	CDEST_01207	190	chr1A	4038663	4039855	#N/A	Putative retrieval of early ER protein Rer1	0	#N/A	#N/A	0	0	0	#N/A				#N/A	CH63R_02956.1	100	1	1	92.453	172.811	163.294	1	1
CDEST_01208.1	CDEST_01208	288	chr1A	4040397	4041631	#N/A	Putative enoyl-CoA hydratase/isomerase, ClpP/crotonase-like domain superfamily	0	#N/A	#N/A	0	0	0	#N/A				#N/A	CH63R_02957.1	100	1	1	75.4305	110.829	182.38	1	1
CDEST_01209.1	CDEST_01209	948	chr1A	4042347	4045709	#N/A	Putative SH3 domain, Zinc finger, RING-type, Zinc finger, RING/FYVE/PHD-type	0	#N/A	#N/A	0	0	0	#N/A				#N/A	CH63R_02958.1	95.9	1.0021	1.00527	15.7487	6.86683	15.9906	1	1
CDEST_01210.1	CDEST_01210	371	chr1A	4045838	4047306	#N/A	Putative cysteine synthase/cystathionine beta-synthase, pyridoxal-phosphate attachment	0	#N/A	#N/A	0	0	0	#N/A				#N/A	CH63R_02959.1	99.7	0.860789	1	29.1525	20.1598	20.8074	1	1
CDEST_01211.1	CDEST_01211	380	chr1A	4047308	4048813	#N/A	hypothetical protein CDEST_01211	0	#N/A	#N/A	0	0	0	#N/A				#N/A	CH63R_02960.1	86.8	1	1	50.8873	47.9438	25.2057	1	1
CDEST_01212.1	CDEST_01212	219	chr1A	4048976	4049795	#N/A	Putative large ribosomal subunit protein bL19	0	#N/A	#N/A	0	0	0	#N/A				#N/A	CH63R_02961.1	97.7	1	1	92.9297	56.223	42.2517	1	1
CDEST_01213.1	CDEST_01213	922	chr1A	4049797	4054154	#N/A	hypothetical protein CDEST_01213	0	#N/A	#N/A	0	0	0	#N/A				#N/A	CH63R_02962.1	99	1.00109	1	10.1862	19.9339	12.0232	1	1
CDEST_01214.1	CDEST_01214	205	chr1A	4056282	4057051	#N/A	hypothetical protein CDEST_01214	0	#N/A	#N/A	0	0	0	#N/A				#N/A	#N/A	#N/A	#N/A	#N/A	1.96424	1.51666	1.30961	1	0
CDEST_01215.1	CDEST_01215	821	chr1A	4057881	4060346	#N/A	Putative helicase XPB/Ssl2, Helicase superfamily 1/2, ATP-binding domain-containing protein	0	#N/A	#N/A	0	0	0	#N/A				#N/A	CH63R_02963.1	100	1	1	10.0444	16.333	22.0707	1	1
CDEST_01216.1	CDEST_01216	122	chr1A	4060678	4061465	#N/A	Putative Zinc finger, CHY-type	0	#N/A	#N/A	0	0	0	#N/A				#N/A	CH63R_02964.1	100	1	1	143.297	75.5142	62.9468	1	1
CDEST_01217.1	CDEST_01217	270	chr1A	4061552	4062605	#N/A	Putative proteasome alpha-subunit domain, proteasome, subunit alpha/beta, nucleophile aminohydrolase	0	#N/A	#N/A	0	0	0	#N/A				#N/A	CH63R_02965.1	98.5	1	1.00741	184.139	143.313	223.454	1	1
CDEST_01218.1	CDEST_01218	491	chr1A	4063037	4065533	#N/A	Putative zn(2)Cys(6) fungal-type DNA-binding domain-containing protein	0	#N/A	#N/A	0	0	0	#N/A				#N/A	CH63R_02966.1	96.7	1	1	5.19521	0.718659	0.612349	1	1
CDEST_01219.1	CDEST_01219	552	chr1A	4066677	4069249	#N/A	Putative FAD-binding oxidoreductase/transferase, type 4, FAD-linked oxidase-like protein	0	#N/A	#N/A	0	0	0	#N/A				#N/A	CH63R_02967.1	97.1	1	1	36.9887	27.8037	20.8246	1	1
CDEST_01220.1	CDEST_01220	815	chr1A	4071589	4074835	#N/A	Putative actinin-type actin-binding domain, calponin domain, EF-hand domain, EF-hand domain pair	0	#N/A	#N/A	0	0	0	#N/A				#N/A	CH63R_02968.1	99.6	0.998771	0.997546	10.9404	14.7106	19.5546	1	1
CDEST_01221.1	CDEST_01221	751	chr1A	4074923	4078068	#N/A	Putative vacuolar protein sorting-associated protein	0	#N/A	#N/A	0	0	0	#N/A				#N/A	CH63R_02969.1	96.9	1	1.02397	9.73511	21.7116	33.7744	1	1
CDEST_01222.1	CDEST_01222	630	chr1A	4078941	4081490	#N/A	Putative fungal lipase-like domain, alpha/Beta hydrolase	1	Non-effector	SignalP-noTM	1	0	0	#N/A				#N/A	CH63R_02970.1	99.2	0.78515	0.788889	55.5307	27.1467	47.3387	1	1
CDEST_01223.1	CDEST_01223	797	chr1A	4081508	4085889	#N/A	Putative Vps72/YL1 family protein	0	#N/A	#N/A	0	0	0	#N/A				#N/A	CH63R_02971.1	93.4	0.922403	0.924718	7.36134	6.91573	10.4033	1	1
CDEST_01224.1	CDEST_01224	537	chr1A	4087266	4091191	#N/A	hypothetical protein CDEST_01224	0	#N/A	#N/A	0	0	0	#N/A				#N/A	CH63R_02972.1	99.3	1	1	9.70574	11.8694	8.45353	1	1
CDEST_01225.1	CDEST_01225	62	chr1A	4094068	4094256	#N/A	hypothetical protein CDEST_01225	0	#N/A	#N/A	0	0	0	#N/A				#N/A	CH63R_02973.1	91.5	0.484536	0.758065	0.331321	0	0	0	1
CDEST_01226.1	CDEST_01226	372	chr1A	4095260	4097576	#N/A	Putative fatty acid hydroxylase	0	#N/A	#N/A	0	0	0	#N/A				#N/A	CH63R_02974.1	99.2	1	0.975806	273.628	46.8822	62.6406	1	1
CDEST_01227.1	CDEST_01227	170	chr1A	4099322	4100274	#N/A	Putative translationally controlled tumor protein	0	#N/A	#N/A	0	0	0	#N/A				#N/A	CH63R_02975.1	98.8	1	1	1509.74	1947.99	1322.99	1	1
CDEST_01228.1	CDEST_01228	398	chr1A	4100578	4101940	#N/A	hypothetical protein CDEST_01228	0	#N/A	#N/A	0	0	0	#N/A				#N/A	CH63R_02976.1	97.7	1	1.00251	5.6193	4.31324	9.99296	1	1
CDEST_01229.1	CDEST_01229	375	chr1A	4102127	4104274	#N/A	Putative centromere protein Mis12	0	#N/A	#N/A	0	0	0	#N/A				#N/A	CH63R_02977.1	98.5	1	0.914667	24.9661	29.1762	20.6711	1	1
CDEST_01230.1	CDEST_01230	434	chr1A	4105209	4107074	#N/A	Putative peptidase M14, carboxypeptidase A	1	Non-effector	SignalP-noTM	1	0	0	#N/A				#N/A	CH63R_02978.1	97	1	1	0.341806	2.49633	51.8083	1	1
CDEST_01231.1	CDEST_01231	829	chr1A	4107304	4110167	#N/A	Putative tetratricopeptide-like helical domain superfamily	0	#N/A	#N/A	0	0	0	#N/A				#N/A	CH63R_02979.1	97.8	1.00362	1.00241	16.2371	10.1995	7.54144	1	1
CDEST_01232.1	CDEST_01232	268	chr1A	4110204	4111393	#N/A	Putative glutathione S-transferase, Thioredoxin-like superfamily, glutathione transferase family	0	#N/A	#N/A	0	0	0	#N/A				#N/A	CH63R_02980.1	100	1	1	145.076	130.407	133.703	1	1
CDEST_01233.1	CDEST_01233	143	chr1A	4112067	4113022	#N/A	hypothetical protein CDEST_01233	0	#N/A	#N/A	0	0	0	#N/A				#N/A	CH63R_02981.1	93.8	1	1.00699	493.338	387.01	332.403	1	1
CDEST_01234.1	CDEST_01234	259	chr1A	4112938	4114285	#N/A	Putative Sin3 associated polypeptide p18	0	#N/A	#N/A	0	0	0	#N/A				#N/A	CH63R_02982.1	95.4	1	1.00386	14.5995	18.8386	20.7963	1	1
CDEST_01235.1	CDEST_01235	349	chr1A	4114466	4116805	#N/A	Putative pre-mRNA processing factor 4 (PRP4), PRP4-like superfamily, pre-mRNA-splicing factor 18	0	#N/A	#N/A	0	0	0	#N/A				#N/A	CH63R_02983.1	99.4	1	1	11.491	16.6875	18.7599	1	1
CDEST_01236.1	CDEST_01236	471	chr1A	4117003	4120107	#N/A	Putative proteasome component (PCI) domain, winged helix DNA-binding domain superfamily	0	#N/A	#N/A	0	0	0	#N/A				#N/A	CH63R_02984.1	98.7	1.00213	1	62.1901	33.4613	41.8153	1	1
CDEST_01237.1	CDEST_01237	971	chr1A	4124555	4130259	#N/A	hypothetical protein CDEST_01237	0	#N/A	#N/A	0	0	0	#N/A				#N/A	CH63R_02986.1	98.2	1	1.0103	36.3917	13.0474	17.853	1	1
CDEST_01238.1	CDEST_01238	526	chr1A	4131194	4134096	#N/A	Putative peptidase M24, aminopeptidase P, creatinase/Aminopeptidase P/Spt16	0	#N/A	#N/A	0	0	0	#N/A				#N/A	CH63R_02987.1	97.5	1.01349	1	10.8403	16.3575	23.3442	1	1
CDEST_01239.1	CDEST_01239	446	chr1A	4134506	4136999	#N/A	Putative legume-like lectin, concanavalin A-like lectin/glucanase domain superfamily	1	Non-effector	SignalP-noTM	1	0	0	#N/A				#N/A	CH63R_02988.1	94.9	1	1.00897	18.5582	17.7176	17.7402	1	1
CDEST_01240.1	CDEST_01240	503	chr1A	4137245	4139077	#N/A	Putative glycosyl transferase, ALG6/ALG8	0	#N/A	#N/A	1	0	0	GT57				#N/A	CH63R_02989.1	99	1	1	10.043	13.0407	9.82017	1	1
CDEST_01241.1	CDEST_01241	1053	chr1A	4140109	4144520	#N/A	Putative basic-leucine zipper domain, DDT domain, WHIM2 domain, WHIM1 domain-containing protein	0	#N/A	#N/A	0	0	0	#N/A				#N/A	CH63R_02990.1	93.3	0.965549	0.984805	5.22413	4.70055	4.29492	1	1
CDEST_01242.1	CDEST_01242	558	chr1A	4145358	4147334	#N/A	Putative major facilitator, sugar transporter, major facilitator superfamily	0	#N/A	#N/A	0	0	0	#N/A				#N/A	CH63R_02991.1	90.9	1.05351	1.0233	0.279833	0.412929	0.0878873	0	1
CDEST_01243.1	CDEST_01243	402	chr1A	4147387	4149174	#N/A	Putative ribonuclease H domain-containing protein	0	#N/A	#N/A	0	0	0	#N/A				#N/A	CH63R_02992.1	93	1	1	0.300052	2.73909	7.53278	1	1
CDEST_01244.1	CDEST_01244	469	chr1A	4149302	4151292	#N/A	Putative zn(2)Cys(6) fungal-type DNA-binding domain-containing protein	0	#N/A	#N/A	0	0	0	#N/A				#N/A	CH63R_02993.1	91	1	0.976546	3.27166	2.52859	3.23291	1	1
CDEST_01245.1	CDEST_01245	789	chr1A	4151692	4154180	#N/A	hypothetical protein CDEST_01245	0	#N/A	#N/A	0	0	0	#N/A				#N/A	CH63R_02994.1	97.3	0.998695	0.969582	1.99874	3.07692	3.20946	1	1
CDEST_01246.1	CDEST_01246	409	chr1A	4154583	4156177	#N/A	Putative calcineurin-like phosphoesterase domain, ApaH type, metallo-dependent phosphatase	1	Non-effector	#N/A	1	0	0	#N/A				#N/A	CH63R_02995.1	99	1	1	1.28537	0.894013	5.46744	1	1
CDEST_01247.1	CDEST_01247	1006	chr1A	4156926	4160935	#N/A	Putative metal-dependent hydrolase, composite domain superfamily	0	#N/A	#N/A	0	0	0	#N/A				#N/A	CH63R_02996.1	95.8	1.00299	1	2.07593	6.11799	8.75026	1	1
CDEST_01248.1	CDEST_01248	186	chr1A	4162465	4163025	#N/A	hypothetical protein CDEST_01248	0	#N/A	#N/A	0	0	0	#N/A				#N/A	CH63R_02997.1	75.6	0.949275	0.704301	0.21856	0	0	0	1
CDEST_01249.1	CDEST_01249	515	chr1A	4164905	4167372	#N/A	hypothetical protein CDEST_01249	1	Non-effector	SignalP-noTM	1	0	0	#N/A				#N/A	CH63R_02998.1	94.4	1	1.00777	465.929	68.8705	79.7935	1	1
CDEST_01250.1	CDEST_01250	579	chr1A	4167495	4169803	#N/A	Putative SAM-dependent methyltransferase RsmB/NOP2-type, RNA (C5-cytosine) methyltransferase	0	#N/A	#N/A	0	0	0	#N/A				#N/A	CH63R_02999.1	94.7	0.948161	0.979275	4.87667	3.95794	1.43177	1	1
CDEST_01251.1	CDEST_01251	290	chr1A	4170115	4171046	#N/A	hypothetical protein CDEST_01251	0	#N/A	#N/A	0	0	0	#N/A				#N/A	CH63R_03000.1	95.5	1	1	0.227503	0	0	0	1
CDEST_01252.1	CDEST_01252	382	chr1A	4171463	4173101	#N/A	Putative Thioredoxin-like superfamily	0	#N/A	#N/A	0	0	0	#N/A				#N/A	CH63R_03001.1	94.6	0.948413	0.625654	7.02857	2.26827	4.42718	1	1
CDEST_01253.1	CDEST_01253	587	chr1A	4172884	4175505	#N/A	Putative major facilitator superfamily, MFS transporter superfamily	0	#N/A	#N/A	0	0	0	#N/A				#N/A	#N/A	#N/A	#N/A	#N/A	4.51271	18.7025	7.79304	1	1
CDEST_01254.1	CDEST_01254	344	chr1A	4176341	4177714	#N/A	Putative BTB/POZ domain-containing protein	0	#N/A	#N/A	0	0	0	#N/A				#N/A	CH63R_03003.1	93.8	1.05994	0.976744	6.01094	1.10839	0.473782	1	1
CDEST_01255.1	CDEST_01255	357	chr1A	4178821	4180399	block_0	hypothetical protein CDEST_01255	0	#N/A	#N/A	0	0	0	#N/A				#N/A	#N/A	#N/A	#N/A	#N/A	16.4683	2.11534	2.10889	1	1
CDEST_01256.1	CDEST_01256	187	chr1A	4192451	4193284	block_0	hypothetical protein CDEST_01256	0	#N/A	#N/A	0	0	0	#N/A				#N/A	#N/A	#N/A	#N/A	#N/A	2.38305	0	0	1	0
CDEST_01257.1	CDEST_01257	636	chr1A	4196359	4198341	block_0	Putative Zinc finger, CCHC-type	0	#N/A	#N/A	0	0	0	#N/A				#N/A	CH63R_03012.1	62.3	0.875389	0.441824	0	0	0	0	1
CDEST_01258.1	CDEST_01258	153	chr1A	4202674	4203241	block_0	hypothetical protein CDEST_01258	0	#N/A	#N/A	0	0	0	#N/A				#N/A	#N/A	#N/A	#N/A	#N/A	2.162	0	0	1	1
CDEST_01259.1	CDEST_01259	144	chr1A	4203287	4203721	block_0	hypothetical protein CDEST_01259	0	#N/A	#N/A	0	0	0	#N/A				#N/A	#N/A	#N/A	#N/A	#N/A	3.97586	0	0.552165	1	0
CDEST_01260.1	CDEST_01260	536	chr1A	4204643	4206253	#N/A	Putative Zinc finger, CCHC-type superfamily	0	#N/A	#N/A	0	0	0	#N/A				#N/A	CH63R_03013.1	61.8	1.11066	1.02985	0.239837	0	0.0920858	0	1
CDEST_01261.1	CDEST_01261	701	chr1A	4207336	4209441	#N/A	hypothetical protein CDEST_01261	0	#N/A	#N/A	0	0	0	#N/A				#N/A	CH63R_03014.1	50.9	0.99564	0.977175	2.6325	0	0.745753	1	1
CDEST_01262.1	CDEST_01262	778	chr1A	4210555	4212891	block_1	hypothetical protein CDEST_01262	0	#N/A	#N/A	0	0	0	#N/A				#N/A	CH63R_03006.1	69.3	0.728155	0.385604	0	0	0	0	1
CDEST_01263.1	CDEST_01263	460	chr1A	4213269	4214651	block_1	Putative Zinc finger, CCHC-type superfamily	0	#N/A	#N/A	0	0	0	#N/A				#N/A	CH63R_03005.1	38.6	0.809295	1.09783	0.733321	0	0	0	1
CDEST_01264.1	CDEST_01264	182	chr1A	4214676	4215224	block_1	hypothetical protein CDEST_01264	0	#N/A	#N/A	0	0	0	#N/A				#N/A	#N/A	#N/A	#N/A	#N/A	0.45318	0	0	0	1
CDEST_01265.1	CDEST_01265	441	chr1A	4215485	4216810	block_1	hypothetical protein CDEST_01265	0	#N/A	#N/A	0	0	0	#N/A				#N/A	#N/A	#N/A	#N/A	#N/A	0	0.272095	0.116019	0	1
CDEST_01266.1	CDEST_01266	879	chr1A	4217829	4220638	block_1	hypothetical protein CDEST_01266	0	#N/A	#N/A	0	0	0	#N/A				#N/A	#N/A	#N/A	#N/A	#N/A	1.7143	0.124244	0.686106	1	1
CDEST_01267.1	CDEST_01267	154	chr1A	4238091	4238659	block_1	hypothetical protein CDEST_01267	0	#N/A	#N/A	0	0	0	#N/A				#N/A	#N/A	#N/A	#N/A	#N/A	1.37267	2.47083	9.18047	1	0
CDEST_01268.1	CDEST_01268	442	chr1A	4242596	4244498	block_1	hypothetical protein CDEST_01268	0	#N/A	#N/A	0	0	0	#N/A				#N/A	#N/A	#N/A	#N/A	#N/A	0.0334393	5.42716	0.809914	1	1
CDEST_01269.1	CDEST_01269	401	chr1A	4245032	4246513	block_1	hypothetical protein CDEST_01269	0	#N/A	#N/A	1	0	0	#N/A				#N/A	#N/A	#N/A	#N/A	#N/A	0.376209	0.610542	0.390824	0	1
CDEST_01270.1	CDEST_01270	114	chr1A	4251331	4251687	block_1	hypothetical protein CDEST_01270	1	Unlikely effector	#N/A	1	1	0	#N/A				#N/A	#N/A	#N/A	#N/A	#N/A	3.97586	10.7877	9.93896	1	1
CDEST_01271.1	CDEST_01271	160	chr1A	4254341	4255335	block_1	Putative protein kinase-like domain superfamily	0	#N/A	#N/A	0	0	0	#N/A				#N/A	#N/A	#N/A	#N/A	#N/A	3.40765	0	0	1	1
CDEST_01272.1	CDEST_01272	204	chr1A	4255342	4257492	block_1	Putative zn(2)Cys(6) fungal-type DNA-binding domain-containing protein	0	#N/A	#N/A	0	0	0	#N/A				#N/A	#N/A	#N/A	#N/A	#N/A	55.9845	57.3087	21.4467	1	1
CDEST_01273.1	CDEST_01273	185	chr1A	4267394	4268115	block_1	hypothetical protein CDEST_01273	0	#N/A	#N/A	0	0	0	#N/A				#N/A	#N/A	#N/A	#N/A	#N/A	1.87437	0	4.25903	1	1
CDEST_01274.1	CDEST_01274	330	chr1A	4270571	4272563	block_1	Putative basic-leucine zipper domain-containing protein	0	#N/A	#N/A	0	0	0	#N/A				#N/A	#N/A	#N/A	#N/A	#N/A	23.8656	8.1813	25.1587	1	1
CDEST_01275.1	CDEST_01275	250	chr1A	4272565	4275927	block_1	Putative zn(2)Cys(6) fungal-type DNA-binding domain-containing protein	0	#N/A	#N/A	0	0	0	#N/A				#N/A	#N/A	#N/A	#N/A	#N/A	32.8467	78.0535	184.669	1	1
CDEST_01276.1	CDEST_01276	888	chr1A	4278447	4281208	block_1	Putative cation/H+ exchanger, sodium/solute symporter superfamily	0	#N/A	#N/A	0	0	0	#N/A				#N/A	#N/A	#N/A	#N/A	#N/A	0.0151372	0.122872	0.36535	0	1
CDEST_01277.1	CDEST_01277	221	chr1A	4281368	4282145	block_1	hypothetical protein CDEST_01277	0	#N/A	#N/A	0	0	0	#N/A				#N/A	#N/A	#N/A	#N/A	#N/A	0.250244	0	0.291406	0	1
CDEST_01278.1	CDEST_01278	344	chr1A	4283239	4284410	block_1	Putative signal transduction response regulator, receiver domain, CheY-like superfamily	0	#N/A	#N/A	0	0	0	#N/A				#N/A	#N/A	#N/A	#N/A	#N/A	0	0	0.315855	0	1
CDEST_01279.1	CDEST_01279	350	chr1A	4287277	4288964	block_1	hypothetical protein CDEST_01279	0	#N/A	#N/A	0	0	0	#N/A				#N/A	#N/A	#N/A	#N/A	#N/A	12.1178	9.75951	6.48799	1	1
CDEST_01280.1	CDEST_01280	359	chr1A	4289274	4291573	block_1	Putative tetratricopeptide-like helical domain superfamily	1	Non-effector	SignalP-noTM	1	0	0	#N/A				#N/A	#N/A	#N/A	#N/A	#N/A	4.14221	7.35191	49.5085	1	1
CDEST_01281.1	CDEST_01281	307	chr1A	4295518	4296729	block_1	hypothetical protein CDEST_01281	0	#N/A	#N/A	1	0	0	#N/A				#N/A	#N/A	#N/A	#N/A	#N/A	0.210966	1.2836	0.549496	0	1
CDEST_01282.1	CDEST_01282	403	chr1A	4304548	4305759	block_1	Putative metal-dependent hydrolase, composite domain superfamily	0	#N/A	#N/A	0	0	0	#N/A				#N/A	#N/A	#N/A	#N/A	#N/A	2.61749	0.303421	1.16531	1	1
CDEST_01283.1	CDEST_01283	726	chr1A	4307034	4310266	block_1	Putative zn(2)Cys(6) fungal-type DNA-binding domain-containing protein	0	#N/A	#N/A	0	0	0	#N/A				#N/A	CH63R_08419.1	90.1	1	1.02617	156.455	36.3444	51.044	1	1
CDEST_01284.1	CDEST_01284	141	chr1A	4310426	4311424	block_1	hypothetical protein CDEST_01284	0	#N/A	#N/A	0	0	0	#N/A				#N/A	#N/A	#N/A	#N/A	#N/A	84.3213	21.5755	31.4734	1	1
CDEST_01285.1	CDEST_01285	687	chr1A	4312971	4315339	block_1	Putative SET domain-containing protein	0	#N/A	#N/A	0	0	0	#N/A				#N/A	#N/A	#N/A	#N/A	#N/A	2.65235	2.12019	2.49652	1	1
CDEST_01286.1	CDEST_01286	416	chr1A	4316335	4317585	block_1	hypothetical protein CDEST_01286	0	#N/A	#N/A	0	0	0	#N/A				#N/A	#N/A	#N/A	#N/A	#N/A	5.43223	12.8446	48.8181	1	1
CDEST_01287.1	CDEST_01287	215	chr1A	4321672	4323148	block_1	Putative ribonuclease H domain-containing protein	0	#N/A	#N/A	0	0	0	#N/A				#N/A	#N/A	#N/A	#N/A	#N/A	127.719	31.7228	119.143	1	1
CDEST_01288.1	CDEST_01288	90	chr1A	4323911	4324654	block_1	hypothetical protein CDEST_01288	1	Non-effector	#N/A	1	1	0	#N/A				#N/A	#N/A	#N/A	#N/A	#N/A	0.165661	1.34847	3.31299	0	1
CDEST_01289.1	CDEST_01289	479	chr1A	4325399	4326838	block_1	Putative fungal transcription factor	0	#N/A	#N/A	0	0	0	#N/A				#N/A	#N/A	#N/A	#N/A	#N/A	22.6413	6.16581	18.3913	1	1
CDEST_01290.1	CDEST_01290	93	chr1A	4328476	4329568	block_1	Putative Tautomerase/MIF superfamily, tautomerase, cis-CaaD	0	#N/A	#N/A	0	0	0	#N/A				#N/A	#N/A	#N/A	#N/A	#N/A	3.14755	0	0.552165	1	1
CDEST_01291.1	CDEST_01291	74	chr1A	4333551	4333775	block_1	hypothetical protein CDEST_01291	1	Non-effector	#N/A	1	1	0	#N/A				#N/A	#N/A	#N/A	#N/A	#N/A	0	0	0	0	1
CDEST_01292.1	CDEST_01292	265	chr1A	4334088	4334974	block_1	hypothetical protein CDEST_01292	0	#N/A	#N/A	0	0	0	#N/A				#N/A	#N/A	#N/A	#N/A	#N/A	0.321432	3.12859	3.58008	0	1
CDEST_01293.1	CDEST_01293	512	chr1A	4336619	4340246	block_1	Putative sterile alpha motif domain, High mobility group box domain-containing protein	0	#N/A	#N/A	0	0	0	#N/A				#N/A	#N/A	#N/A	#N/A	#N/A	11.3266	138.91	438.82	1	1
CDEST_01294.1	CDEST_01294	81	chr1A	4343955	4344358	#N/A	hypothetical protein CDEST_01294	0	#N/A	#N/A	0	0	0	#N/A				#N/A	CH63R_08417.1	95.1	1	1	1.65661	2.69694	6.07381	1	1
CDEST_01295.1	CDEST_01295	179	chr1A	4344563	4345743	#N/A	hypothetical protein CDEST_01295	0	#N/A	#N/A	0	0	0	#N/A				#N/A	CH63R_08416.1	99.4	1	1	228.583	131.247	167.946	1	1
CDEST_01296.1	CDEST_01296	131	chr1A	4348071	4348973	block_2	Putative dynamin, P-loop containing nucleoside triphosphate hydrolase	0	#N/A	#N/A	0	0	0	#N/A				#N/A	CH63R_08415.1	96.9	0.595455	1	14.0812	2.69694	1.10433	1	1
CDEST_01297.1	CDEST_01297	85	chr1A	4351016	4351273	block_2	hypothetical protein CDEST_01297	0	#N/A	#N/A	0	0	0	#N/A				#N/A	#N/A	#N/A	#N/A	#N/A	0	0	0	0	1
CDEST_01298.1	CDEST_01298	482	chr1A	4354555	4356437	block_2	hypothetical protein CDEST_01298	0	#N/A	#N/A	0	0	0	#N/A				#N/A	CH63R_10598.1	92.6	0.913279	0.69917	5.67158	0	2.71226	1	1
CDEST_01299.1	CDEST_01299	330	chr1A	4360443	4361435	block_2	Putative JmjC domain-containing protein	0	#N/A	#N/A	0	0	0	#N/A				#N/A	#N/A	#N/A	#N/A	#N/A	15.03	2.33751	2.16598	1	1
CDEST_01300.1	CDEST_01300	304	chr1A	4361584	4362921	block_2	hypothetical protein CDEST_01300	0	#N/A	#N/A	0	0	0	#N/A				#N/A	#N/A	#N/A	#N/A	#N/A	4.00702	2.16711	1.11342	1	1
CDEST_01301.1	CDEST_01301	396	chr1A	4364213	4365692	block_2	hypothetical protein CDEST_01301	0	#N/A	#N/A	0	0	0	#N/A				#N/A	#N/A	#N/A	#N/A	#N/A	53.8287	13.9498	70.9164	1	1
CDEST_01302.1	CDEST_01302	35	chr1A	4366712	4368860	block_2	hypothetical protein CDEST_01302	0	#N/A	#N/A	0	0	0	#N/A				#N/A	#N/A	#N/A	#N/A	#N/A	1008.71	124.059	442.284	1	1
CDEST_01303.1	CDEST_01303	226	chr1A	4366920	4368339	block_2	Putative zn(2)Cys(6) fungal-type DNA-binding domain-containing protein	0	#N/A	#N/A	0	0	0	#N/A				#N/A	#N/A	#N/A	#N/A	#N/A	85.0437	10.4686	49.8656	1	1
CDEST_01304.1	CDEST_01304	181	chr1A	4371586	4372656	block_2	hypothetical protein CDEST_01304	0	#N/A	#N/A	0	0	0	#N/A				#N/A	#N/A	#N/A	#N/A	#N/A	2.17256	0	3.61674	0	1
CDEST_01305.1	CDEST_01305	443	chr1A	4372303	4374688	block_2	hypothetical protein CDEST_01305	0	#N/A	#N/A	0	0	0	#N/A				#N/A	#N/A	#N/A	#N/A	#N/A	25.3785	4.33	25.3852	1	1
CDEST_01306.1	CDEST_01306	884	chr1A	4375371	4378191	block_2	Putative JmjC domain-containing protein	0	#N/A	#N/A	0	0	0	#N/A				#N/A	CH63R_10602.1	97	0.855292	0.447964	39.9312	14.6939	27.9564	1	1
CDEST_01307.1	CDEST_01307	66	chr1A	4378193	4378433	block_2	hypothetical protein CDEST_01307	0	#N/A	#N/A	0	0	0	#N/A				#N/A	#N/A	#N/A	#N/A	#N/A	20.7076	8.09081	12.6998	1	1
CDEST_01308.1	CDEST_01308	304	chr1A	4378435	4379498	#N/A	hypothetical protein CDEST_01308	0	#N/A	#N/A	0	0	0	#N/A				#N/A	CH63R_10603.1	97.7	1	1	6.30438	2.16711	1.11342	1	1
CDEST_01309.1	CDEST_01309	189	chr1A	4380481	4382392	#N/A	hypothetical protein CDEST_01309	0	#N/A	#N/A	0	0	0	#N/A				#N/A	#N/A	#N/A	#N/A	#N/A	364.061	251.095	302.57	1	1
CDEST_01310.1	CDEST_01310	158	chr1A	4380514	4381236	#N/A	Putative Zinc finger C2H2-type	0	#N/A	#N/A	0	0	0	#N/A				#N/A	CH63R_10604.1	98	0.439883	0.949367	59.4405	77.7033	89.9244	1	1
CDEST_01311.1	CDEST_01311	60	chr1A	4382515	4383137	#N/A	hypothetical protein CDEST_01311	0	#N/A	#N/A	0	0	0	#N/A				#N/A	#N/A	#N/A	#N/A	#N/A	2449.13	380.268	368.294	1	0
CDEST_01312.1	CDEST_01312	483	chr1A	4383376	4385306	#N/A	Putative AAA+ ATPase domain, ATPase, AAA-type, core	1	Non-effector	#N/A	1	0	0	#N/A				#N/A	CH63R_10605.1	99.4	0.977528	0.720497	1.89595	1.46536	4.37059	1	1
CDEST_01313.1	CDEST_01313	334	chr1A	4386783	4388770	#N/A	hypothetical protein CDEST_01313	0	#N/A	#N/A	0	0	0	#N/A				#N/A	CH63R_10608.1	99.4	1	1	121.801	64.4476	102.195	1	1
CDEST_01314.1	CDEST_01314	141	chr1A	4391150	4391575	#N/A	Putative Zinc finger C2H2-type	1	Non-effector	#N/A	1	1	0	#N/A				#N/A	#N/A	#N/A	#N/A	#N/A	0	0	2.76082	0	1
CDEST_01315.1	CDEST_01315	196	chr1A	4392609	4393431	#N/A	hypothetical protein CDEST_01315	0	#N/A	#N/A	0	0	0	#N/A				#N/A	CH63R_10611.1	99	0.969849	0.984694	2.10811	2.44137	11.9629	1	1
CDEST_01316.1	CDEST_01316	261	chr1A	4394138	4395082	#N/A	hypothetical protein CDEST_01316	0	#N/A	#N/A	0	0	0	#N/A				#N/A	CH63R_10612.1	100	1	1	49.8322	60.7076	108.347	1	1
CDEST_01317.1	CDEST_01317	72	chr1A	4395109	4395664	#N/A	hypothetical protein CDEST_01317	0	#N/A	#N/A	0	0	0	#N/A				#N/A	#N/A	#N/A	#N/A	#N/A	46.2193	179.346	134.728	1	0
CDEST_01318.1	CDEST_01318	373	chr1A	4395840	4397129	#N/A	hypothetical protein CDEST_01318	0	#N/A	#N/A	0	0	0	#N/A				#N/A	CH63R_10613.1	98.9	1	1	7.28065	1.66879	4.27603	1	1
CDEST_01319.1	CDEST_01319	596	chr1A	4397824	4401273	block_3	hypothetical protein CDEST_01319	0	#N/A	#N/A	0	0	0	#N/A				#N/A	CH63R_10614.1	99.2	0.630566	0.879195	20.2643	59.1628	70.9615	1	1
CDEST_01320.1	CDEST_01320	188	chr1A	4401614	4402976	block_3	Putative protein kinase	0	#N/A	#N/A	0	0	0	#N/A				#N/A	#N/A	#N/A	#N/A	#N/A	16.4287	4.35184	33.9176	1	1
CDEST_01321.1	CDEST_01321	78	chr1A	4405446	4406514	block_3	hypothetical protein CDEST_01321	1	Effector	SignalP-noTM	1	1	1	#N/A				#N/A	#N/A	#N/A	#N/A	#N/A	556.289	16.1816	3511.21	1	0
CDEST_01322.1	CDEST_01322	428	chr1A	4407086	4408878	block_3	Putative aminoglycoside phosphotransferase, protein kinase-like domain superfamily	0	#N/A	#N/A	0	0	0	#N/A				#N/A	#N/A	#N/A	#N/A	#N/A	81.5088	30.7443	264.653	1	1
CDEST_01323.1	CDEST_01323	394	chr1A	4409945	4411262	block_3	Putative SKP1/BTB/POZ domain superfamily protein	0	#N/A	#N/A	0	0	0	#N/A				#N/A	#N/A	#N/A	#N/A	#N/A	4.76675	0.935781	34.3495	1	1
CDEST_01324.1	CDEST_01324	108	chr1A	4411797	4412165	block_3	hypothetical protein CDEST_01324	0	#N/A	#N/A	0	0	0	#N/A				#N/A	#N/A	#N/A	#N/A	#N/A	0	0	0	0	1
CDEST_01325.1	CDEST_01325	683	chr1A	4412416	4416821	block_3	Putative SANT/Myb domain-containing protein	0	#N/A	#N/A	0	0	0	#N/A				#N/A	#N/A	#N/A	#N/A	#N/A	47.0239	42.0252	63.6616	1	1
CDEST_01326.1	CDEST_01326	479	chr1A	4422467	4424153	block_3	hypothetical protein CDEST_01326	0	#N/A	#N/A	0	0	0	#N/A				#N/A	CH63R_03008.1	59.7	0.9	0.65762	2.91753	0.246632	0.420373	1	1
CDEST_01327.1	CDEST_01327	349	chr1A	4424376	4426916	block_3	hypothetical protein CDEST_01327	0	#N/A	#N/A	0	0	0	#N/A				#N/A	CH63R_03004.1	71	0.726496	0.730659	2.50388	0	0.155041	1	1
CDEST_01328.1	CDEST_01328	329	chr1A	4428726	4429787	#N/A	Putative metallo-beta-lactamase, ribonuclease Z/Hydroxyacylglutathione hydrolase	1	Non-effector	SignalP-noTM	1	0	0	#N/A				#N/A	CH63R_03015.1	97.3	1	1	0.723104	3.12886	0.334542	1	1
CDEST_01329.1	CDEST_01329	242	chr1A	4429998	4431076	#N/A	hypothetical protein CDEST_01329	1	Non-effector	SignalP-noTM	1	1	0	#N/A				#N/A	#N/A	#N/A	#N/A	#N/A	0.876503	10.0703	0.509317	1	1
CDEST_01330.1	CDEST_01330	496	chr1A	4439542	4441418	#N/A	Putative major facilitator superfamily, MFS transporter superfamily	0	#N/A	#N/A	0	0	0	#N/A				#N/A	CH63R_03017.1	97	1.00199	1.01613	2.6544	1.18361	1.21014	1	1
CDEST_01331.1	CDEST_01331	363	chr1A	4441502	4442919	#N/A	hypothetical protein CDEST_01331	1	Non-effector	SignalP-noTM	1	0	0	#N/A				#N/A	CH63R_03018.1	92.8	0.691667	0.22865	1.36168	1.72632	4.57224	1	1
CDEST_01332.1	CDEST_01332	72	chr1A	4443408	4443626	#N/A	hypothetical protein CDEST_01332	0	#N/A	#N/A	0	0	0	#N/A				#N/A	CH63R_03019.1	79.7	0.343284	0.958333	0.331321	0	0	0	1
CDEST_01333.1	CDEST_01333	253	chr1A	4445655	4446803	#N/A	hypothetical protein CDEST_01333	0	#N/A	#N/A	0	0	0	#N/A				#N/A	CH63R_03020.1	64	0.544662	0.988142	0.0685752	0	0.716639	1	1
CDEST_01334.1	CDEST_01334	492	chr1A	4446805	4449799	#N/A	Putative velvet factor	0	#N/A	#N/A	0	0	0	#N/A				#N/A	CH63R_03021.1	95.9	0.94501	0.943089	17.2858	1.91185	40.4198	1	1
CDEST_01335.1	CDEST_01335	613	chr1A	4449837	4452888	#N/A	Putative cryptochrome/DNA photolyase class 1, cryptochrome/DNA photolyase, FAD-binding protein	1	Non-effector	#N/A	1	0	0	#N/A				#N/A	CH63R_03022.1	99	1	1	5.66624	11.8681	23.0372	1	1
CDEST_01336.1	CDEST_01336	523	chr1A	4452890	4454836	#N/A	hypothetical protein CDEST_01336	0	#N/A	#N/A	0	0	0	#N/A				#N/A	CH63R_03023.1	92.9	1	1	3.50958	2.89277	4.8328	1	1
CDEST_01337.1	CDEST_01337	304	chr1A	4455522	4456612	#N/A	Putative phytanoyl-CoA dioxygenase	0	#N/A	#N/A	0	0	0	#N/A				#N/A	CH63R_03024.1	97	1	1	4.22073	7.80161	2.22684	1	1
CDEST_01338.1	CDEST_01338	355	chr1A	4456592	4459020	#N/A	hypothetical protein CDEST_01338	1	Non-effector	SignalP-noTM	1	0	0	#N/A				#N/A	CH63R_03025.1	97.5	1	1.00282	60.1704	56.4539	61.1402	1	1
CDEST_01339.1	CDEST_01339	60	chr1A	4460948	4461130	#N/A	hypothetical protein CDEST_01339	0	#N/A	#N/A	0	0	0	#N/A				#N/A	CH63R_03026.1	95.8	0.345324	0.8	0.165661	0	0	0	1
CDEST_01340.1	CDEST_01340	158	chr1A	4461202	4463226	#N/A	hypothetical protein CDEST_01340	0	#N/A	#N/A	0	0	0	#N/A				#N/A	CH63R_03027.1	78	0.58156	0.518987	9.7372	15.3052	10.7909	1	1
CDEST_01341.1	CDEST_01341	1353	chr1A	4463228	4468234	#N/A	Putative Type 1 protein exporter	0	#N/A	#N/A	0	0	0	#N/A				#N/A	CH63R_03028.1	99.3	1	1	18.7355	7.04135	16.465	1	1
CDEST_01342.1	CDEST_01342	287	chr1A	4469525	4470388	#N/A	hypothetical protein CDEST_01342	1	Non-effector	SignalP-noTM	1	1	0	#N/A				#N/A	#N/A	#N/A	#N/A	#N/A	0.865105	0	0.400967	0	1
CDEST_01343.1	CDEST_01343	353	chr1A	4470792	4472212	#N/A	Putative Fido domain-containing protein	0	#N/A	#N/A	0	0	0	#N/A				#N/A	CH63R_03029.1	94.1	1.01146	1	2.64438	1.43037	1.83367	1	1
CDEST_01344.1	CDEST_01344	318	chr1A	4472679	4474316	#N/A	Putative store-operated calcium entry-associated regulatory factor	1	Non-effector	SignalP-noTM	1	0	0	#N/A				#N/A	CH63R_03030.1	97.8	0.598706	0.581761	46.9471	4.90395	7.16917	1	1
CDEST_01345.1	CDEST_01345	725	chr1A	4474032	4477328	#N/A	Putative Zinc finger, RING-type, E3 ubiquitin ligase Bre1	0	#N/A	#N/A	0	0	0	#N/A				#N/A	CH63R_03031.1	97	1	1	26.9263	17.5089	26.965	1	1
CDEST_01346.1	CDEST_01346	635	chr1A	4477495	4479833	#N/A	Putative SANT/Myb domain, Homeobox-like domain superfamily protein	0	#N/A	#N/A	0	0	0	#N/A				#N/A	CH63R_03032.1	81.6	1.00475	1	6.21274	5.16722	4.92652	1	1
CDEST_01347.1	CDEST_01347	399	chr1A	4480365	4482617	#N/A	Putative UV excision repair protein Rad23	0	#N/A	#N/A	0	0	0	#N/A				#N/A	CH63R_03033.1	98.7	1.00504	1	71.3505	57.4359	73.2736	1	1
CDEST_01348.1	CDEST_01348	494	chr1A	4483308	4486058	#N/A	hypothetical protein CDEST_01348	0	#N/A	#N/A	1	0	0	#N/A				#N/A	CH63R_03034.1	98.6	1	1	15.5625	11.1788	10.4366	1	1
CDEST_01349.1	CDEST_01349	95	chr1A	4486060	4486821	#N/A	hypothetical protein CDEST_01349	1	Non-effector	SignalP-noTM	1	1	0	#N/A				#N/A	CH63R_03035.1	97.1	0.3125	0.368421	4.47284	1.34847	2.76082	1	1
CDEST_01350.1	CDEST_01350	133	chr1A	4489213	4490215	#N/A	hypothetical protein CDEST_01350	0	#N/A	#N/A	0	0	0	#N/A				#N/A	CH63R_03036.1	93.1	0.446154	0.218045	0.165661	0	0	0	1
CDEST_01351.1	CDEST_01351	100	chr1A	4491769	4492199	#N/A	hypothetical protein CDEST_01351	0	#N/A	#N/A	0	0	0	#N/A				#N/A	CH63R_03037.1	96	1	0.99	0.662643	2.69694	0.552165	0	1
CDEST_01352.1	CDEST_01352	364	chr1A	4493798	4495537	#N/A	Putative tetratricopeptide-like helical domain superfamily	0	#N/A	#N/A	0	0	0	#N/A				#N/A	CH63R_03038.1	92	1	1	22.0513	17.2039	19.9893	1	1
CDEST_01353.1	CDEST_01353	321	chr1A	4495715	4497025	#N/A	Putative U3 snoRNA associated	0	#N/A	#N/A	0	0	0	#N/A				#N/A	CH63R_03039.1	97.5	1.00313	1	41.1538	45.6204	27.1173	1	1
CDEST_01354.1	CDEST_01354	498	chr1A	4497647	4499302	#N/A	Putative major facilitator superfamily, MFS transporter superfamily	0	#N/A	#N/A	0	0	0	#N/A				#N/A	CH63R_03040.1	97.8	1.0081	1	9.58053	0.471216	0.301102	1	1
CDEST_01355.1	CDEST_01355	565	chr1A	4499644	4501341	#N/A	hypothetical protein CDEST_01355	0	#N/A	#N/A	0	0	0	#N/A				#N/A	CH63R_03041.1	81.7	1.00423	0.840708	0.300928	0	0.0866305	0	1
CDEST_01356.1	CDEST_01356	1137	chr1A	4510535	4517063	#N/A	Putative Zinc finger, RING-type, pleckstrin domain, von Willebrand factor, type A	0	#N/A	#N/A	0	0	0	#N/A				#N/A	CH63R_03043.1	97.2	1.00087	1.01759	9.50736	12.7061	14.5019	1	1
CDEST_01357.1	CDEST_01357	630	chr1A	4518627	4520947	#N/A	Putative major facilitator superfamily, MFS transporter superfamily	0	#N/A	#N/A	0	0	0	#N/A				#N/A	CH63R_03044.1	98.4	1	1	1.94922	0.539338	1.14714	1	1
CDEST_01358.1	CDEST_01358	547	chr1A	4521547	4523352	#N/A	Putative T-complex protein 1, theta subunit	0	#N/A	#N/A	0	0	0	#N/A				#N/A	CH63R_03045.1	100	1	1	84.0246	86.6147	51.4443	1	1
CDEST_01359.1	CDEST_01359	284	chr1A	4523714	4525103	#N/A	Putative High mobility group box domain-containing protein	0	#N/A	#N/A	0	0	0	#N/A				#N/A	CH63R_03046.1	97	0.629393	0.693662	51.8843	35.1125	43.9274	1	1
CDEST_01360.1	CDEST_01360	516	chr1A	4525105	4527412	#N/A	hypothetical protein CDEST_01360	0	#N/A	#N/A	0	0	0	#N/A				#N/A	CH63R_03047.1	97.5	1.00978	1	25.4288	30.2889	51.6951	1	1
CDEST_01361.1	CDEST_01361	422	chr1A	4527693	4529857	#N/A	Putative saccharopine dehydrogenase, NADP binding domain, NAD(P)-binding domain superfamily	0	#N/A	#N/A	0	0	0	#N/A				#N/A	CH63R_03048.1	99	0.99763	0.99763	207.824	15.7798	22.2731	1	1
CDEST_01362.1	CDEST_01362	92	chr1A	4530373	4531285	#N/A	Putative zinc-binding ribosomal protein	0	#N/A	#N/A	0	0	0	#N/A				#N/A	CH63R_03049.1	100	1	1	4256.82	4617.16	1962.94	1	1
CDEST_01363.1	CDEST_01363	681	chr1A	4532247	4537373	#N/A	Putative PHD and RING finger domain-containing protein	0	#N/A	#N/A	0	0	0	#N/A				#N/A	CH63R_03050.1	89.7	1	1.01468	14.8942	23.8816	33.6868	1	1
CDEST_01364.1	CDEST_01364	359	chr1A	4537617	4539073	#N/A	Putative large ribosomal subunit protein mL46	0	#N/A	#N/A	0	0	0	#N/A				#N/A	CH63R_03051.1	98.3	1.00279	1	91.3012	59.8656	45.47	1	1
CDEST_01365.1	CDEST_01365	647	chr1A	4540357	4542664	#N/A	Putative ribonuclease CAF1, ribonuclease H-like superfamily	0	#N/A	#N/A	0	0	0	#N/A				#N/A	CH63R_03052.1	90	1.03498	1.00618	0.343906	0.348911	0.148403	0	1
CDEST_01366.1	CDEST_01366	476	chr1A	4543713	4545504	#N/A	hypothetical protein CDEST_01366	0	#N/A	#N/A	0	0	0	#N/A				#N/A	CH63R_03053.1	99.6	1	1	42.4049	58.1415	78.3515	1	1
CDEST_01367.1	CDEST_01367	110	chr1A	4545506	4546357	#N/A	hypothetical protein CDEST_01367	0	#N/A	#N/A	0	0	0	#N/A				#N/A	CH63R_03054.1	100	1	1	260.419	115.968	80.616	1	1
CDEST_01368.1	CDEST_01368	291	chr1A	4546515	4547929	#N/A	Putative pinin/SDK/MemA protein	0	#N/A	#N/A	0	0	0	#N/A				#N/A	CH63R_03055.1	95.1	0.940594	0.979381	30.8551	28.0149	40.3364	1	1
CDEST_01369.1	CDEST_01369	343	chr1A	4548007	4550421	#N/A	Putative alpha/beta hydrolase-1, epoxide hydrolase	0	#N/A	#N/A	0	0	0	#N/A				#N/A	CH63R_03056.1	99.4	1	1	10.1468	170.212	119.998	1	1
CDEST_01370.1	CDEST_01370	122	chr1A	4550439	4550807	#N/A	Putative PDZ-binding protein, CRIPT	0	#N/A	#N/A	0	0	0	#N/A				#N/A	CH63R_03057.1	93.4	1	1	29.4876	26.9694	37.5472	1	1
CDEST_01371.1	CDEST_01371	1369	chr1A	4552892	4558059	#N/A	Putative P-type ATPase, HAD superfamily, P-type ATPase, transmembrane domain superfamily	0	#N/A	#N/A	0	0	0	#N/A				#N/A	CH63R_03058.1	99.7	1	1	8.98556	11.1271	15.2778	1	1
CDEST_01372.1	CDEST_01372	714	chr1A	4558061	4562569	#N/A	Putative catalase hem-binding, catalase immune-responsive domain, catalase core	1	Non-effector	SignalP-noTM	1	0	0	#N/A				#N/A	CH63R_03059.1	96.6	1	1	4.86949	6.09268	10.6929	1	1
CDEST_01373.1	CDEST_01373	130	chr1A	4564141	4565491	#N/A	Putative small ribosomal subunit protein uS8	0	#N/A	#N/A	0	0	0	#N/A				#N/A	CH63R_03060.1	100	1	1	1801.39	2630.86	1089.42	1	1
CDEST_01374.1	CDEST_01374	148	chr1A	4565735	4566445	#N/A	Putative small ribosomal subunit protein eS12	0	#N/A	#N/A	0	0	0	#N/A				#N/A	CH63R_03061.1	100	0.849711	0.993243	6355.39	6254.56	2830.95	1	1
CDEST_01375.1	CDEST_01375	132	chr1A	4566350	4567387	#N/A	Putative peptidyl-prolyl cis-trans isomerase, PpiC-type, peptidyl-prolyl cis-trans isomerase PIN4	0	#N/A	#N/A	0	0	0	#N/A				#N/A	CH63R_03062.1	96.3	1	1.0303	53.1771	124.059	99.9418	1	1
CDEST_01376.1	CDEST_01376	618	chr1A	4568341	4570739	block_4	Putative peptidase S8/S53 domain, peptidase S8, subtilisin, Ser-active	1	Non-effector	SignalP-noTM	1	0	0	#N/A				#N/A	#N/A	#N/A	#N/A	#N/A	0	1.28616	0.390838	0	1
CDEST_01377.1	CDEST_01377	471	chr1A	4571376	4572876	block_4	Putative aldehyde dehydrogenase domain, aldehyde/histidinol dehydrogenase	0	#N/A	#N/A	0	0	0	#N/A				#N/A	#N/A	#N/A	#N/A	#N/A	0.682045	0.251589	0	0	1
CDEST_01378.1	CDEST_01378	278	chr1A	4573692	4574678	block_4	Putative short-chain dehydrogenase/reductase SDR, NAD(P)-binding domain superfamily	0	#N/A	#N/A	0	0	0	#N/A				#N/A	#N/A	#N/A	#N/A	#N/A	0.240829	0.976752	0.418785	0	1
CDEST_01379.1	CDEST_01379	522	chr1A	4575497	4577289	block_4	Putative amino acid/polyamine transporter I	0	#N/A	#N/A	0	0	0	#N/A				#N/A	#N/A	#N/A	#N/A	#N/A	0.0274797	0	0	0	1
CDEST_01380.1	CDEST_01380	506	chr1A	4578318	4580463	block_4	Putative glutamine synthetase, catalytic domain, glutamine synthetase domain superfamily	0	#N/A	#N/A	0	0	0	#N/A				#N/A	#N/A	#N/A	#N/A	#N/A	1.68123	2.77507	4.0386	1	1
CDEST_01381.1	CDEST_01381	606	chr1A	4580848	4582876	block_4	Putative zn(2)Cys(6) fungal-type DNA-binding domain, fungal transcription factor	0	#N/A	#N/A	0	0	0	#N/A				#N/A	#N/A	#N/A	#N/A	#N/A	0.856472	1.31511	2.2382	1	1
CDEST_01382.1	CDEST_01382	412	chr1A	4583319	4584557	block_4	Putative nucleoside phosphorylase domain, tetratricopeptide-like helical domain superfamily	1	Non-effector	#N/A	1	0	0	#N/A				#N/A	CH63R_03293.1	78.7	0.565289	0.830097	0.655194	0.886103	1.26016	0	1
CDEST_01383.1	CDEST_01383	256	chr1A	4585099	4586242	block_4	Putative phosphoglycolate phosphatase-like, domain 2, HAD superfamily	0	#N/A	#N/A	0	0	0	#N/A				#N/A	CH63R_03067.1	86.7	1	1.08594	0.1349	0	2.3491	0	1
CDEST_01384.1	CDEST_01384	493	chr1A	4587110	4588992	block_4	hypothetical protein CDEST_01384	0	#N/A	#N/A	0	0	0	#N/A				#N/A	CH63R_03068.1	96.8	1.01626	0.25355	0.411287	0.238413	15.8448	1	1
CDEST_01385.1	CDEST_01385	607	chr1A	4590042	4592568	block_4	Putative protein kinase	0	#N/A	#N/A	0	0	0	#N/A				#N/A	#N/A	#N/A	#N/A	#N/A	0.0693136	0.187522	10.0529	1	1
CDEST_01386.1	CDEST_01386	803	chr1A	4594581	4597234	block_4	Putative protein kinase	0	#N/A	#N/A	0	0	0	#N/A				#N/A	#N/A	#N/A	#N/A	#N/A	0.0169001	0	4.02206	1	1
CDEST_01387.1	CDEST_01387	300	chr1A	4597576	4598619	block_4	hypothetical protein CDEST_01387	0	#N/A	#N/A	0	0	0	#N/A				#N/A	#N/A	#N/A	#N/A	#N/A	0.217476	0	0	0	1
CDEST_01388.1	CDEST_01388	292	chr1A	4598668	4599600	block_4	hypothetical protein CDEST_01388	0	#N/A	#N/A	0	0	0	#N/A				#N/A	CH63R_03069.1	86.3	0.811966	0.325342	0	0	0	0	1
CDEST_01389.1	CDEST_01389	183	chr1A	4601603	4602896	#N/A	hypothetical protein CDEST_01389	0	#N/A	#N/A	0	0	0	#N/A				#N/A	CH63R_03070.1	94.1	0.939394	1.01639	2.13301	4.54953	5.12702	1	1
CDEST_01390.1	CDEST_01390	396	chr1A	4602950	4604140	#N/A	Putative major facilitator superfamily, MFS transporter superfamily	0	#N/A	#N/A	0	0	0	#N/A				#N/A	CH63R_03071.1	97.2	1	1	1.79556	2.16997	5.82149	1	1
CDEST_01391.1	CDEST_01391	120	chr1A	4605137	4605582	#N/A	hypothetical protein CDEST_01391	1	Effector	SignalP-noTM	1	1	1	#N/A				#N/A	#N/A	#N/A	#N/A	#N/A	2.48491	2.69694	1.10433	1	0
CDEST_01392.1	CDEST_01392	61	chr1A	4606970	4607499	#N/A	hypothetical protein CDEST_01392	0	#N/A	#N/A	0	0	0	#N/A				#N/A	CH63R_03072.1	93.4	0.245968	1	0	0	0	0	1
CDEST_01393.1	CDEST_01393	281	chr1A	4611489	4612334	#N/A	Putative protein Ecm13	0	#N/A	#N/A	0	0	0	#N/A				#N/A	CH63R_03073.1	98.7	0.861314	0.839858	214.805	162.691	108.533	1	1
CDEST_01394.1	CDEST_01394	598	chr1A	4618902	4621246	#N/A	Putative galactose oxidase/kelch, beta-propeller, kelch-type beta propeller	1	Non-effector	SignalP-noTM	1	0	0	#N/A				#N/A	CH63R_03074.1	97.3	1	0.973244	11.9854	4.7684	9.4145	1	1
CDEST_01395.1	CDEST_01395	404	chr1A	4622166	4623760	#N/A	Putative GTP-binding protein TrmE/Aminomethyltransferase GcvT, domain 1	0	#N/A	#N/A	0	0	0	#N/A				#N/A	CH63R_03075.1	96.3	1	1	14.4273	16.9403	18.0719	1	1
CDEST_01396.1	CDEST_01396	276	chr1A	4623762	4624681	#N/A	Putative DnaJ domain, Chaperone J-domain superfamily	0	#N/A	#N/A	0	0	0	#N/A				#N/A	CH63R_03076.1	94.9	1.0073	1	9.97132	5.42505	5.07554	1	1
CDEST_01397.1	CDEST_01397	115	chr1A	4625876	4626409	#N/A	hypothetical protein CDEST_01397	0	#N/A	#N/A	0	0	0	#N/A				#N/A	#N/A	#N/A	#N/A	#N/A	0.331321	1.34847	8.83463	1	1
CDEST_01398.1	CDEST_01398	398	chr1A	4627628	4629237	#N/A	Putative PUA-like superfamily, SRA-YDG superfamily protein	0	#N/A	#N/A	0	0	0	#N/A				#N/A	CH63R_03077.1	97.3	0.991892	0.922111	0.531556	4.62133	2.36675	1	1
CDEST_01399.1	CDEST_01399	540	chr1A	4629346	4632846	#N/A	Putative ATP-dependent RNA helicase DEAD-box, Helicase superfamily 1/2, ATP-binding protein	0	#N/A	#N/A	0	0	0	#N/A				#N/A	CH63R_03078.1	99.4	0.874307	0.875926	7.82038	5.14612	2.92137	1	1
CDEST_01400.1	CDEST_01400	524	chr1A	4635385	4638508	#N/A	Putative serine/threonine-protein kinase, active	0	#N/A	#N/A	0	0	0	#N/A				#N/A	CH63R_03079.1	99.4	1	1	40.1612	49.2901	85.189	1	1
CDEST_01401.1	CDEST_01401	790	chr1A	4638510	4641029	#N/A	Putative pseudouridine synthase, TruD, pseudouridine synthase, catalytic domain superfamily	0	#N/A	#N/A	0	0	0	#N/A				#N/A	CH63R_03080.1	93.6	0.978205	0.965823	2.21964	4.46928	2.196	1	1
CDEST_01402.1	CDEST_01402	338	chr1A	4641212	4644912	#N/A	Putative oxoglutarate/iron-dependent dioxygenase, non-hem dioxygenase domain-containing protein	0	#N/A	#N/A	0	0	0	#N/A				#N/A	CH63R_03082.1	99.4	1	1	36.51	46.8506	28.7536	1	1
CDEST_01403.1	CDEST_01403	381	chr1A	4641247	4642893	#N/A	Putative 2-amino-3-carboxymuconate-6-semialdehyde decarboxylase, metal-dependent hydrolase	0	#N/A	#N/A	0	0	0	#N/A				#N/A	CH63R_03081.1	99.5	1	1	15.0243	42.9119	39.281	1	1
CDEST_01404.1	CDEST_01404	418	chr1A	4645368	4646983	#N/A	Putative alpha/Beta hydrolase	0	#N/A	#N/A	0	0	0	#N/A				#N/A	CH63R_03083.1	96.4	0.990566	1.00478	16.8102	4.06324	5.07616	1	1
CDEST_01405.1	CDEST_01405	226	chr1A	4646791	4648369	#N/A	Putative protein-tyrosine phosphatase-like, PTPLA	0	#N/A	#N/A	0	0	0	#N/A				#N/A	CH63R_03084.1	99.6	1	1	63.7424	52.3432	51.556	1	1
CDEST_01406.1	CDEST_01406	395	chr1A	4648759	4649946	#N/A	Putative glycoside hydrolase family 16, concanavalin A-like lectin/glucanase domain superfamily	1	Non-effector	SignalP-noTM	1	0	0	GH16				#N/A	CH63R_03085.1	98.2	1	1	0.766443	1.55479	1.85809	1	1
CDEST_01407.1	CDEST_01407	758	chr1A	4651295	4654845	#N/A	Putative zn(2)Cys(6) fungal-type DNA-binding domain-containing protein	0	#N/A	#N/A	0	0	0	#N/A				#N/A	CH63R_03086.1	93.7	1	1.00132	15.525	6.72468	4.41151	1	1
CDEST_01408.1	CDEST_01408	297	chr1A	4655367	4656260	#N/A	Putative WW domain-containing protein	0	#N/A	#N/A	0	0	0	#N/A				#N/A	CH63R_03087.1	95.6	1	1	10.4134	12.515	9.76311	1	1
CDEST_01409.1	CDEST_01409	763	chr1A	4655828	4659288	#N/A	Putative pre-rRNA-processing protein RIX1	0	#N/A	#N/A	0	0	0	#N/A				#N/A	CH63R_03088.1	95.5	0.961792	0.95675	12.212	12.4811	4.99624	1	1
CDEST_01410.1	CDEST_01410	1204	chr1A	4659563	4663852	#N/A	Putative tetratricopeptide-like helical domain superfamily	0	#N/A	#N/A	0	0	0	#N/A				#N/A	CH63R_03089.1	98.7	1	1	11.3655	9.56273	11.9499	1	1
CDEST_01411.1	CDEST_01411	412	chr1A	4664429	4666665	#N/A	hypothetical protein CDEST_01411	0	#N/A	#N/A	0	0	0	#N/A				#N/A	CH63R_03090.1	97.8	1	1	24.9338	60.5504	36.1667	1	1
CDEST_01412.1	CDEST_01412	414	chr1A	4669228	4671931	#N/A	hypothetical protein CDEST_01412	1	Non-effector	#N/A	1	0	0	#N/A				#N/A	CH63R_03091.1	99.1	0.811594	0.811594	33.1103	51.6799	38.3332	1	1
CDEST_01413.1	CDEST_01413	891	chr1A	4674101	4677442	#N/A	Putative chitin-binding, type 1, NodB domain, glycoside hydrolase/deacetylase, beta/alpha-barrel	1	Non-effector	SignalP-noTM	1	0	0	CE4				#N/A	CH63R_03092.1	88.7	1.03009	0.998878	0.693757	4.5296	2.49604	1	1
CDEST_01414.1	CDEST_01414	262	chr1A	4678070	4678982	#N/A	hypothetical protein CDEST_01414	0	#N/A	#N/A	0	0	0	#N/A				#N/A	CH63R_03093.1	56	1	1.45802	0	0	0.227354	0	1
CDEST_01415.1	CDEST_01415	116	chr1A	4679102	4679452	#N/A	hypothetical protein CDEST_01415	1	Unlikely effector	SignalP-noTM	1	1	0	#N/A				#N/A	#N/A	#N/A	#N/A	#N/A	0	0	0	0	1
CDEST_01416.1	CDEST_01416	196	chr1A	4680573	4681508	#N/A	Putative aldehyde dehydrogenase domain, aldehyde/histidinol dehydrogenase	0	#N/A	#N/A	0	0	0	#N/A				#N/A	#N/A	#N/A	#N/A	#N/A	19.8765	8.95167	29.2034	1	1
CDEST_01417.1	CDEST_01417	126	chr1A	4681510	4682703	#N/A	Putative aldehyde dehydrogenase domain, aldehyde/histidinol dehydrogenase	0	#N/A	#N/A	0	0	0	#N/A				#N/A	#N/A	#N/A	#N/A	#N/A	27.0027	18.8786	37.5472	1	1
CDEST_01418.1	CDEST_01418	695	chr1A	4685932	4689009	#N/A	Putative basic-leucine zipper domain-containing protein	1	Non-effector	SignalP-noTM	1	0	0	#N/A				#N/A	CH63R_03095.1	96.7	1.00699	0.828777	17.7524	7.56672	23.4791	1	1
CDEST_01419.1	CDEST_01419	303	chr1A	4699487	4701770	#N/A	Putative senescence marker protein-30 (SMP-30)	0	#N/A	#N/A	0	0	0	#N/A				#N/A	CH63R_03096.1	97.7	1	1	7.83427	7.83552	41.564	1	1
CDEST_01420.1	CDEST_01420	306	chr1A	4701772	4704265	#N/A	Putative alpha-N-methyltransferase NTM1	0	#N/A	#N/A	0	0	0	#N/A				#N/A	CH63R_03097.1	97.8	1	0.74183	24.4713	42.9703	31.4571	1	1
CDEST_01421.1	CDEST_01421	266	chr1A	4707133	4708385	#N/A	hypothetical protein CDEST_01421	1	Non-effector	SignalP-noTM	1	1	0	#N/A				#N/A	CH63R_03098.1	95.2	0.312268	0.315789	0.319765	5.18731	10.4613	1	1
CDEST_01422.1	CDEST_01422	590	chr1A	4712391	4714894	#N/A	Putative WD40/YVTN repeat-like-containing domain superfamily	0	#N/A	#N/A	0	0	0	#N/A				#N/A	CH63R_03099.1	97.3	1	1	11.8845	19.3687	19.369	1	1
CDEST_01423.1	CDEST_01423	178	chr1A	4716221	4716757	#N/A	hypothetical protein CDEST_01423	0	#N/A	#N/A	0	0	0	#N/A				#N/A	CH63R_03100.1	95.6	0.992701	0.764045	0.470464	0	0.413619	0	1
CDEST_01424.1	CDEST_01424	535	chr1A	4718308	4720629	#N/A	Putative peptidase M18	0	#N/A	#N/A	0	0	0	#N/A				#N/A	CH63R_03101.1	96.5	1	1.00561	20.4303	16.4724	25.5633	1	1
CDEST_01425.1	CDEST_01425	224	chr1A	4723392	4724079	#N/A	hypothetical protein CDEST_01425	0	#N/A	#N/A	0	0	0	#N/A				#N/A	CH63R_03103.1	45.6	0.481283	0.401786	0.408781	0	2.28416	1	1
CDEST_01426.1	CDEST_01426	1557	chr1A	4732593	4738883	#N/A	Putative gal11, coactivator domain-containing protein	0	#N/A	#N/A	0	0	0	#N/A				#N/A	CH63R_03104.1	97.4	1.00064	1.00514	18.7034	11.742	20.6097	1	1
CDEST_01427.1	CDEST_01427	367	chr1A	4739815	4742716	#N/A	Putative transcription factor Nrm1/Whi5	0	#N/A	#N/A	0	0	0	#N/A				#N/A	CH63R_03105.1	92.1	1	1.00545	20.3571	35.419	39.2763	1	1
CDEST_01428.1	CDEST_01428	425	chr1A	4742620	4745170	#N/A	Putative RTA-like protein	0	#N/A	#N/A	0	0	0	#N/A				#N/A	CH63R_03106.1	98.4	1	0.724706	4.45197	5.68922	11.405	1	1
CDEST_01429.1	CDEST_01429	257	chr1A	4748991	4750313	#N/A	hypothetical protein CDEST_01429	1	Non-effector	#N/A	1	1	0	#N/A				#N/A	CH63R_03107.1	100	1	1	658.759	349.853	825.365	1	1
CDEST_01430.1	CDEST_01430	97	chr1A	4754713	4755194	#N/A	hypothetical protein CDEST_01430	1	Unlikely effector	SignalP-noTM	1	1	0	#N/A				#N/A	CH63R_03108.1	83.8	0.755556	0.701031	2.15359	1.34847	4.41732	1	1
CDEST_01431.1	CDEST_01431	128	chr1A	4755445	4755831	#N/A	hypothetical protein CDEST_01431	0	#N/A	#N/A	0	0	0	#N/A				#N/A	#N/A	#N/A	#N/A	#N/A	0.165661	0	0	0	1
CDEST_01432.1	CDEST_01432	1023	chr1A	4758453	4762754	#N/A	Putative armadillo-like helical, exportin-1/Importin-beta, exportin-T	0	#N/A	#N/A	0	0	0	#N/A				#N/A	CH63R_03110.1	99.7	1	1	13.4014	24.9828	15.9334	1	1
CDEST_01433.1	CDEST_01433	621	chr1A	4763412	4766171	#N/A	Putative protein LCHN/Anr2	0	#N/A	#N/A	0	0	0	#N/A				#N/A	CH63R_03111.1	97.8	1	1.00483	21.4785	25.9479	38.9466	1	1
CDEST_01434.1	CDEST_01434	305	chr1A	4767457	4769331	#N/A	Putative phospholipid/glycerol acyltransferase	0	#N/A	#N/A	1	0	0	#N/A				#N/A	CH63R_03112.1	100	1	1	32.3967	51.3551	77.0455	1	1
CDEST_01435.1	CDEST_01435	354	chr1A	4769608	4770926	#N/A	hypothetical protein CDEST_01435	0	#N/A	#N/A	0	0	0	#N/A				#N/A	CH63R_03113.1	93.3	1	1.00847	1.53706	2.85055	2.58838	1	1
CDEST_01436.1	CDEST_01436	439	chr1A	4770931	4772305	#N/A	Putative Zinc finger, FYVE/PHD-type	0	#N/A	#N/A	0	0	0	#N/A				#N/A	CH63R_03114.1	95.2	1	1	0.57313	0.547164	1.16657	1	1
CDEST_01437.1	CDEST_01437	107	chr1A	4772342	4772665	#N/A	hypothetical protein CDEST_01437	0	#N/A	#N/A	0	0	0	#N/A				#N/A	CH63R_03115.1	96.9	1	0.607477	0.165661	0	0.552165	0	1
CDEST_01438.1	CDEST_01438	254	chr1A	4772892	4774532	#N/A	Putative ATP synthase, F1 complex, delta/epsilon subunit, F0F1 ATP synthase delta/epsilon subunit	0	#N/A	#N/A	0	0	0	#N/A				#N/A	CH63R_03116.1	90.6	1	0.712598	460.732	587.403	467.007	1	1
CDEST_01439.1	CDEST_01439	167	chr1A	4775522	4776025	#N/A	hypothetical protein CDEST_01439	0	#N/A	#N/A	0	0	0	#N/A				#N/A	#N/A	#N/A	#N/A	#N/A	0.788388	0	0	0	1
CDEST_01440.1	CDEST_01440	261	chr1A	4778583	4784265	#N/A	hypothetical protein CDEST_01440	0	#N/A	#N/A	0	0	0	#N/A				#N/A	#N/A	#N/A	#N/A	#N/A	17.0047	7.98784	11.2004	1	0
CDEST_01441.1	CDEST_01441	712	chr1A	4786097	4790612	#N/A	hypothetical protein CDEST_01441	0	#N/A	#N/A	0	0	0	#N/A				#N/A	CH63R_03118.1	92.9	1	1.00843	45.0245	34.7899	45.1711	1	1
CDEST_01442.1	CDEST_01442	189	chr1A	4791260	4793470	#N/A	Putative small GTP-binding protein	1	Non-effector	#N/A	1	1	0	#N/A				#N/A	CH63R_03119.1	99.3	0.776042	0.78836	424.632	458.184	540.517	1	1
CDEST_01443.1	CDEST_01443	795	chr1A	4794007	4796992	#N/A	Putative patatin-like phospholipase domain, Acyl transferase/acyl hydrolase/lysophospholipase	0	#N/A	#N/A	0	0	0	#N/A				#N/A	CH63R_03120.1	98.9	1	1	44.5125	18.7242	29.1158	1	1
CDEST_01444.1	CDEST_01444	698	chr1A	4797597	4800576	#N/A	Putative DnaJ domain, Sec63 domain, immunoglobulin E-set, C2 domain superfamily	0	#N/A	#N/A	0	0	0	#N/A				#N/A	CH63R_03121.1	99.4	0.958453	0.958453	25.1485	26.757	20.4367	1	1
CDEST_01445.1	CDEST_01445	1655	chr1A	4800578	4807702	#N/A	Putative villin/Gelsolin, ADF-H/Gelsolin-like domain superfamily	0	#N/A	#N/A	0	0	0	#N/A				#N/A	CH63R_03122.1	93	1.00181	1.00604	9.16225	10.4449	15.9749	1	1
CDEST_01446.1	CDEST_01446	73	chr1A	4808010	4808727	#N/A	hypothetical protein CDEST_01446	0	#N/A	#N/A	0	0	0	#N/A				#N/A	#N/A	#N/A	#N/A	#N/A	3.31321	2.69694	2.76082	1	0
CDEST_01447.1	CDEST_01447	181	chr1A	4809033	4810145	#N/A	Putative small GTP-binding protein	0	#N/A	#N/A	0	0	0	#N/A				#N/A	CH63R_03123.1	93.8	0.869231	0.624309	70.4366	43.5571	52.6437	1	1
CDEST_01448.1	CDEST_01448	713	chr1A	4811246	4813448	#N/A	Putative acyl-CoA N-acyltransferase	0	#N/A	#N/A	0	0	0	#N/A				#N/A	CH63R_03124.1	87.7	1.00564	1	0.0578313	0	0.0665196	0	1
CDEST_01449.1	CDEST_01449	673	chr1A	4814405	4816935	#N/A	hypothetical protein CDEST_01449	0	#N/A	#N/A	0	0	0	#N/A				#N/A	CH63R_03125.1	93.5	1.00298	1.00149	7.0735	6.50897	8.44574	1	1
CDEST_01450.1	CDEST_01450	706	chr1A	4816937	4821347	#N/A	Putative serine/threonine-protein kinase, active	0	#N/A	#N/A	0	0	0	#N/A				#N/A	CH63R_03126.1	96.9	1	1	33.9521	62.0131	82.6602	1	1
CDEST_01451.1	CDEST_01451	341	chr1A	4825021	4828878	#N/A	Putative tricarboxylate/iron carrier	0	#N/A	#N/A	0	0	0	#N/A				#N/A	CH63R_03128.1	89.5	1	1.06158	44.1134	39.6015	30.1855	1	1
CDEST_01452.1	CDEST_01452	392	chr1A	4831298	4833014	#N/A	hypothetical protein CDEST_01452	0	#N/A	#N/A	1	0	0	#N/A				#N/A	CH63R_03129.1	98.5	0.997449	0.997449	5.95713	0.313882	0.133979	1	1
CDEST_01453.1	CDEST_01453	303	chr1A	4835214	4836528	#N/A	Putative NmrA-like domain, NAD(P)-binding domain superfamily	0	#N/A	#N/A	0	0	0	#N/A				#N/A	CH63R_03130.1	94.4	1	1	0.751231	2.17653	3.54132	0	1
CDEST_01454.1	CDEST_01454	305	chr1A	4837879	4838796	#N/A	Putative short-chain dehydrogenase/reductase SDR, NAD(P)-binding domain superfamily	0	#N/A	#N/A	0	0	0	#N/A				#N/A	CH63R_03131.1	98	1	1	25.4279	27.6195	28.4533	1	1
CDEST_01455.1	CDEST_01455	487	chr1A	4839343	4841296	#N/A	hypothetical protein CDEST_01455	0	#N/A	#N/A	0	0	0	#N/A				#N/A	CH63R_03132.1	98.6	1	1	1.51998	6.77229	9.78977	1	1
CDEST_01456.1	CDEST_01456	533	chr1A	4841795	4843928	#N/A	Putative major facilitator, sugar transporter, major facilitator superfamily	0	#N/A	#N/A	0	0	0	#N/A				#N/A	CH63R_03133.1	98.3	1	1	0.0536447	20.2446	31.1437	1	1
CDEST_01457.1	CDEST_01457	326	chr1A	4843837	4845288	#N/A	Putative short-chain dehydrogenase/reductase SDR, NAD(P)-binding domain superfamily	0	#N/A	#N/A	0	0	0	#N/A				#N/A	CH63R_03134.1	95.7	1	1	0.195115	11.4766	15.9118	1	1
CDEST_01458.1	CDEST_01458	311	chr1A	4845603	4846640	#N/A	Putative xaa-Pro dipeptidyl-peptidase-like domain, alpha/Beta hydrolase	0	#N/A	#N/A	0	0	0	#N/A				#N/A	CH63R_03135.1	98.1	1	1	0	0.420678	3.42104	1	1
CDEST_01459.1	CDEST_01459	453	chr1A	4847197	4848957	#N/A	Putative glycoside hydrolase, family 5, glycoside hydrolase superfamily	1	Non-effector	SignalP-noTM	1	0	0	GH5				#N/A	CH63R_03136.1	90.5	0.94843	0.933775	0.389652	3.16205	5.16722	1	1
CDEST_01460.1	CDEST_01460	288	chr1A	4851010	4852189	#N/A	Putative glyoxalase/Bleomycin resistance protein/Dihydroxybiphenyl dioxygenase	1	Non-effector	#N/A	1	1	0	#N/A				#N/A	CH63R_03137.1	94.8	1	1	2.81286	8.38202	11.3738	1	1
CDEST_01461.1	CDEST_01461	266	chr1A	4852191	4853971	#N/A	Putative short-chain dehydrogenase/reductase SDR, NAD(P)-binding domain superfamily	0	#N/A	#N/A	0	0	0	#N/A				#N/A	CH63R_03138.1	100	1	1	111.918	300.864	595.403	1	1
CDEST_01462.1	CDEST_01462	218	chr1A	4856209	4856865	#N/A	hypothetical protein CDEST_01462	0	#N/A	#N/A	0	0	0	#N/A				#N/A	CH63R_03139.1	93.1	1.00461	1	0	0.690372	1.19016	0	1
CDEST_01463.1	CDEST_01463	495	chr1A	4857202	4859257	#N/A	Putative major facilitator, sugar transporter, major facilitator superfamily	0	#N/A	#N/A	1	0	0	#N/A				#N/A	CH63R_03140.1	87.8	1.08225	1.0101	0	3.08468	17.8921	1	1
CDEST_01464.1	CDEST_01464	523	chr1A	4859989	4861960	#N/A	Putative cytochrome P450	1	Non-effector	#N/A	1	0	0	#N/A				#N/A	CH63R_03141.1	85.7	0.998302	1.12428	0.0548372	2.67025	25.9644	1	1
CDEST_01465.1	CDEST_01465	654	chr1A	4862288	4864467	#N/A	Putative amidase signature domain-containing protein	1	Non-effector	SignalP-noTM	1	0	0	#N/A				#N/A	CH63R_03142.1	98.9	1	1	0.0849403	1.55118	2.0525	1	1
CDEST_01466.1	CDEST_01466	784	chr1A	4865930	4869491	#N/A	Putative SWR1-complex protein	0	#N/A	#N/A	0	0	0	#N/A				#N/A	CH63R_03143.1	97.8	0.970663	0.970663	10.1508	11.4083	15.9211	1	1
CDEST_01467.1	CDEST_01467	370	chr1A	4872327	4874343	#N/A	Putative target SNARE coiled-coil domain, PX domain superfamily	0	#N/A	#N/A	0	0	0	#N/A				#N/A	CH63R_03144.1	99.2	1	1	13.0465	7.41681	15.8385	1	1
CDEST_01468.1	CDEST_01468	243	chr1A	4875008	4876756	#N/A	Putative microtubule-associated protein RP/EB	1	Non-effector	#N/A	1	1	0	#N/A				#N/A	CH63R_03145.1	100	1	1	148.491	131.91	103.787	1	1
CDEST_01469.1	CDEST_01469	777	chr1A	4877101	4879720	#N/A	Putative ATP-dependent RNA helicase DEAD-box, Helicase superfamily 1/2, ATP-binding protein	0	#N/A	#N/A	0	0	0	#N/A				#N/A	#N/A	#N/A	#N/A	#N/A	25.6731	26.884	12.2716	1	1
CDEST_01470.1	CDEST_01470	1049	chr1A	4880096	4883702	#N/A	Putative phosphatidate phosphatase APP1, catalytic domain-containing protein	0	#N/A	#N/A	0	0	0	#N/A				#N/A	CH63R_03146.1	95.4	0.548017	1.00095	17.6705	7.07972	18.7749	1	1
CDEST_01471.1	CDEST_01471	309	chr1A	4885260	4886291	#N/A	Putative pectate lyase PlyH/PlyE, pectin lyase/virulence factor	1	Effector	SignalP-noTM	1	0	0	PL3				#N/A	CH63R_03147.1	94.5	1.00325	1	0.0522944	0.424243	0.363193	0	1
CDEST_01472.1	CDEST_01472	644	chr1A	4887962	4889896	#N/A	Putative beta-lactamase/transpeptidase	1	Non-effector	SignalP-noTM	1	0	0	#N/A				#N/A	CH63R_03148.1	92.6	1	1.00932	0.216071	0.526116	0.372964	0	1
CDEST_01473.1	CDEST_01473	441	chr1A	4890245	4891768	#N/A	hypothetical protein CDEST_01473	0	#N/A	#N/A	0	0	0	#N/A				#N/A	CH63R_03149.1	87.3	0.786078	1.04989	0.469423	0	4.06065	1	1
CDEST_01474.1	CDEST_01474	1077	chr1A	4892299	4895612	#N/A	Putative Zinc phosphodiesterase ELAC protein	0	#N/A	#N/A	0	0	0	#N/A				#N/A	CH63R_03150.1	96.9	1	0.783658	8.3308	9.6751	4.06497	1	1
CDEST_01475.1	CDEST_01475	97	chr1A	4895935	4896667	#N/A	hypothetical protein CDEST_01475	1	Non-effector	SignalP-noTM	1	1	0	#N/A				#N/A	#N/A	#N/A	#N/A	#N/A	0.165661	0	1.65649	0	1
CDEST_01476.1	CDEST_01476	358	chr1A	4898130	4903103	#N/A	Putative flavin reductase like domain, FMN-binding split barrel	0	#N/A	#N/A	0	0	0	#N/A				#N/A	CH63R_03151.1	90.8	1	1.00559	9.39599	48.4821	47.5823	1	1
CDEST_01477.1	CDEST_01477	517	chr1A	4899951	4902031	#N/A	Putative cyclic-AMP phosphodiesterase, class-II, ribonuclease Z/Hydroxyacylglutathione hydrolase	0	#N/A	#N/A	0	0	0	#N/A				#N/A	CH63R_03152.1	88.2	1	1.12766	4.6408	12.404	16.9045	1	1
CDEST_01478.1	CDEST_01478	146	chr1A	4904254	4904845	#N/A	hypothetical protein CDEST_01478	0	#N/A	#N/A	0	0	0	#N/A				#N/A	#N/A	#N/A	#N/A	#N/A	0	0	0	0	1
CDEST_01479.1	CDEST_01479	739	chr1A	4905864	4909596	#N/A	hypothetical protein CDEST_01479	0	#N/A	#N/A	0	0	0	#N/A				#N/A	CH63R_03153.1	90.9	1.00817	1.00135	5.3165	6.91651	4.41	0	1
CDEST_01480.1	CDEST_01480	1847	chr1A	4910990	4917521	#N/A	Putative AMP-dependent synthetase/ligase domain, DMAP1-binding domain, ANL domain-containing protein	0	#N/A	#N/A	0	0	0	#N/A				#N/A	CH63R_03154.1	97.8	1	1	7.18313	11.5161	23.3882	1	1
CDEST_01481.1	CDEST_01481	784	chr1A	4918808	4921679	#N/A	Putative endo-1,3(4)-beta-glucanase, glycosyl hydrolase family 81	1	Non-effector	SignalP-noTM	1	0	0	GH81				#N/A	CH63R_03155.1	98.5	1	1	0.347035	12.2534	5.74597	1	1
CDEST_01482.1	CDEST_01482	467	chr1A	4923093	4924656	#N/A	Putative chloramphenicol acetyltransferase-like domain superfamily	0	#N/A	#N/A	0	0	0	#N/A				#N/A	CH63R_03156.1	98.3	1	1	0	0.254143	12.2395	1	1
CDEST_01483.1	CDEST_01483	403	chr1A	4926195	4927615	#N/A	hypothetical protein CDEST_01483	0	#N/A	#N/A	0	0	0	#N/A				#N/A	CH63R_03157.1	96.8	1	0.992556	0	0	1.16531	0	1
CDEST_01484.1	CDEST_01484	352	chr1A	4928393	4929451	#N/A	hypothetical protein CDEST_01484	0	#N/A	#N/A	0	0	0	#N/A				#N/A	CH63R_03158.1	86	0.905405	0.951705	0	0	0.920152	0	1
CDEST_01485.1	CDEST_01485	314	chr1A	4931246	4932261	#N/A	hypothetical protein CDEST_01485	1	Non-effector	SignalP-noTM	1	0	0	#N/A				#N/A	CH63R_03159.1	78.6	1.01064	0.907643	0	0.830886	1.60011	0	1
CDEST_01486.1	CDEST_01486	353	chr1A	4932570	4934300	#N/A	Putative S-adenosyl-L-methionine-dependent methyltransferase superfamily	0	#N/A	#N/A	0	0	0	#N/A				#N/A	CH63R_03160.1	83.5	0.967972	0.770538	16.7037	1.43037	9.93239	1	1
CDEST_01487.1	CDEST_01487	170	chr1A	4934967	4935686	#N/A	hypothetical protein CDEST_01487	1	Effector	#N/A	1	1	1	#N/A				#N/A	CH63R_03161.1	98.7	1	0.935294	33.6148	0	3.58899	1	1
CDEST_01488.1	CDEST_01488	249	chr1A	4936916	4938198	#N/A	Putative S-adenosyl-L-methionine-dependent methyltransferase superfamily	0	#N/A	#N/A	0	0	0	#N/A				#N/A	#N/A	#N/A	#N/A	#N/A	1.89364	1.70645	5.13211	1	1
CDEST_01489.1	CDEST_01489	403	chr1A	4940214	4946291	#N/A	hypothetical protein CDEST_01489	0	#N/A	#N/A	0	0	0	#N/A				#N/A	CH63R_03163.1	92	1.00489	1.01985	0.448713	24.2737	27.1906	1	1
CDEST_01490.1	CDEST_01490	606	chr1A	4942451	4944278	#N/A	Putative carboxylesterase, type B, carboxylesterase type B, active, alpha/Beta hydrolase	1	Non-effector	SignalP-noTM	1	0	0	#N/A				#N/A	CH63R_03164.1	99.3	1.00179	0.924092	2.33794	18.4116	11.7505	1	1
CDEST_01491.1	CDEST_01491	260	chr1A	4944996	4947125	#N/A	hypothetical protein CDEST_01491	0	#N/A	#N/A	0	0	0	#N/A				#N/A	CH63R_03165.1	95.4	1	1	16.2376	3.74758	2.75781	1	1
CDEST_01492.1	CDEST_01492	311	chr1A	4947766	4949363	#N/A	Putative acyl-CoA N-acyltransferase	0	#N/A	#N/A	0	0	0	#N/A				#N/A	CH63R_03166.1	96.1	1	1	625.627	20.6132	11.3434	1	1
CDEST_01493.1	CDEST_01493	298	chr1A	4950588	4951888	#N/A	Putative carbonic anhydrase	0	#N/A	#N/A	0	0	0	#N/A				#N/A	CH63R_03167.1	99.2	0.923954	0.815436	177.832	115.694	113.391	1	1
CDEST_01494.1	CDEST_01494	317	chr1A	4953673	4954961	#N/A	Putative Pma1 stabilization in the golgi family protein	1	Non-effector	SignalP-noTM	1	0	0	#N/A				#N/A	CH63R_03168.1	99.7	1	1	0.606948	0.410337	0	0	1
CDEST_01495.1	CDEST_01495	89	chr1A	4954963	4955657	#N/A	hypothetical protein CDEST_01495	0	#N/A	#N/A	0	0	0	#N/A				#N/A	#N/A	#N/A	#N/A	#N/A	5.13548	4.04541	8.83463	1	0
CDEST_01496.1	CDEST_01496	203	chr1A	4955659	4957272	#N/A	Putative small ribosomal subunit protein eS7	0	#N/A	#N/A	0	0	0	#N/A				#N/A	CH63R_03169.1	100	1	1	647.07	880.1	410.682	1	1
CDEST_01497.1	CDEST_01497	563	chr1A	4957331	4959338	#N/A	Putative dynactin subunit 4	0	#N/A	#N/A	0	0	0	#N/A				#N/A	CH63R_03170.1	98.9	1	1	17.0719	14.1007	16.0054	1	1
CDEST_01498.1	CDEST_01498	884	chr1A	4962406	4965989	#N/A	hypothetical protein CDEST_01498	0	#N/A	#N/A	0	0	0	#N/A				#N/A	CH63R_03171.1	98.2	1	1	0.867077	3.70434	3.61912	1	1
CDEST_01499.1	CDEST_01499	257	chr1A	4965991	4967224	#N/A	hypothetical protein CDEST_01499	0	#N/A	#N/A	0	0	0	#N/A				#N/A	CH63R_03172.1	97.3	1	1.00389	15.2279	29.3811	21.4927	1	1
CDEST_01500.1	CDEST_01500	287	chr1A	4969084	4971494	#N/A	Putative formyl transferase, ACT domain, formyltetrahydrofolate deformylase	0	#N/A	#N/A	0	0	0	#N/A				#N/A	CH63R_03173.1	100	1	1	84.4342	55.2055	28.0677	1	1
CDEST_01501.1	CDEST_01501	250	chr1A	4971681	4972795	#N/A	Putative cutinase/acetylxylan esterase, alpha/Beta hydrolase, cutinase, serine active	1	Effector	SignalP-noTM	1	1	1	CE5				#N/A	CH63R_03174.1	99.6	1	1	0.557906	552.596	2929.92	1	1
CDEST_01502.1	CDEST_01502	74	chr1A	4974170	4974705	#N/A	hypothetical protein CDEST_01502	1	Non-effector	#N/A	1	1	0	#N/A				#N/A	#N/A	#N/A	#N/A	#N/A	0.331321	5.39387	8.83463	1	0
CDEST_01503.1	CDEST_01503	309	chr1A	4975687	4977030	#N/A	Putative NmrA-like domain, NAD(P)-binding domain superfamily	0	#N/A	#N/A	0	0	0	#N/A				#N/A	CH63R_03175.1	93.9	1	1	0.261472	41.1515	49.0311	1	1
CDEST_01504.1	CDEST_01504	213	chr1A	4979385	4980349	#N/A	hypothetical protein CDEST_01504	1	Non-effector	SignalP-noTM	1	1	0	#N/A				#N/A	#N/A	#N/A	#N/A	#N/A	0	0	31.4524	1	0
CDEST_01505.1	CDEST_01505	197	chr1A	4981118	4981711	#N/A	Putative bacterial bifunctional deaminase-reductase, dihydrofolate reductase-like domain superfamily	0	#N/A	#N/A	0	0	0	#N/A				#N/A	CH63R_03177.1	98	1	1	0	1.61446	0.348954	0	1
CDEST_01506.1	CDEST_01506	303	chr1A	4982160	4983612	#N/A	Putative ergot alkaloid biosynthesis protein	0	#N/A	#N/A	0	0	0	#N/A				#N/A	CH63R_03178.1	96	1	1	0.321956	17.4123	55.7292	1	1
CDEST_01507.1	CDEST_01507	1095	chr1A	4983855	4987376	#N/A	Putative class I glutamine amidotransferase	0	#N/A	#N/A	0	0	0	GH106				#N/A	CH63R_03179.1	97.7	1.00183	1	0	7.83894	24.9991	1	1
CDEST_01508.1	CDEST_01508	358	chr1A	4987667	4989196	#N/A	hypothetical protein CDEST_01508	0	#N/A	#N/A	0	0	0	#N/A				#N/A	CH63R_03180.1	77.3	1.09117	1.06983	0.216497	0	0.150102	0	1
CDEST_01509.1	CDEST_01509	420	chr1A	4990648	4992224	#N/A	Putative O-methyltransferase domain, S-adenosyl-L-methionine-dependent methyltransferase superfamily	0	#N/A	#N/A	0	0	0	#N/A				#N/A	CH63R_03181.1	92.1	0.93787	0.754762	0.391162	0	0	0	1
CDEST_01510.1	CDEST_01510	469	chr1A	4992760	4994351	#N/A	Putative carbohydrate-binding WSC	1	Unlikely effector	SignalP-noTM	1	0	0	#N/A				#N/A	CH63R_03183.1	96.4	0.932406	1	0.0623173	0	0.107764	0	1
CDEST_01511.1	CDEST_01511	545	chr1A	4996744	4999581	#N/A	Putative major facilitator superfamily, MFS transporter superfamily	0	#N/A	#N/A	0	0	0	#N/A				#N/A	CH63R_03184.1	99.4	1	1	0.0261403	17.8206	12.6449	1	1
CDEST_01512.1	CDEST_01512	434	chr1A	5000054	5001461	#N/A	Putative gfo/Idh/MocA-like oxidoreductase, NAD(P)-binding domain superfamily	0	#N/A	#N/A	0	0	0	#N/A				#N/A	CH63R_03185.1	99.1	1	1	0	77.6638	45.4209	1	1
CDEST_01513.1	CDEST_01513	827	chr1A	5002534	5005116	#N/A	Putative NACHT nucleoside triphosphatase, P-loop containing nucleoside triphosphate hydrolase	1	Non-effector	#N/A	1	0	0	#N/A				#N/A	CH63R_03186.1	82	0.819672	0.181378	0.0327241	0	0.0564292	0	1
CDEST_01514.1	CDEST_01514	225	chr1A	5007018	5008147	#N/A	Putative cutinase/acetylxylan esterase, alpha/Beta hydrolase	1	Non-effector	SignalP-noTM	1	1	0	#N/A				#N/A	CH63R_03187.1	98.2	1	1.01333	0.0812179	0.658592	7.09027	1	1
CDEST_01515.1	CDEST_01515	561	chr1A	5008753	5010774	#N/A	Putative metal-dependent hydrolase, composite domain superfamily, amidohydrolase 3	0	#N/A	#N/A	0	0	0	#N/A				#N/A	CH63R_03188.1	98.9	1.00179	1	13.4758	8.00263	9.69521	1	1
CDEST_01516.1	CDEST_01516	133	chr1A	5012035	5012436	#N/A	Putative P-loop containing nucleoside triphosphate hydrolase	0	#N/A	#N/A	0	0	0	#N/A				#N/A	#N/A	#N/A	#N/A	#N/A	0	0	0	0	1
CDEST_01517.1	CDEST_01517	660	chr1A	5012509	5015065	#N/A	Putative P-loop containing nucleoside triphosphate hydrolase, dynamin	0	#N/A	#N/A	0	0	0	#N/A				#N/A	CH63R_03189.1	73.4	0.822839	1.16818	0.126108	0	0	0	1
CDEST_01518.1	CDEST_01518	149	chr1A	5015723	5016172	#N/A	hypothetical protein CDEST_01518	0	#N/A	#N/A	0	0	0	#N/A				#N/A	#N/A	#N/A	#N/A	#N/A	0	0	0	0	1
CDEST_01519.1	CDEST_01519	467	chr1A	5016718	5018616	#N/A	Putative peptidase M14, carboxypeptidase A	0	#N/A	#N/A	0	0	0	#N/A				#N/A	CH63R_03190.1	99.5	1	0.914347	0	22.3646	46.0335	1	1
CDEST_01520.1	CDEST_01520	453	chr1A	5020434	5021795	#N/A	Putative leucine-rich repeat domain superfamily	0	#N/A	#N/A	0	0	0	#N/A				#N/A	CH63R_03191.1	90.2	1	0.834437	25.3924	1.31752	4.71789	1	1
CDEST_01521.1	CDEST_01521	489	chr1A	5022668	5024137	#N/A	Putative nucleotide-diphospho-sugar transferase	1	Non-effector	#N/A	1	0	0	#N/A				#N/A	CH63R_03192.1	91.4	1	0.93047	0.118641	2.88846	0.820415	0	1
CDEST_01522.1	CDEST_01522	503	chr1A	5026493	5029720	#N/A	Putative tyrosinase copper-binding domain, di-copper centre-containing domain superfamily	1	Non-effector	SignalP-noTM	1	0	0	#N/A				#N/A	CH63R_03193.1	98	1	1.00795	26.9152	3.95877	1.68629	1	1
CDEST_01523.1	CDEST_01523	596	chr1A	5030313	5032629	#N/A	Putative serine/threonine-protein kinase Rio1	0	#N/A	#N/A	0	0	0	#N/A				#N/A	CH63R_03194.1	95.9	0.857868	0.850671	254.684	52.653	20.6122	1	1
CDEST_01524.1	CDEST_01524	337	chr1A	5033023	5034192	#N/A	Putative carbohydrate-binding WSC	1	Non-effector	SignalP-noTM	1	0	0	#N/A				#N/A	CH63R_03195.1	93.5	1	1	2.24378	5.68887	0.648618	1	1
CDEST_01525.1	CDEST_01525	405	chr1A	5034732	5036271	#N/A	hypothetical protein CDEST_01525	0	#N/A	#N/A	0	0	0	#N/A				#N/A	CH63R_03196.1	98	1	1	6.91314	5.42869	8.87983	1	1
CDEST_01526.1	CDEST_01526	141	chr1A	5036273	5036729	#N/A	hypothetical protein CDEST_01526	0	#N/A	#N/A	0	0	0	#N/A				#N/A	CH63R_03197.1	85.2	0.65641	0.907801	12.2589	9.43928	12.6998	1	1
CDEST_01527.1	CDEST_01527	306	chr1A	5036978	5038198	#N/A	hypothetical protein CDEST_01527	0	#N/A	#N/A	0	0	0	#N/A				#N/A	CH63R_03198.1	99.3	1	1	5.19087	2.57822	2.39148	1	1
CDEST_01528.1	CDEST_01528	831	chr1A	5038872	5041367	#N/A	Putative riboflavin kinase domain, bacterial/, riboflavin kinase domain superfamily	0	#N/A	#N/A	0	0	0	#N/A				#N/A	CH63R_03199.1	88.4	1.00119	1.01444	1.04164	0.132111	1.12261	1	1
CDEST_01529.1	CDEST_01529	540	chr1A	5042822	5044956	#N/A	Putative choline transporter	0	#N/A	#N/A	0	0	0	#N/A				#N/A	CH63R_03200.1	99.6	1	1	8.08458	14.7951	22.9145	1	1
CDEST_01530.1	CDEST_01530	297	chr1A	5046043	5047227	#N/A	Putative glutathione S-transferase, Thioredoxin-like superfamily	0	#N/A	#N/A	0	0	0	#N/A				#N/A	CH63R_03201.1	98.2	1	0.949495	76.5304	8.93927	65.0874	1	1
CDEST_01531.1	CDEST_01531	523	chr1A	5048605	5050799	#N/A	Putative autophagy protein ATG17	0	#N/A	#N/A	0	0	0	#N/A				#N/A	CH63R_03202.1	96.6	1	1.02486	28.6524	11.7936	19.4259	1	1
CDEST_01532.1	CDEST_01532	643	chr1A	5054537	5056761	#N/A	Putative glucose-methanol-choline oxidoreductase, FAD/NAD(P)-binding domain superfamily	1	Non-effector	SignalP-noTM	1	0	0	AA3				#N/A	CH63R_03203.1	98.8	1	1	0	6.14879	6.72518	1	1
CDEST_01533.1	CDEST_01533	128	chr1A	5057846	5058332	#N/A	hypothetical protein CDEST_01533	1	Effector	SignalP-noTM	1	1	1	#N/A				#N/A	#N/A	#N/A	#N/A	#N/A	0	0	0	0	1
CDEST_01534.1	CDEST_01534	362	chr1A	5058683	5059921	#N/A	Putative TauD/TfdA-like domain, taurine dioxygenase TauD-like superfamily	0	#N/A	#N/A	0	0	0	#N/A				#N/A	CH63R_03204.1	96.7	1	1	0	0	0	0	1
CDEST_01535.1	CDEST_01535	488	chr1A	5060512	5062389	#N/A	Putative major facilitator superfamily, MFS transporter superfamily	0	#N/A	#N/A	0	0	0	#N/A				#N/A	CH63R_03205.1	96.1	0.995918	1	0.0297317	0	0	0	1
CDEST_01536.1	CDEST_01536	519	chr1A	5062783	5064518	#N/A	Putative heterokaryon incompatibility	0	#N/A	#N/A	0	0	0	#N/A				#N/A	CH63R_03206.1	95.2	1	0.682081	0.719278	1.57161	7.64922	1	1
CDEST_01537.1	CDEST_01537	598	chr1A	5065412	5069280	#N/A	hypothetical protein CDEST_01537	0	#N/A	#N/A	0	0	0	#N/A				#N/A	CH63R_03208.1	85.8	1.07453	0.578595	1.52755	13.733	18.7478	1	1
CDEST_01538.1	CDEST_01538	271	chr1A	5065512	5066457	#N/A	Putative hydroxylase/desaturase AsaB	0	#N/A	#N/A	0	0	0	#N/A				#N/A	CH63R_03207.1	93.6	1	1.04059	0.311685	29.3269	8.24178	1	1
CDEST_01539.1	CDEST_01539	355	chr1A	5070427	5071613	#N/A	Putative gfo/Idh/MocA-like oxidoreductase, NAD(P)-binding domain superfamily	0	#N/A	#N/A	0	0	0	#N/A				#N/A	CH63R_03209.1	99.4	1	1	0	0.355056	0	0	1
CDEST_01540.1	CDEST_01540	428	chr1A	5073496	5075365	#N/A	Putative Zinc finger C2H2-type	0	#N/A	#N/A	0	0	0	#N/A				#N/A	CH63R_03210.1	82.4	0.399361	0.292056	2.15503	1.41029	56.7801	1	1
CDEST_01541.1	CDEST_01541	338	chr1A	5136643	5137729	#N/A	hypothetical protein CDEST_01541	0	#N/A	#N/A	0	0	0	#N/A				#N/A	#N/A	#N/A	#N/A	#N/A	0.0931378	5.66741	4.19996	1	1
CDEST_01542.1	CDEST_01542	440	chr1A	5137731	5139778	#N/A	hypothetical protein CDEST_01542	0	#N/A	#N/A	0	0	0	#N/A				#N/A	#N/A	#N/A	#N/A	#N/A	0.672433	24.2825	22.802	1	1
CDEST_01543.1	CDEST_01543	515	chr1A	5140160	5142335	#N/A	Putative major facilitator, sugar transporter, major facilitator superfamily	0	#N/A	#N/A	1	0	0	#N/A				#N/A	CH63R_03211.1	99.6	0.359088	0.947573	0.05583	3.39821	67.8293	1	1
CDEST_01544.1	CDEST_01544	434	chr1A	5143524	5145174	#N/A	Putative glycoside hydrolase, family 28, pectin lyase/virulence factor	1	Non-effector	SignalP-noTM	1	0	0	GH28				#N/A	CH63R_03212.1	94.7	1	1.04378	0	0.554741	2.95709	1	1
CDEST_01545.1	CDEST_01545	215	chr1A	5146199	5146972	#N/A	Putative nucleotidyltransferase	0	#N/A	#N/A	0	0	0	#N/A				#N/A	CH63R_03213.1	98.6	1	0.981395	3.56464	9.86932	12.1575	1	1
CDEST_01546.1	CDEST_01546	351	chr1A	5146974	5148238	#N/A	Putative xylose isomerase-like, TIM barrel domain, xylose isomerase-like superfamily	0	#N/A	#N/A	0	0	0	#N/A				#N/A	CH63R_03214.1	95.4	1	1	0.266342	3.60163	20.7786	1	1
CDEST_01547.1	CDEST_01547	716	chr1A	5148373	5151525	#N/A	Putative anoctamin	0	#N/A	#N/A	0	0	0	#N/A				#N/A	CH63R_03215.1	99.3	1	1	7.38705	10.1229	5.23044	1	1
CDEST_01548.1	CDEST_01548	110	chr1A	5153134	5153567	#N/A	hypothetical protein CDEST_01548	0	#N/A	#N/A	0	0	0	#N/A				#N/A	#N/A	#N/A	#N/A	#N/A	0	88.9989	6.07381	1	1
CDEST_01549.1	CDEST_01549	866	chr1A	5155612	5158454	#N/A	Putative AAA+ ATPase domain, tetratricopeptide-like helical domain superfamily	0	#N/A	#N/A	0	0	0	#N/A				#N/A	CH63R_03217.1	58.5	0.988506	0.69515	2.61361	0	16.04	1	1
CDEST_01550.1	CDEST_01550	492	chr1A	5158993	5160899	#N/A	Putative sugar transporter, major facilitator superfamily, MFS transporter superfamily	0	#N/A	#N/A	0	0	0	#N/A				#N/A	CH63R_03218.1	95.5	1	1	0	2.38982	1.83264	1	1
CDEST_01551.1	CDEST_01551	1064	chr1A	5161795	5164989	#N/A	Putative ankyrin repeat-containing domain superfamily	0	#N/A	#N/A	0	0	0	#N/A				#N/A	CH63R_03219.1	91.1	1	1	0.298764	0.808413	0.386103	0	1
CDEST_01552.1	CDEST_01552	502	chr1A	5166835	5168879	#N/A	Putative cytochrome P450	1	Non-effector	#N/A	1	0	0	#N/A				#N/A	CH63R_03220.1	97	1	1	0.143806	20.3068	7.45696	1	1
CDEST_01553.1	CDEST_01553	806	chr1A	5168902	5171456	#N/A	Putative glycoside hydrolase family 31, glycosyl hydrolase, all-beta	0	#N/A	#N/A	0	0	0	GH31				#N/A	CH63R_03221.1	97	1	1	0.437603	3.82526	7.60473	1	1
CDEST_01554.1	CDEST_01554	150	chr1A	5172438	5172890	#N/A	Putative Tautomerase/MIF superfamily, tautomerase, cis-CaaD	0	#N/A	#N/A	0	0	0	#N/A				#N/A	CH63R_03222.1	96.7	1	1	0	0	0	0	1
CDEST_01555.1	CDEST_01555	319	chr1A	5173524	5174609	#N/A	Putative NAD-dependent epimerase/dehydratase, NAD(P)-binding domain superfamily	1	Non-effector	#N/A	1	0	0	#N/A				#N/A	CH63R_03223.1	96.6	1	1	0.451508	0.407001	0.17414	0	1
CDEST_01556.1	CDEST_01556	96	chr1A	5175439	5176315	#N/A	hypothetical protein CDEST_01556	0	#N/A	#N/A	0	0	0	#N/A				#N/A	#N/A	#N/A	#N/A	#N/A	0	9.43928	34.7864	1	1
CDEST_01557.1	CDEST_01557	83	chr1A	5178662	5179044	#N/A	Putative extracellular membrane protein, CFEM	0	#N/A	#N/A	0	0	0	#N/A				#N/A	#N/A	#N/A	#N/A	#N/A	0	2.69694	1.10433	0	1
CDEST_01558.1	CDEST_01558	383	chr1A	5179156	5180580	#N/A	hypothetical protein CDEST_01558	0	#N/A	SignalP-noTM	1	0	0	#N/A				#N/A	CH63R_03224.1	88.2	0.634855	0.399478	0	2.90694	0.1379	0	1
CDEST_01559.1	CDEST_01559	750	chr1A	5180886	5183367	#N/A	hypothetical protein CDEST_01559	0	#N/A	#N/A	0	0	0	#N/A				#N/A	CH63R_03225.1	92.5	1	0.78	0.145787	0	0.0628708	0	1
CDEST_01560.1	CDEST_01560	403	chr1A	5183906	5185117	#N/A	hypothetical protein CDEST_01560	0	#N/A	#N/A	0	0	0	#N/A				#N/A	CH63R_03226.1	90.3	1	1	0	0	0	0	1
CDEST_01561.1	CDEST_01561	177	chr1A	5186023	5186763	#N/A	Putative mediator of RNA polymerase II transcription subunit 22	0	#N/A	#N/A	0	0	0	#N/A				#N/A	CH63R_03227.1	99.3	0.784091	0.779661	8.66863	13.4732	13.3662	1	1
CDEST_01562.1	CDEST_01562	622	chr1A	5186765	5189164	#N/A	Putative pseudouridine synthase I, TruA, pseudouridine synthase TruA/RsuA/RluB/E/F	0	#N/A	#N/A	0	0	0	#N/A				#N/A	CH63R_03228.1	97.7	1	1	68.3407	71.6827	37.8666	1	1
CDEST_01563.1	CDEST_01563	419	chr1A	5189703	5191218	#N/A	Putative zn(2)Cys(6) fungal-type DNA-binding domain-containing protein	0	#N/A	#N/A	0	0	0	#N/A				#N/A	CH63R_03229.1	90.7	1	1	0.35663	3.18332	8.64139	1	1
CDEST_01564.1	CDEST_01564	536	chr1A	5191220	5193101	#N/A	Putative tannase/feruloyl esterase, alpha/Beta hydrolase	0	#N/A	#N/A	0	0	0	#N/A				#N/A	CH63R_03230.1	93.7	1	1	0	0	0.920858	0	1
CDEST_01565.1	CDEST_01565	343	chr1A	5193956	5194987	#N/A	Putative GroES-like superfamily, polyketide synthase, enoylreductase domain-containing protein	0	#N/A	#N/A	0	0	0	#N/A				#N/A	CH63R_03231.1	95.3	1	1	0	1.85416	0.792589	0	1
CDEST_01566.1	CDEST_01566	481	chr1A	5195834	5197429	#N/A	Putative Glycine-rich domain-containing protein	0	#N/A	#N/A	0	0	0	#N/A				#N/A	CH63R_03232.1	94.4	0.929019	0.925156	0.665323	0.245424	22.379	1	1
CDEST_01567.1	CDEST_01567	207	chr1A	5198400	5199110	#N/A	hypothetical protein CDEST_01567	0	#N/A	#N/A	0	0	0	#N/A				#N/A	CH63R_03233.1	88.7	0.875536	0.985507	0	0	0	0	1
CDEST_01568.1	CDEST_01568	375	chr1A	5200597	5202156	#N/A	Putative alpha/beta hydrolase-3, lipase, GDXG serine active	1	Non-effector	#N/A	1	0	0	#N/A				#N/A	CH63R_03234.1	96.8	1	1.00267	0	0	42.8996	1	1
CDEST_01569.1	CDEST_01569	382	chr1A	5205967	5207461	#N/A	Putative FMN-dependent dehydrogenase, FMN-dependent alpha-hydroxy acid dehydrogenase, active	1	Non-effector	SignalP-noTM	0	0	0	#N/A				#N/A	CH63R_03235.1	99	1	1	0.0399351	709.643	307.828	1	1
CDEST_01570.1	CDEST_01570	378	chr1A	5209679	5211703	#N/A	Putative S-adenosyl-L-methionine-dependent methyltransferase superfamily	0	#N/A	#N/A	0	0	0	#N/A				#N/A	CH63R_03236.1	85.7	1.05882	1	5.66426	2.62629	49.3429	1	1
CDEST_01571.1	CDEST_01571	348	chr1A	5212428	5213961	#N/A	Putative S-adenosyl-L-methionine-dependent methyltransferase superfamily	0	#N/A	#N/A	0	0	0	#N/A				#N/A	CH63R_03237.1	86.4	0.997118	0.994253	2.01936	1.45637	24.2751	1	1
CDEST_01572.1	CDEST_01572	296	chr1A	5215023	5215965	#N/A	hypothetical protein CDEST_01572	0	#N/A	#N/A	0	0	0	#N/A				#N/A	#N/A	#N/A	#N/A	#N/A	0.332068	0.897934	0.576905	0	1
CDEST_01573.1	CDEST_01573	339	chr1A	5216692	5217913	#N/A	Putative NADP-dependent oxidoreductase domain-containing protein	0	#N/A	#N/A	0	0	0	#N/A				#N/A	CH63R_03238.1	96.4	0.516923	0.99115	0.0463938	0	0	0	1
CDEST_01574.1	CDEST_01574	643	chr1A	5218119	5220289	#N/A	hypothetical protein CDEST_01574	0	#N/A	#N/A	0	0	0	#N/A				#N/A	CH63R_03239.1	92.2	0.977099	0.995334	0.108225	0.17568	0.298897	0	1
CDEST_01575.1	CDEST_01575	1127	chr1A	5221145	5224901	#N/A	Putative AAA+ ATPase domain, ATPase, AAA-type, core	0	#N/A	#N/A	0	0	0	#N/A				#N/A	CH63R_03240.1	87.8	0.917917	0.922804	0.45647	0	0.887261	0	1
CDEST_01576.1	CDEST_01576	343	chr1A	5227101	5228132	#N/A	Putative ribonuclease Z/Hydroxyacylglutathione hydrolase	0	#N/A	#N/A	0	0	0	#N/A				#N/A	CH63R_03241.1	95.3	1	1	0.548474	2.22499	1.90221	0	1
CDEST_01577.1	CDEST_01577	68	chr1A	5228978	5229316	#N/A	hypothetical protein CDEST_01577	0	#N/A	#N/A	0	0	0	#N/A				#N/A	CH63R_03242.1	74.2	0.584906	0.911765	0.496982	0	0	0	1
CDEST_01578.1	CDEST_01578	342	chr1A	5230393	5231564	#N/A	hypothetical protein CDEST_01578	0	#N/A	#N/A	0	0	0	#N/A				#N/A	CH63R_03243.1	80.9	1.00286	1.02632	10.9644	2.60547	11.4561	1	1
CDEST_01579.1	CDEST_01579	424	chr1A	5232814	5234549	#N/A	Putative extracellular membrane protein, CFEM	0	#N/A	SignalP-noTM	1	0	0	#N/A				#N/A	CH63R_03244.1	92.6	1	1.05189	0.527322	0.570543	6.20555	1	1
CDEST_01580.1	CDEST_01580	508	chr1A	5235744	5237563	#N/A	Putative cytochrome P450	1	Non-effector	#N/A	1	0	0	#N/A				#N/A	CH63R_03245.1	97	1	0.970472	14.5225	4.83405	7.35352	1	1
CDEST_01581.1	CDEST_01581	345	chr1A	5238431	5239698	#N/A	Putative NmrA-like domain, NAD(P)-binding domain superfamily	0	#N/A	#N/A	0	0	0	#N/A				#N/A	CH63R_03246.1	92.4	1	0.910145	0.907398	17.301	16.8355	1	1
CDEST_01582.1	CDEST_01582	275	chr1A	5239877	5241063	#N/A	Putative Zinc finger C2H2-type	0	#N/A	#N/A	0	0	0	#N/A				#N/A	CH63R_03247.1	91.4	0.91573	0.592727	0.488815	1.98251	5.31352	1	1
CDEST_01583.1	CDEST_01583	314	chr1A	5241834	5242823	#N/A	Putative calcineurin-like phosphoesterase domain, ApaH type, metallo-dependent phosphatase	0	#N/A	#N/A	0	0	0	#N/A				#N/A	CH63R_03248.1	87.1	0.873626	1.01274	0.153627	0.830886	0.35558	0	1
CDEST_01584.1	CDEST_01584	183	chr1A	5244091	5244714	#N/A	hypothetical protein CDEST_01584	0	#N/A	#N/A	0	0	0	#N/A				#N/A	#N/A	#N/A	#N/A	#N/A	0.112264	0	0	0	1
CDEST_01585.1	CDEST_01585	746	chr1A	5245106	5248322	#N/A	Putative SET domain, tetratricopeptide-like helical domain superfamily, SET domain superfamily	0	#N/A	#N/A	0	0	0	#N/A				#N/A	CH63R_03249.1	96.5	1	1.00134	0.0733267	0	13.3449	1	1
CDEST_01586.1	CDEST_01586	668	chr1A	5249247	5251463	#N/A	Putative alkaline phosphatase, alkaline-phosphatase-like, core domain superfamily	1	Non-effector	SignalP-noTM	1	0	0	#N/A				#N/A	CH63R_03250.1	96.9	1	1.00898	0	9.08814	38.2907	1	1
CDEST_01587.1	CDEST_01587	485	chr1A	5251492	5253083	#N/A	Putative zn(2)Cys(6) fungal-type DNA-binding domain, fungal transcription factor	0	#N/A	#N/A	0	0	0	#N/A				#N/A	CH63R_03251.1	94.4	1.01042	1	0.808603	1.70129	4.4528	1	1
CDEST_01588.1	CDEST_01588	437	chr1A	5253500	5255059	#N/A	Putative O-methyltransferase domain, S-adenosyl-L-methionine-dependent methyltransferase superfamily	0	#N/A	#N/A	0	0	0	#N/A				#N/A	CH63R_03252.1	95.7	1	1	0	0.275085	0.117302	0	1
CDEST_01589.1	CDEST_01589	419	chr1A	5257367	5258933	#N/A	hypothetical protein CDEST_01589	0	#N/A	#N/A	1	0	0	#N/A				#N/A	CH63R_03253.1	94	0.997596	0.990453	0	0.578786	0.246897	0	1
CDEST_01590.1	CDEST_01590	164	chr1A	5259216	5260352	#N/A	hypothetical protein CDEST_01590	1	Non-effector	SignalP-noTM	1	1	0	#N/A				#N/A	CH63R_03254.1	93.9	0.947674	0.993902	0	36.2918	2.39514	1	1
CDEST_01591.1	CDEST_01591	558	chr1A	5263706	5265665	#N/A	Putative peptidase S10, serine carboxypeptidase, alpha/Beta hydrolase	1	Non-effector	SignalP-noTM	1	0	0	#N/A				#N/A	CH63R_03255.1	93	1.01264	1.00538	1.47549	2.27111	1.4062	1	1
CDEST_01592.1	CDEST_01592	523	chr1A	5265669	5270510	#N/A	Putative major facilitator superfamily, MFS transporter superfamily	0	#N/A	#N/A	0	0	0	#N/A				#N/A	CH63R_03256.1	99.4	0.996139	0.986616	5.81274	190.478	318.017	1	1
CDEST_01593.1	CDEST_01593	423	chr1A	5271188	5272965	#N/A	hypothetical protein CDEST_01593	0	#N/A	#N/A	0	0	0	#N/A				#N/A	CH63R_03257.1	97.4	1	1.00709	9.34265	10.8713	25.1377	1	1
CDEST_01594.1	CDEST_01594	528	chr1A	5273029	5275956	#N/A	Putative chromo/chromo shadow domain, Chromo-like domain superfamily, AT hook, DNA-binding protein	0	#N/A	#N/A	0	0	0	#N/A				#N/A	CH63R_03258.1	81.3	1	1.03409	10.7384	25.9689	23.0536	1	1
CDEST_01595.1	CDEST_01595	304	chr1A	5276447	5277361	#N/A	Putative AAA+ ATPase domain, ATPase, AAA-type, core	0	#N/A	#N/A	0	0	0	#N/A				#N/A	CH63R_03259.1	97	0.330435	1	0.320562	3.03396	1.67013	0	1
CDEST_01596.1	CDEST_01596	474	chr1A	5292627	5294599	#N/A	hypothetical protein CDEST_01596	0	#N/A	#N/A	0	0	0	#N/A				#N/A	#N/A	#N/A	#N/A	#N/A	4.46165	0.249707	3.51159	1	1
CDEST_01597.1	CDEST_01597	623	chr1A	5294873	5297229	#N/A	hypothetical protein CDEST_01597	0	#N/A	#N/A	0	0	0	#N/A				#N/A	CH63R_03260.1	91.4	0.9081	0.935795	2.82646	0	3.95014	1	1
CDEST_01598.1	CDEST_01598	561	chr1A	5297263	5299019	#N/A	hypothetical protein CDEST_01598	0	#N/A	#N/A	0	0	0	#N/A				#N/A	CH63R_03261.1	87.8	1.01795	1.0107	0.227547	0.410391	1.65954	0	1
CDEST_01599.1	CDEST_01599	409	chr1A	5300800	5302753	#N/A	hypothetical protein CDEST_01599	0	#N/A	#N/A	0	0	0	#N/A				#N/A	CH63R_03262.1	90.8	1.00243	1.00733	4.66405	9.83414	16.6566	1	1
CDEST_01600.1	CDEST_01600	677	chr1A	5304004	5306037	#N/A	hypothetical protein CDEST_01600	0	#N/A	#N/A	0	0	0	#N/A				#N/A	CH63R_03264.1	86.5	1.01276	0.937962	0	0	0.0705006	0	1
CDEST_01601.1	CDEST_01601	110	chr1A	5307841	5308718	#N/A	hypothetical protein CDEST_01601	1	Effector	SignalP-noTM	1	1	1	#N/A				#N/A	CH63R_03265.1	81.4	0.551402	0.536364	0.165661	467.919	32.0255	1	1
CDEST_01602.1	CDEST_01602	91	chr1A	5309202	5309477	#N/A	hypothetical protein CDEST_01602	0	#N/A	#N/A	0	0	0	#N/A				#N/A	#N/A	#N/A	#N/A	#N/A	0	0	0	0	1
CDEST_01603.1	CDEST_01603	360	chr1A	5310186	5311345	#N/A	Putative glycoside hydrolase family 10 domain, glycoside hydrolase superfamily	1	Non-effector	SignalP-noTM	1	0	0	GH10				#N/A	CH63R_03267.1	97.5	0.997222	0.997222	0	1.39549	0.149047	0	1
CDEST_01604.1	CDEST_01604	538	chr1A	5311816	5315421	#N/A	Putative amino acid/polyamine transporter I	0	#N/A	#N/A	0	0	0	#N/A				#N/A	CH63R_03269.1	98	1	1	17.247	8.18306	18.6126	1	1
CDEST_01605.1	CDEST_01605	327	chr1A	5311861	5313022	#N/A	Putative aldo/keto reductase, aldo-keto reductase, NADP-dependent oxidoreductase	1	Non-effector	SignalP-noTM	1	0	0	#N/A				#N/A	CH63R_03268.1	99.4	1	1	53.834	80.0197	134.881	1	1
CDEST_01606.1	CDEST_01606	450	chr1A	5315765	5318216	#N/A	Putative saccharopine dehydrogenase, NADP binding domain, NAD(P)-binding domain superfamily	0	#N/A	#N/A	0	0	0	#N/A				#N/A	CH63R_03270.1	100	1	1	76.6853	158.829	84.923	1	1
CDEST_01607.1	CDEST_01607	372	chr1A	5319035	5320153	#N/A	Putative Zinc finger, GATA-type, Zinc finger, NHR/GATA-type	0	#N/A	#N/A	0	0	0	#N/A				#N/A	CH63R_03271.1	76.4	1.13656	0.693548	0.453984	0.669746	0.143015	0	1
CDEST_01608.1	CDEST_01608	165	chr1A	5321622	5322119	#N/A	hypothetical protein CDEST_01608	0	#N/A	#N/A	0	0	0	#N/A				#N/A	CH63R_03272.1	92.1	1	1	0	0	0.473678	0	1
CDEST_01609.1	CDEST_01609	249	chr1A	5322378	5323378	#N/A	hypothetical protein CDEST_01609	0	#N/A	#N/A	0	0	0	#N/A				#N/A	CH63R_03273.1	63.9	0.631868	0.923695	0.490944	1.13763	0	0	1
CDEST_01610.1	CDEST_01610	64	chr1A	5323683	5324099	#N/A	hypothetical protein CDEST_01610	1	Effector	SignalP-noTM	1	1	1	#N/A				#N/A	#N/A	#N/A	#N/A	#N/A	0.662643	67.4234	3.31299	1	1
CDEST_01611.1	CDEST_01611	223	chr1A	5325973	5326644	#N/A	hypothetical protein CDEST_01611	0	#N/A	#N/A	0	0	0	#N/A				#N/A	CH63R_03274.1	93.6	0.956522	0.986547	0	0	0	0	1
CDEST_01612.1	CDEST_01612	181	chr1A	5327452	5327997	#N/A	hypothetical protein CDEST_01612	0	#N/A	#N/A	0	0	0	#N/A				#N/A	CH63R_03275.1	96.7	1	1	0	0	0	0	1
CDEST_01613.1	CDEST_01613	147	chr1A	5329021	5329464	#N/A	hypothetical protein CDEST_01613	0	#N/A	#N/A	0	0	0	#N/A				#N/A	CH63R_03276.1	99.3	1	1	0	0	0	0	1
CDEST_01614.1	CDEST_01614	1353	chr1A	5330122	5335449	#N/A	Putative signal transduction response regulator, receiver domain, histidine kinase/HSP90-like ATPase	0	#N/A	#N/A	0	0	0	#N/A				#N/A	CH63R_03277.1	95	0.993827	0.951959	1.74441	3.3642	7.83414	1	1
CDEST_01615.1	CDEST_01615	370	chr1A	5342547	5345049	#N/A	Putative NAD-dependent epimerase/dehydratase, NAD(P)-binding domain superfamily	1	Non-effector	#N/A	1	0	0	#N/A				#N/A	CH63R_03279.1	99.7	1	1	4.86127	6.0683	3.1677	1	1
CDEST_01616.1	CDEST_01616	369	chr1A	5346740	5347849	#N/A	Putative 2EXR domain-containing protein	0	#N/A	#N/A	0	0	0	#N/A				#N/A	CH63R_03280.1	91.4	1	1.00813	0.0416897	1.69133	0.144477	0	1
CDEST_01617.1	CDEST_01617	470	chr1A	5348029	5349762	#N/A	hypothetical protein CDEST_01617	0	#N/A	#N/A	1	0	0	#N/A				#N/A	CH63R_03281.1	86.4	1.08046	1	0.0621603	0.504445	0	0	1
CDEST_01618.1	CDEST_01618	431	chr1A	5351044	5352641	#N/A	Putative ER-bound oxygenase mpaB/B'	1	Non-effector	#N/A	1	0	0	#N/A				#N/A	CH63R_03282.1	92.4	1.01053	0.890951	0	0	0.477127	0	1
CDEST_01619.1	CDEST_01619	321	chr1A	5353346	5354645	#N/A	Putative rmlC-like cupin domain superfamily, rmlC-like jelly roll, gentisate 1,2-dioxygenase	0	#N/A	#N/A	0	0	0	#N/A				#N/A	CH63R_03283.1	98.8	1	1	0.149288	5.65208	9.6724	1	1
CDEST_01620.1	CDEST_01620	289	chr1A	5354920	5356094	#N/A	Putative fumarylacetoacetase-like protein	0	#N/A	#N/A	0	0	0	#N/A				#N/A	CH63R_03284.1	96	1	1.02768	0.114279	10.1973	13.3066	1	1
CDEST_01621.1	CDEST_01621	752	chr1A	5356227	5359120	#N/A	hypothetical protein CDEST_01621	0	#N/A	#N/A	0	0	0	#N/A				#N/A	CH63R_03285.1	97.4	0.930288	0.514628	0.272545	1.62228	3.51036	1	1
CDEST_01622.1	CDEST_01622	525	chr1A	5359994	5362185	#N/A	Putative major facilitator, sugar transporter, major facilitator superfamily	0	#N/A	#N/A	0	0	0	#N/A				#N/A	CH63R_03286.1	98.9	1	1	0.109189	9.52606	33.5847	1	1
CDEST_01623.1	CDEST_01623	689	chr1A	5363149	5365881	#N/A	Putative zn(2)Cys(6) fungal-type DNA-binding domain-containing protein	0	#N/A	#N/A	0	0	0	#N/A				#N/A	CH63R_03287.1	95.7	1.00868	1.01161	0	1.46306	3.11048	1	1
CDEST_01624.1	CDEST_01624	270	chr1A	5368748	5369560	#N/A	Putative short-chain dehydrogenase/reductase SDR, NAD(P)-binding domain superfamily	0	#N/A	#N/A	0	0	0	#N/A				#N/A	CH63R_03288.1	90.7	1	1	0.0626537	2.03281	0	0	1
CDEST_01625.1	CDEST_01625	368	chr1A	5369997	5371449	#N/A	hypothetical protein CDEST_01625	0	#N/A	#N/A	0	0	0	#N/A				#N/A	CH63R_03289.1	97.6	1.00272	1	0.460142	0.678825	7.24853	1	1
CDEST_01626.1	CDEST_01626	386	chr1A	5372234	5373521	#N/A	Putative alpha/beta hydrolase-3	0	#N/A	#N/A	0	0	0	#N/A				#N/A	CH63R_03290.1	98.7	1	1	0.078849	3.51888	1.91194	0	1
CDEST_01627.1	CDEST_01627	377	chr1A	5374518	5376045	#N/A	Putative short-chain dehydrogenase/reductase SDR, NAD(P)-binding domain superfamily	0	#N/A	#N/A	0	0	0	#N/A				#N/A	CH63R_03291.1	94.3	1	1.02387	0.0405922	1.64683	2.2503	0	1
CDEST_01628.1	CDEST_01628	568	chr1A	5376687	5378990	#N/A	Putative flavin monooxygenase, FAD/NAD(P)-binding domain superfamily	0	#N/A	#N/A	0	0	0	#N/A				#N/A	CH63R_03292.1	97	1	1	0.124627	0.404588	8.61029	1	1
CDEST_01629.1	CDEST_01629	152	chr1A	5379115	5380113	#N/A	Putative polyketide cyclase/dehydrase, START-like domain superfamily	0	#N/A	#N/A	0	0	0	#N/A				#N/A	CH63R_03294.1	99.3	1	1	258.82	596.6	282.156	1	1
CDEST_01630.1	CDEST_01630	598	chr1A	5380843	5383352	#N/A	Putative FAD-binding domain, phenol hydroxylase dimerization domain, Thioredoxin-like superfamily	0	#N/A	#N/A	0	0	0	#N/A				#N/A	CH63R_03295.1	95.3	1	1.00167	0.399512	5.53134	10.0638	1	1
CDEST_01631.1	CDEST_01631	681	chr1A	5383275	5386026	#N/A	Putative sodium/solute symporter, sodium/glucose symporter superfamily	0	#N/A	#N/A	1	0	0	#N/A				#N/A	CH63R_03296.1	96.7	0.966713	1.02349	0.466713	0	0.14007	0	1
CDEST_01632.1	CDEST_01632	526	chr1A	5387062	5388730	#N/A	Putative F-box domain-containing protein	0	#N/A	#N/A	0	0	0	#N/A				#N/A	CH63R_03297.1	92	1.03543	1	1.52527	1.76838	1.22369	1	1
CDEST_01633.1	CDEST_01633	481	chr1A	5389900	5391462	#N/A	Putative berberine/berberine, FAD-binding domain, PCMH-type, FAD-binding, type PCMH, subdomain 2	1	Non-effector	SignalP-noTM	1	0	0	AA7				#N/A	CH63R_03299.1	95.6	0.980315	0.517672	0.0907258	0	0.20915	0	1
CDEST_01634.1	CDEST_01634	92	chr1A	5394400	5394678	#N/A	hypothetical protein CDEST_01634	1	Effector	SignalP-TM	1	1	1	#N/A				#N/A	CH63R_03300.1	91.3	1	1	0	0	0	0	1
CDEST_01635.1	CDEST_01635	501	chr1A	5394813	5398024	#N/A	Putative purine-cytosine permease	0	#N/A	#N/A	0	0	0	#N/A				#N/A	CH63R_03301.1	99.4	1	1	35.0841	21.524	10.4643	1	1
CDEST_01636.1	CDEST_01636	236	chr1A	5399073	5399783	#N/A	hypothetical protein CDEST_01636	0	#N/A	#N/A	0	0	0	#N/A				#N/A	CH63R_03302.1	70.2	0.611336	0.639831	0	0	0	0	1
CDEST_01637.1	CDEST_01637	476	chr1A	5400334	5401764	#N/A	Putative CoA-transferase family III	0	#N/A	#N/A	0	0	0	#N/A				#N/A	CH63R_03303.1	95.2	1	1	0.214321	3.72702	8.68219	1	1
CDEST_01638.1	CDEST_01638	451	chr1A	5401810	5403229	#N/A	Putative FAD-binding domain, FAD/NAD(P)-binding domain superfamily	0	#N/A	#N/A	0	0	0	#N/A				#N/A	CH63R_03304.1	94.5	1.04884	1	0.424358	0	0.338787	0	1
CDEST_01639.1	CDEST_01639	699	chr1A	5405861	5407960	#N/A	hypothetical protein CDEST_01639	0	#N/A	#N/A	0	0	0	#N/A				#N/A	CH63R_03305.1	84	1.00143	1.00429	0.0985415	0.159965	0.816158	0	1
CDEST_01640.1	CDEST_01640	1161	chr1A	5409164	5413441	#N/A	Putative P-loop containing nucleoside triphosphate hydrolase, NACHT-NTPase and P-loop NTPase	1	Non-effector	#N/A	1	0	0	#N/A				#N/A	CH63R_03306.1	95.1	0.938462	0.157623	0.0113385	0	1.21107	1	1
CDEST_01641.1	CDEST_01641	351	chr1A	5415869	5418151	#N/A	hypothetical protein CDEST_01641	0	#N/A	#N/A	0	0	0	#N/A				#N/A	CH63R_03307.1	90.1	1	1.0057	12.5181	8.28376	10.7741	1	1
CDEST_01642.1	CDEST_01642	126	chr1A	5418261	5418641	#N/A	hypothetical protein CDEST_01642	0	#N/A	#N/A	0	0	0	#N/A				#N/A	CH63R_03308.1	78.2	0.690265	0.619048	0.993964	2.69694	1.65649	0	1
CDEST_01643.1	CDEST_01643	507	chr1A	5421613	5423817	#N/A	Putative FAD-binding domain, PCMH-type, FAD-binding, type PCMH, subdomain 2	1	Non-effector	SignalP-noTM	1	0	0	#N/A				#N/A	CH63R_03309.1	94.9	1	1	1.59206	0.230723	12.6774	1	1
CDEST_01644.1	CDEST_01644	213	chr1A	5423819	5424524	#N/A	hypothetical protein CDEST_01644	1	Effector	SignalP-noTM	1	1	1	#N/A				#N/A	CH63R_03310.1	72.4	1.03571	0.953052	0	18.5904	2.46685	1	1
CDEST_01645.1	CDEST_01645	529	chr1A	5430120	5432476	#N/A	Putative cytochrome P450	0	#N/A	#N/A	0	0	0	#N/A				#N/A	CH63R_03312.1	88.1	1	1	0	25.4728	26.8365	1	1
CDEST_01646.1	CDEST_01646	500	chr1A	5432509	5434397	#N/A	Putative aldehyde dehydrogenase domain, aldehyde/histidinol dehydrogenase	0	#N/A	#N/A	0	0	0	#N/A				#N/A	CH63R_03313.1	99	1	1	0.0866877	5.39361	80.0156	1	1
CDEST_01647.1	CDEST_01647	97	chr1A	5434399	5435047	#N/A	hypothetical protein CDEST_01647	1	Effector	SignalP-noTM	1	1	1	#N/A				#N/A	#N/A	#N/A	#N/A	#N/A	0	17.5301	3.31299	1	1
CDEST_01648.1	CDEST_01648	608	chr1A	5435611	5437799	#N/A	Putative proton-dependent oligopeptide transporter family, MFS transporter superfamily	0	#N/A	#N/A	0	0	0	#N/A				#N/A	CH63R_03314.1	91.1	1.0033	1	2.55981	14.225	0.87599	1	1
CDEST_01649.1	CDEST_01649	428	chr1A	5440826	5442163	#N/A	hypothetical protein CDEST_01649	0	#N/A	#N/A	0	0	0	#N/A				#N/A	CH63R_03315.1	70.3	0.969325	1.10748	0.0347585	1.9744	0	0	1
CDEST_01650.1	CDEST_01650	116	chr1A	5471144	5471494	#N/A	hypothetical protein CDEST_01650	0	#N/A	#N/A	0	0	0	#N/A				#N/A	#N/A	#N/A	#N/A	#N/A	0	0	0	0	1
CDEST_01651.1	CDEST_01651	791	chr1A	5471983	5476653	#N/A	Putative CBM21 (carbohydrate binding type-21) domain, CBM21 domain superfamily	0	#N/A	#N/A	0	0	0	CBM21				#N/A	CH63R_03317.1	96.5	1	1.00632	25.6879	49.233	62.0539	1	1
CDEST_01652.1	CDEST_01652	326	chr1A	5476860	5478576	#N/A	Putative class I glutamine amidotransferase	0	#N/A	#N/A	0	0	0	#N/A				#N/A	CH63R_03318.1	96.5	0.969595	0.880368	0.195115	3.16595	2.20057	1	1
CDEST_01653.1	CDEST_01653	267	chr1A	5479272	5480137	#N/A	Putative short-chain dehydrogenase/reductase SDR, NAD(P)-binding domain superfamily	0	#N/A	#N/A	0	0	0	#N/A				#N/A	CH63R_03319.1	97	1	1	0	0	0	0	1
CDEST_01654.1	CDEST_01654	539	chr1A	5480949	5483066	#N/A	hypothetical protein CDEST_01654	0	#N/A	#N/A	0	0	0	#N/A				#N/A	CH63R_03320.1	90.5	1.00443	0.840445	0.820784	1.07441	6.03832	1	1
CDEST_01655.1	CDEST_01655	225	chr1A	5484093	5484770	#N/A	hypothetical protein CDEST_01655	0	#N/A	#N/A	0	0	0	#N/A				#N/A	CH63R_03321.1	92.5	0.938596	0.951111	0.406089	1.31718	0	0	1
CDEST_01656.1	CDEST_01656	128	chr1A	5485166	5485736	#N/A	hypothetical protein CDEST_01656	0	#N/A	#N/A	0	0	0	#N/A				#N/A	#N/A	#N/A	#N/A	#N/A	1.82227	0	1.10433	1	0
CDEST_01657.1	CDEST_01657	724	chr1A	5486533	5489786	#N/A	Putative palmitoyltransferase, DHHC domain, ankyrin repeat-containing domain superfamily	0	#N/A	#N/A	0	0	0	#N/A				#N/A	CH63R_03322.1	97.7	1	1	20.5811	16.1514	17.1325	1	1
CDEST_01658.1	CDEST_01658	296	chr1A	5490207	5491097	#N/A	Putative signal recognition particle receptor, beta subunit	1	Non-effector	#N/A	1	1	0	#N/A				#N/A	CH63R_03323.1	100	1	1	26.7315	12.5711	19.0379	1	1
CDEST_01659.1	CDEST_01659	533	chr1A	5491162	5493484	#N/A	Putative CBS domain, cysteine synthase/cystathionine beta-synthase, pyridoxal-phosphate attachment	0	#N/A	#N/A	0	0	0	#N/A				#N/A	CH63R_03324.1	99.4	1	1	31.5699	16.9794	17.9818	1	1
CDEST_01660.1	CDEST_01660	421	chr1A	5494508	5495773	#N/A	Putative FAD/NAD(P)-binding domain, FAD/NAD(P)-binding domain superfamily	0	#N/A	#N/A	0	0	0	#N/A				#N/A	CH63R_03325.1	93.3	1	1	0.35458	0.57546	0.736404	0	1
CDEST_01661.1	CDEST_01661	571	chr1A	5496888	5498603	#N/A	Putative oxygen oxidoreductase covalent FAD-binding, FAD-binding domain, PCMH-type	0	#N/A	#N/A	0	0	0	#N/A				#N/A	CH63R_03326.1	98.6	1	1	0.0247752	0	0.770234	0	1
CDEST_01662.1	CDEST_01662	635	chr1A	5498791	5500698	#N/A	Putative peptidase S53, activation domain, Sedolisin domain, peptidase S8/S53 domain superfamily	1	Non-effector	SignalP-noTM	1	0	0	#N/A				#N/A	CH63R_03327.1	97.6	1	1	0	1.7818	0.0757926	0	1
CDEST_01663.1	CDEST_01663	553	chr1A	5503429	5505238	#N/A	Putative cytochrome P450	0	#N/A	#N/A	1	0	0	#N/A				#N/A	CH63R_03328.1	95.8	1	0.900542	0	0	0	0	1
CDEST_01664.1	CDEST_01664	749	chr1A	5505373	5507960	#N/A	hypothetical protein CDEST_01664	0	#N/A	#N/A	0	0	0	#N/A				#N/A	CH63R_03329.1	90.6	0.4449	1.01335	0.748263	0.888809	1.19632	1	1
CDEST_01665.1	CDEST_01665	554	chr1A	5508717	5510613	#N/A	Putative flavin monooxygenase, FAD/NAD(P)-binding domain superfamily	0	#N/A	#N/A	0	0	0	#N/A				#N/A	#N/A	#N/A	#N/A	#N/A	0	0.208181	0.531732	0	1
CDEST_01666.1	CDEST_01666	371	chr1A	5511243	5512614	#N/A	Putative short-chain dehydrogenase/reductase SDR, NAD(P)-binding domain superfamily	0	#N/A	#N/A	1	0	0	#N/A				#N/A	#N/A	#N/A	#N/A	#N/A	0.248459	3.02397	4.73547	1	1
CDEST_01667.1	CDEST_01667	380	chr1A	5512991	5514195	#N/A	Putative alpha/beta hydrolase-3	0	#N/A	#N/A	1	0	0	#N/A				#N/A	CH63R_03330.1	89	1	1.05526	0.924492	26.7442	26.0413	1	1
CDEST_01668.1	CDEST_01668	380	chr1A	5515878	5517245	#N/A	hypothetical protein CDEST_01668	0	#N/A	#N/A	0	0	0	#N/A				#N/A	CH63R_03331.1	95.8	1.00796	1	10.0086	45.0085	34.6753	1	1
CDEST_01669.1	CDEST_01669	244	chr1A	5519101	5520194	#N/A	Putative isoprenylcysteine carboxyl methyltransferase	0	#N/A	SignalP-noTM	1	0	0	#N/A				#N/A	CH63R_03332.1	99.2	1	1	11.6943	6.43988	2.01309	1	1
CDEST_01670.1	CDEST_01670	543	chr1A	5520905	5523046	#N/A	Putative major facilitator, sugar transporter, major facilitator superfamily	0	#N/A	#N/A	0	0	0	#N/A				#N/A	CH63R_03333.1	99.3	0.998158	0.998158	1.7326	15.3398	87.9858	1	1
CDEST_01671.1	CDEST_01671	776	chr1A	5523048	5526515	#N/A	Putative six-hairpin glycosidase superfamily, alpha-L-fucosidase	0	#N/A	#N/A	0	0	0	GH95				#N/A	CH63R_03334.1	96.5	0.994872	1	1.01786	9.11654	13.3788	1	1
CDEST_01672.1	CDEST_01672	597	chr1A	5528298	5531439	#N/A	Putative NUDE domain-containing protein	0	#N/A	#N/A	0	0	0	#N/A				#N/A	CH63R_03335.1	98.9	0.613065	0.613065	80.879	26.5629	45.4551	1	1
CDEST_01673.1	CDEST_01673	129	chr1A	5534800	5535189	#N/A	hypothetical protein CDEST_01673	0	#N/A	#N/A	0	0	0	#N/A				#N/A	#N/A	#N/A	#N/A	#N/A	0	0	0	0	1
CDEST_01674.1	CDEST_01674	279	chr1A	5537575	5539461	#N/A	hypothetical protein CDEST_01674	0	#N/A	#N/A	0	0	0	#N/A				#N/A	CH63R_03337.1	77.8	0.413793	0.129032	2.09702	11.6641	7.70946	1	1
CDEST_01675.1	CDEST_01675	2281	chr1A	5539463	5546707	#N/A	Putative biotin/lipoyl attachment, biotin-binding, biotin carboxylase-like domain-containing protein	0	#N/A	#N/A	0	0	0	#N/A				#N/A	CH63R_03338.1	99.7	1	1	10.5478	49.7101	28.0923	1	1
CDEST_01676.1	CDEST_01676	628	chr1A	5547818	5549760	#N/A	hypothetical protein CDEST_01676	0	#N/A	#N/A	0	0	0	#N/A				#N/A	CH63R_03339.1	84.4	1.05017	1	0.0666903	0	0	0	1
CDEST_01677.1	CDEST_01677	430	chr1A	5550802	5552502	#N/A	Putative alpha/beta hydrolase-1, epoxide hydrolase	0	#N/A	#N/A	0	0	0	#N/A				#N/A	CH63R_03340.1	94.4	1.01896	1	0	1.96334	24.6414	1	1
CDEST_01678.1	CDEST_01678	533	chr1A	5552911	5554749	#N/A	Putative glycoside hydrolase, family 43, concanavalin A-like lectin/glucanase domain superfamily	0	#N/A	#N/A	0	0	0	GH43				#N/A	CH63R_03341.1	94.4	1	1	0.0536447	2.17684	13.7181	1	1
CDEST_01679.1	CDEST_01679	582	chr1A	5554754	5556819	#N/A	hypothetical protein CDEST_01679	0	#N/A	#N/A	0	0	0	#N/A				#N/A	CH63R_03342.1	96.5	1	0.876289	0	0.393462	1.50702	1	1
CDEST_01680.1	CDEST_01680	508	chr1A	5557095	5559087	#N/A	Putative major facilitator, sugar transporter, major facilitator superfamily	0	#N/A	#N/A	0	0	0	#N/A				#N/A	CH63R_03343.1	99	1	1	0	1.38116	2.64727	1	1
CDEST_01681.1	CDEST_01681	490	chr1A	5559840	5561510	#N/A	Putative flavin monooxygenase, FAD/NAD(P)-binding domain superfamily	0	#N/A	#N/A	0	0	0	#N/A				#N/A	CH63R_03344.1	96.7	0.995935	1	0.650959	0.480255	0	0	1
CDEST_01682.1	CDEST_01682	112	chr1A	5562000	5562338	#N/A	hypothetical protein CDEST_01682	0	#N/A	#N/A	0	0	0	#N/A				#N/A	CH63R_03345.1	92.6	0.886792	0.839286	0	0	0	0	1
CDEST_01683.1	CDEST_01683	551	chr1A	5563374	5565636	#N/A	Putative major facilitator, sugar transporter, major facilitator superfamily	0	#N/A	#N/A	0	0	0	#N/A				#N/A	CH63R_03346.1	99.5	1	1	0.12906	0.209488	10.1666	1	1
CDEST_01684.1	CDEST_01684	520	chr1A	5566251	5568007	#N/A	Putative FAD-binding domain, PCMH-type, FAD-binding, type PCMH, subdomain 1	1	Non-effector	#N/A	1	0	0	#N/A				#N/A	CH63R_03347.1	98.1	1.00193	1	0	0	0	0	1
CDEST_01685.1	CDEST_01685	376	chr1A	5569141	5570494	#N/A	hypothetical protein CDEST_01685	0	#N/A	#N/A	1	0	0	#N/A				#N/A	CH63R_03348.1	97.3	1.00266	1.00266	0.0407262	0	0.423335	0	1
CDEST_01686.1	CDEST_01686	228	chr1A	5571046	5571780	#N/A	hypothetical protein CDEST_01686	0	#N/A	#N/A	0	0	0	#N/A				#N/A	#N/A	#N/A	#N/A	#N/A	0	0	1.94623	0	1
CDEST_01687.1	CDEST_01687	186	chr1A	5573757	5574378	#N/A	hypothetical protein CDEST_01687	0	#N/A	#N/A	1	0	0	#N/A				#N/A	CH63R_03350.1	90.4	1	1.01075	0.76496	0	1.91841	0	1
CDEST_01688.1	CDEST_01688	740	chr1A	5575763	5578438	#N/A	hypothetical protein CDEST_01688	0	#N/A	#N/A	0	0	0	#N/A				#N/A	CH63R_03351.1	92.5	1	1.01486	0.813851	0.900801	3.12703	1	1
CDEST_01689.1	CDEST_01689	417	chr1A	5578965	5580293	#N/A	Putative FAD-binding domain, FAD/NAD(P)-binding domain superfamily	0	#N/A	#N/A	0	0	0	#N/A				#N/A	CH63R_03352.1	95.9	1	1.0024	0.107611	0	0	0	1
CDEST_01690.1	CDEST_01690	230	chr1A	5580688	5581485	#N/A	Putative protein kinase	0	#N/A	#N/A	0	0	0	#N/A				#N/A	CH63R_03353.1	70.6	1	1.09565	0.157258	0	2.74434	0	1
CDEST_01691.1	CDEST_01691	991	chr1A	5582039	5585091	#N/A	Putative AAA+ ATPase domain, ABC-2 type transporter, transmembrane domain, ABC transporter	0	#N/A	#N/A	0	0	0	#N/A				#N/A	CH63R_03354.1	97.5	1.01226	1	0.215017	0	0.0926419	0	1
CDEST_01692.1	CDEST_01692	587	chr1A	5586019	5588294	#N/A	Putative amidase signature domain-containing protein	1	Non-effector	SignalP-noTM	0	0	0	#N/A				#N/A	CH63R_03355.1	98.3	1	1	8.83338	4.67562	3.64781	1	1
CDEST_01693.1	CDEST_01693	176	chr1A	5589747	5590277	#N/A	hypothetical protein CDEST_01693	1	Effector	#N/A	1	1	1	#N/A				#N/A	CH63R_03356.1	85.2	1	1	0.359708	0	2.95293	0	1
CDEST_01694.1	CDEST_01694	288	chr1A	5591090	5592359	#N/A	Putative short-chain dehydrogenase/reductase SDR, NAD(P)-binding domain superfamily	0	#N/A	#N/A	0	0	0	#N/A				#N/A	CH63R_03357.1	97.2	1	1	63.9494	44.7041	121.52	1	1
CDEST_01695.1	CDEST_01695	1442	chr1A	5592295	5597051	#N/A	Putative tetratricopeptide-like helical domain superfamily, nucleoside phosphorylase superfamily	0	#N/A	#N/A	1	0	0	#N/A				#N/A	CH63R_03359.1	68.8	0.972727	0.816227	1.49582	0.877815	5.02743	1	1
CDEST_01696.1	CDEST_01696	574	chr1A	5600285	5603150	#N/A	Putative amino acid permease	0	#N/A	#N/A	0	0	0	#N/A				#N/A	CH63R_03360.1	98.8	1	1	1.35447	13.5913	11.484	1	1
CDEST_01697.1	CDEST_01697	287	chr1A	5603267	5604593	#N/A	Putative metallo-beta-lactamase, ribonuclease Z/Hydroxyacylglutathione hydrolase	0	#N/A	#N/A	0	0	0	#N/A				#N/A	CH63R_03361.1	97.6	1	1	131.496	36.9596	81.9978	1	1
CDEST_01698.1	CDEST_01698	331	chr1A	5606076	5607129	#N/A	Putative pectate lyase, pectin lyase/virulence factor	1	Non-effector	SignalP-noTM	1	0	0	PL1				#N/A	CH63R_03362.1	99.1	1	1	0.286998	0	0.165962	0	1
CDEST_01699.1	CDEST_01699	82	chr1A	5607556	5608193	#N/A	Putative LysM domain-containing protein	1	Unlikely effector	SignalP-noTM	1	1	0	#N/A				#N/A	CH63R_03363.1	96.3	1	1	5.79813	146.983	46.3818	1	1
CDEST_01700.1	CDEST_01700	282	chr1A	5609810	5611106	#N/A	Putative short-chain dehydrogenase/reductase SDR, NAD(P)-binding domain superfamily	0	#N/A	#N/A	0	0	0	#N/A				#N/A	CH63R_03364.1	99.6	1	1	1.06298	42.1548	6.98146	1	1
CDEST_01701.1	CDEST_01701	328	chr1A	5614749	5615972	#N/A	hypothetical protein CDEST_01701	0	#N/A	#N/A	0	0	0	#N/A				#N/A	CH63R_03365.1	97.6	1.00923	1	0.193584	0	2.0152	1	1
CDEST_01702.1	CDEST_01702	313	chr1A	5617288	5618229	#N/A	hypothetical protein CDEST_01702	0	#N/A	#N/A	0	0	0	#N/A				#N/A	CH63R_03366.1	85.8	0.959627	0.98722	0.102845	0	0	0	1
CDEST_01703.1	CDEST_01703	334	chr1A	5618311	5619775	#N/A	Putative mitochondrial carrier domain superfamily	0	#N/A	#N/A	1	0	0	#N/A				#N/A	CH63R_03367.1	97.3	1	1	2.88426	1.91808	2.29651	1	1
CDEST_01704.1	CDEST_01704	310	chr1A	5620934	5622104	#N/A	hypothetical protein CDEST_01704	1	Non-effector	SignalP-noTM	1	0	0	#N/A				#N/A	CH63R_03368.1	98.1	1	1.00968	0.260368	2.95717	5.60549	1	1
CDEST_01705.1	CDEST_01705	314	chr1A	5622106	5623899	#N/A	hypothetical protein CDEST_01705	1	Non-effector	SignalP-noTM	1	0	0	#N/A				#N/A	CH63R_03369.1	99.5	0.625	0.621019	1.28022	5.40076	3.37801	1	1
CDEST_01706.1	CDEST_01706	742	chr1A	5624144	5627146	#N/A	Putative catalase hem-binding, catalase immune-responsive domain, catalase core	0	#N/A	#N/A	0	0	0	#N/A				#N/A	CH63R_03370.1	99.1	1	1	18.5335	74.2436	231.915	1	1
CDEST_01707.1	CDEST_01707	805	chr1A	5627466	5631585	#N/A	Putative xylulose 5-phosphate/Fructose 6-phosphate phosphoketolase, thiamine diphosphate-binding	0	#N/A	#N/A	0	0	0	#N/A				#N/A	CH63R_03371.1	97.4	1.01131	1	3.0674	11.3547	64.5834	1	1
CDEST_01708.1	CDEST_01708	222	chr1A	5632442	5633587	#N/A	Putative NFACT, RNA-binding domain-containing protein	0	#N/A	#N/A	0	0	0	#N/A				#N/A	CH63R_03372.1	88.4	1	1.12162	55.264	71.2158	53.8316	1	1
CDEST_01709.1	CDEST_01709	1264	chr1A	5633722	5638720	#N/A	hypothetical protein CDEST_01709	0	#N/A	#N/A	0	0	0	#N/A				#N/A	CH63R_03373.1	93.4	1	1.00949	10.1818	3.69967	5.60196	1	1
CDEST_01710.1	CDEST_01710	1166	chr1A	5642240	5646763	#N/A	hypothetical protein CDEST_01710	0	#N/A	#N/A	0	0	0	#N/A				#N/A	CH63R_03374.1	95.9	1	1.00086	15.6208	14.6595	51.4485	1	1
CDEST_01711.1	CDEST_01711	1785	chr1A	5648649	5654535	#N/A	Putative Zinc finger, RING-type	0	#N/A	#N/A	0	0	0	#N/A				#N/A	CH63R_03375.1	98.2	1	1.00392	9.0357	8.30642	11.312	1	1
CDEST_01712.1	CDEST_01712	222	chr1A	5654717	5656504	#N/A	Putative copper acquisition factor BIM1-like domain-containing protein	1	Non-effector	SignalP-noTM	1	1	0	#N/A				#N/A	CH63R_03376.1	97.6	0.765766	0.765766	58.4124	4.03108	6.07776	1	1
CDEST_01713.1	CDEST_01713	682	chr1A	5658021	5660952	#N/A	Putative ferric reductase, NAD binding domain, ferric reductase transmembrane component-like protein	0	#N/A	#N/A	1	0	0	#N/A				#N/A	CH63R_03377.1	93.7	0.97671	0.983871	13.9581	2.63089	3.84557	1	1
CDEST_01714.1	CDEST_01714	634	chr1A	5661843	5664085	#N/A	Putative arginine-tRNA ligase, aminoacyl-tRNA synthetase, class I, arginyl tRNA synthetase	0	#N/A	#N/A	0	0	0	#N/A				#N/A	CH63R_03378.1	97.7	1	1.02208	52.8695	39.091	23.8415	1	1
CDEST_01715.1	CDEST_01715	615	chr1A	5667380	5669563	#N/A	Putative cytochrome P450	1	Non-effector	#N/A	1	0	0	#N/A				#N/A	CH63R_03379.1	98.2	1	0.63252	2.3674	7.94443	1.25764	1	1
CDEST_01716.1	CDEST_01716	496	chr1A	5670282	5671772	#N/A	hypothetical protein CDEST_01716	0	#N/A	#N/A	0	0	0	#N/A				#N/A	CH63R_03381.1	89.6	0.982222	0.891129	0.612554	0	0.20169	0	1
CDEST_01717.1	CDEST_01717	661	chr1A	5672433	5674763	#N/A	hypothetical protein CDEST_01717	0	#N/A	#N/A	0	0	0	#N/A				#N/A	#N/A	#N/A	#N/A	#N/A	0.608485	0	0.869125	0	1
CDEST_01718.1	CDEST_01718	44	chr1A	5676284	5677003	#N/A	hypothetical protein CDEST_01718	1	Effector	SignalP-noTM	1	1	1	#N/A				#N/A	#N/A	#N/A	#N/A	#N/A	1.49095	0	0.552165	1	1
CDEST_01719.1	CDEST_01719	4143	chr1A	5678440	5691158	#N/A	Putative AMP-dependent synthetase/ligase domain, Acyl transferase domain superfamily, thiolase	0	#N/A	#N/A	0	0	0	#N/A	Region 1.4	NRPS,T1PKS	0	ChPKS-NRPS02	CH63R_03382.1	97.7	1.00121	1.00048	0.0181847	1.94389	0.145965	1	1
CDEST_01720.1	CDEST_01720	359	chr1A	5692214	5693499	#N/A	Putative GroES-like superfamily, alcohol dehydrogenase-like, NAD(P)-binding domain superfamily	0	#N/A	#N/A	0	0	0	#N/A				#N/A	CH63R_03383.1	94.7	1	1.00279	0	11.553	0.448717	1	1
CDEST_01721.1	CDEST_01721	417	chr1A	5694020	5695364	#N/A	hypothetical protein CDEST_01721	1	Non-effector	SignalP-noTM	1	0	0	#N/A				#N/A	CH63R_03384.1	98.8	1	1	0.430445	11.3519	0.248343	1	1
CDEST_01722.1	CDEST_01722	581	chr1A	5696421	5698166	#N/A	Putative berberine/berberine, FAD-binding domain, PCMH-type, FAD-binding, type PCMH, subdomain 2	1	Non-effector	SignalP-noTM	1	0	0	#N/A				#N/A	CH63R_03385.1	96.7	0.998273	0.994836	0.194299	1.77406	0.167777	0	1
CDEST_01723.1	CDEST_01723	500	chr1A	5698536	5700499	#N/A	Putative cytochrome P450	1	Non-effector	#N/A	1	0	0	#N/A				#N/A	CH63R_03386.1	97.5	1	0.714	0.0288959	7.97316	0.499473	1	1
CDEST_01724.1	CDEST_01724	545	chr1A	5701871	5703778	#N/A	Putative cytochrome P450	0	#N/A	#N/A	0	0	0	#N/A				#N/A	CH63R_03388.1	95.1	0.893891	1.02018	0	4.03086	0.270962	1	1
CDEST_01725.1	CDEST_01725	189	chr1A	5704225	5705021	#N/A	hypothetical protein CDEST_01725	0	#N/A	#N/A	0	0	0	#N/A				#N/A	CH63R_03389.1	99.5	1	1	0.106451	21.5717	0.747086	1	1
CDEST_01726.1	CDEST_01726	354	chr1A	5704619	5706171	#N/A	Putative short-chain dehydrogenase/reductase SDR, NAD(P)-binding domain superfamily	0	#N/A	#N/A	0	0	0	#N/A				#N/A	CH63R_03390.1	95	1.00281	1.00847	0	5.34479	0.913545	1	1
CDEST_01727.1	CDEST_01727	426	chr1A	5706821	5708101	#N/A	Putative esterase FrsA, alpha/Beta hydrolase	0	#N/A	#N/A	0	0	0	#N/A				#N/A	CH63R_03391.1	98.1	1	1	0	1.70193	0.483933	0	1
CDEST_01728.1	CDEST_01728	886	chr1A	5711289	5714487	#N/A	Putative peptidase S8/S53 domain, PA domain, Fn3-like domain, peptidase S8, subtilisin, His-active	1	Non-effector	SignalP-noTM	1	0	0	#N/A				#N/A	CH63R_03392.1	98.3	1	1.00451	3.86948	61.5872	58.9665	1	1
CDEST_01729.1	CDEST_01729	563	chr1A	5718068	5720710	#N/A	Putative carboxylesterase, type B, carboxylesterase type B, carboxylesterase type B, active	1	Non-effector	SignalP-noTM	1	0	0	#N/A				#N/A	CH63R_03393.1	98.4	0.938333	1	1.81294	14.3051	90.2044	1	1
CDEST_01730.1	CDEST_01730	160	chr1A	5720879	5721948	#N/A	Putative BolA protein	0	#N/A	#N/A	0	0	0	#N/A				#N/A	CH63R_03394.1	95.6	1	1	61.9057	78.2189	89.8036	1	1
CDEST_01731.1	CDEST_01731	505	chr1A	5722156	5724835	#N/A	Putative cytochrome P450	1	Non-effector	#N/A	1	0	0	#N/A				#N/A	CH63R_03395.1	95.4	1.01205	0.99802	2.5134	2.08612	2.07337	1	1
CDEST_01732.1	CDEST_01732	494	chr1A	5725455	5727062	#N/A	Putative glycoside hydrolase family 1, glycoside hydrolase superfamily	0	#N/A	#N/A	0	0	0	GH1				#N/A	CH63R_03396.1	98.8	0.997972	0.995951	0.41031	7.61108	27.9662	1	1
CDEST_01733.1	CDEST_01733	646	chr1A	5727703	5729945	#N/A	Putative heterokaryon incompatibility	0	#N/A	#N/A	0	0	0	#N/A				#N/A	CH63R_03397.1	94.7	0.998452	0.998452	0.516759	0.69904	4.08822	1	1
CDEST_01734.1	CDEST_01734	477	chr1A	5730389	5732507	#N/A	Putative C2 domain, synaptotagmin-like mitochondrial-lipid-binding domain, C2 domain superfamily	0	#N/A	#N/A	0	0	0	#N/A				#N/A	CH63R_03398.1	99.6	1	1	23.8223	31.9731	258.338	1	1
CDEST_01735.1	CDEST_01735	67	chr1A	5734128	5734481	#N/A	hypothetical protein CDEST_01735	1	Effector	SignalP-noTM	1	1	1	#N/A				#N/A	CH63R_03399.1	97	1	1	0	5.39387	1.10433	0	1
CDEST_01736.1	CDEST_01736	641	chr1A	5735445	5737669	#N/A	Putative calcium/proton exchanger, sodium/calcium exchanger membrane region	0	#N/A	#N/A	0	0	0	#N/A				#N/A	CH63R_03400.1	80.2	1	1.04992	0.0651636	4.93635	4.64929	1	1
CDEST_01737.1	CDEST_01737	347	chr1A	5737855	5739510	#N/A	Putative GroES-like superfamily, alcohol dehydrogenase-like, NAD(P)-binding domain superfamily	0	#N/A	#N/A	0	0	0	#N/A				#N/A	CH63R_03401.1	98.3	1	1	2.88247	2.19252	4.99784	1	1
CDEST_01738.1	CDEST_01738	702	chr1A	5741527	5743635	#N/A	hypothetical protein CDEST_01738	0	#N/A	#N/A	0	0	0	#N/A				#N/A	CH63R_03402.1	92.6	0.889873	1.00142	0.176528	0.159203	0.744562	0	1
CDEST_01739.1	CDEST_01739	410	chr1A	5744170	5745579	#N/A	Putative tyrosinase copper-binding domain, di-copper centre-containing domain superfamily	1	Non-effector	SignalP-noTM	1	0	0	#N/A				#N/A	CH63R_03403.1	97.6	1	1.00244	0	0	1.2677	0	1
CDEST_01740.1	CDEST_01740	401	chr1A	5746904	5748264	#N/A	hypothetical protein CDEST_01740	0	#N/A	#N/A	1	0	0	#N/A				#N/A	CH63R_03404.1	94.5	1.00252	0.992519	0	0	0.130275	0	1
CDEST_01741.1	CDEST_01741	330	chr1A	5750174	5751166	#N/A	Putative alcohol dehydrogenase, zinc-type, GroES-like superfamily, NAD(P)-binding domain superfamily	0	#N/A	#N/A	0	0	0	#N/A				#N/A	CH63R_03405.1	94.8	0.987952	0.993939	0.912366	0.389586	2.16598	0	1
CDEST_01742.1	CDEST_01742	283	chr1A	5751161	5753062	#N/A	Putative glutamine amidotransferase domain containing protein ChyE	0	#N/A	#N/A	0	0	0	#N/A				#N/A	CH63R_03406.1	97.2	1	1	0.470183	24.3143	30.6522	1	1
CDEST_01743.1	CDEST_01743	454	chr1A	5754397	5755761	#N/A	Putative Zinc finger, RING-type	0	#N/A	#N/A	0	0	0	#N/A				#N/A	CH63R_03407.1	93.7	0.836283	0.832599	0.0323858	0.262813	1.34441	0	1
CDEST_01744.1	CDEST_01744	507	chr1A	5756519	5758151	#N/A	Putative major facilitator, sugar transporter, major facilitator superfamily	0	#N/A	#N/A	0	0	0	#N/A				#N/A	CH63R_03408.1	94.5	0.990196	0.996055	0	0	0	0	1
CDEST_01745.1	CDEST_01745	256	chr1A	5759115	5759885	#N/A	hypothetical protein CDEST_01745	1	Non-effector	#N/A	1	1	0	#N/A				#N/A	CH63R_03409.1	94.1	1	1	0	0	0.23491	0	1
CDEST_01746.1	CDEST_01746	90	chr1A	5760994	5761503	#N/A	Putative RutC-like superfamily protein	0	#N/A	#N/A	0	0	0	#N/A				#N/A	#N/A	#N/A	#N/A	#N/A	0	0	0	0	1
CDEST_01747.1	CDEST_01747	89	chr1A	5762061	5762440	#N/A	hypothetical protein CDEST_01747	0	#N/A	#N/A	0	0	0	#N/A				#N/A	#N/A	#N/A	#N/A	#N/A	0	0	0	0	1
CDEST_01748.1	CDEST_01748	157	chr1A	5763081	5764703	#N/A	hypothetical protein CDEST_01748	1	Non-effector	SignalP-noTM	1	1	0	#N/A				#N/A	CH63R_03412.1	93.1	1.01923	1.01274	0.147064	109.602	18.7256	1	1
CDEST_01749.1	CDEST_01749	204	chr1A	5765808	5767038	#N/A	hypothetical protein CDEST_01749	0	#N/A	#N/A	0	0	0	#N/A				#N/A	CH63R_03413.1	68.1	1	1.02941	0.28275	0.764116	68.6293	1	1
CDEST_01750.1	CDEST_01750	637	chr1A	5767326	5769556	#N/A	hypothetical protein CDEST_01750	0	#N/A	#N/A	0	0	0	#N/A				#N/A	CH63R_03414.1	93.2	1	0.577708	0.131252	0	1.05732	0	1
CDEST_01751.1	CDEST_01751	1593	chr1A	5770916	5775751	#N/A	Putative NACHT nucleoside triphosphatase, P-loop containing nucleoside triphosphate hydrolase	1	Non-effector	#N/A	1	0	0	#N/A				#N/A	CH63R_03416.1	76.2	0.980519	0.0947897	0.121736	0.0658845	1.00604	0	1
CDEST_01752.1	CDEST_01752	614	chr1A	5776970	5779141	#N/A	hypothetical protein CDEST_01752	0	#N/A	#N/A	0	0	0	#N/A				#N/A	#N/A	#N/A	#N/A	#N/A	0.045611	0.185096	0.629985	0	1
CDEST_01753.1	CDEST_01753	491	chr1A	5779868	5781726	#N/A	Putative major facilitator superfamily, MFS transporter superfamily	0	#N/A	#N/A	0	0	0	#N/A				#N/A	CH63R_03418.1	93.5	1	0.529532	0.0885547	0	0	0	1
CDEST_01754.1	CDEST_01754	408	chr1A	5781762	5783862	#N/A	Putative S-adenosyl-L-methionine-dependent methyltransferase superfamily	0	#N/A	#N/A	0	0	0	#N/A				#N/A	CH63R_03419.1	100	0.7543	0.752451	1.47338	6.57566	6.88674	1	1
CDEST_01755.1	CDEST_01755	517	chr1A	5784348	5787174	#N/A	Putative cytochrome P450	1	Non-effector	#N/A	1	0	0	#N/A				#N/A	CH63R_03420.1	94.4	0.990458	1.00387	0.36126	6.08924	10.8535	1	1
CDEST_01756.1	CDEST_01756	454	chr1A	5787211	5789350	#N/A	Putative glycoside hydrolase, family 28, pectin lyase/virulence factor	1	Non-effector	SignalP-noTM	1	0	0	GH28				#N/A	CH63R_03421.1	98.2	1	1	0.0647716	9.98689	40.1082	1	1
CDEST_01757.1	CDEST_01757	434	chr1A	5789408	5790712	#N/A	Putative Zinc finger, RING-type	0	#N/A	#N/A	0	0	0	#N/A				#N/A	CH63R_03422.1	86.6	1.00231	1	0	0	0	0	1
CDEST_01758.1	CDEST_01758	507	chr1A	5791549	5793373	#N/A	Putative ANL domain-containing protein	0	#N/A	#N/A	0	0	0	#N/A				#N/A	CH63R_03423.1	89.7	1	1.01183	1.19405	0.922892	5.40508	1	1
CDEST_01759.1	CDEST_01759	142	chr1A	5794513	5795235	#N/A	hypothetical protein CDEST_01759	0	#N/A	#N/A	1	0	0	#N/A				#N/A	CH63R_03424.1	94.4	1.04412	1	0	5.39387	6.62597	1	1
CDEST_01760.1	CDEST_01760	144	chr1A	5795502	5796640	#N/A	hypothetical protein CDEST_01760	0	#N/A	SignalP-noTM	1	0	0	#N/A				#N/A	CH63R_03425.1	91.6	0.718121	0.743056	5.30114	4.04541	23.1909	1	1
CDEST_01761.1	CDEST_01761	686	chr1A	5797085	5800550	#N/A	Putative thiamine pyrophosphate enzyme, TPP-binding, thiamine pyrophosphate enzyme, central	0	#N/A	#N/A	0	0	0	#N/A				#N/A	CH63R_03426.1	98.8	1	1	2.39503	72.204	219.151	1	1
CDEST_01762.1	CDEST_01762	387	chr1A	5801298	5804298	#N/A	Putative cyclin PHO80	0	#N/A	#N/A	0	0	0	#N/A				#N/A	CH63R_03428.1	87.6	0.994269	0.896641	10.5714	23.2782	29.1316	1	1
CDEST_01763.1	CDEST_01763	287	chr1A	5805006	5806833	#N/A	Putative BTB/POZ domain-containing protein	0	#N/A	#N/A	0	0	0	#N/A				#N/A	CH63R_03429.1	94.5	1	1.00697	10.4966	14.5031	28.2682	1	1
CDEST_01764.1	CDEST_01764	359	chr1A	5807243	5808727	#N/A	Putative prolyl 4-hydroxylase, alpha subunit	1	Non-effector	SignalP-noTM	1	0	0	#N/A				#N/A	#N/A	#N/A	#N/A	#N/A	0.345184	6.30164	63.2691	1	1
CDEST_01765.1	CDEST_01765	790	chr1A	5809524	5811896	#N/A	hypothetical protein CDEST_01765	0	#N/A	#N/A	0	0	0	#N/A				#N/A	CH63R_03431.1	90.4	0.991217	1	0.0172065	0	0.118702	0	1
CDEST_01766.1	CDEST_01766	557	chr1A	5812370	5814221	#N/A	Putative zn(2)Cys(6) fungal-type DNA-binding domain-containing protein	0	#N/A	#N/A	0	0	0	#N/A				#N/A	CH63R_03432.1	88.9	1.01081	1.00718	0.12746	0.827565	1.93754	1	1
CDEST_01767.1	CDEST_01767	776	chr1A	5816209	5819283	#N/A	Putative zn(2)Cys(6) fungal-type DNA-binding domain-containing protein	0	#N/A	#N/A	0	0	0	#N/A				#N/A	CH63R_03433.1	88.4	1.00127	1.01933	4.47506	1.28201	1.33182	1	1
CDEST_01768.1	CDEST_01768	328	chr1A	5820251	5821237	#N/A	hypothetical protein CDEST_01768	0	#N/A	#N/A	0	0	0	#N/A				#N/A	CH63R_03434.1	84	0.503185	0.722561	0	0	0	0	1
CDEST_01769.1	CDEST_01769	171	chr1A	5821298	5821813	#N/A	hypothetical protein CDEST_01769	0	#N/A	#N/A	0	0	0	#N/A				#N/A	#N/A	#N/A	#N/A	#N/A	0.126028	0	0	0	1
CDEST_01770.1	CDEST_01770	181	chr1A	5822763	5823781	#N/A	Putative CENP-V/GFA domain, Mss4-like superfamily protein	0	#N/A	#N/A	0	0	0	#N/A				#N/A	CH63R_03435.1	98.3	1	0.994475	52.1414	47.2641	55.0549	1	1
CDEST_01771.1	CDEST_01771	361	chr1A	5824187	5826148	#N/A	Putative L-asparaginase II	0	#N/A	#N/A	0	0	0	#N/A				#N/A	CH63R_03436.1	94.5	1	1	0.514179	97.3449	99.363	1	1
CDEST_01772.1	CDEST_01772	432	chr1A	5826507	5828565	#N/A	Putative major facilitator superfamily, MFS transporter superfamily	0	#N/A	#N/A	0	0	0	#N/A				#N/A	CH63R_03437.1	99.8	1	1	4.53699	104.593	111.81	1	1
CDEST_01773.1	CDEST_01773	273	chr1A	5826507	5829144	#N/A	Putative oxopyrrolidine biosynthesis cluster protein G	0	#N/A	#N/A	0	0	0	#N/A				#N/A	CH63R_03438.1	80.6	1	1	0.123427	1.00116	7.51425	1	1
CDEST_01774.1	CDEST_01774	93	chr1A	5830215	5830982	#N/A	hypothetical protein CDEST_01774	1	Effector	SignalP-noTM	1	1	1	#N/A				#N/A	CH63R_03439.1	98.7	0.831579	0.849462	0.165661	56.6357	17.6693	1	1
CDEST_01775.1	CDEST_01775	546	chr1A	5831044	5833726	#N/A	Putative amino acid/polyamine transporter I	0	#N/A	#N/A	0	0	0	#N/A				#N/A	CH63R_03440.1	99.3	1	1.00183	31.6932	15.2425	2.79399	1	1
CDEST_01776.1	CDEST_01776	592	chr1A	5836665	5838643	#N/A	Putative major facilitator superfamily, MFS transporter superfamily	0	#N/A	#N/A	0	0	0	#N/A				#N/A	CH63R_03441.1	93.3	1.00168	1.00676	1.16485	5.98116	14.1216	1	1
CDEST_01777.1	CDEST_01777	142	chr1A	5839777	5842625	#N/A	Putative EthD domain-containing protein	1	Non-effector	SignalP-noTM	1	1	0	#N/A				#N/A	#N/A	#N/A	#N/A	#N/A	0.828304	0	6.62597	1	1
CDEST_01778.1	CDEST_01778	109	chr1A	5842632	5843436	#N/A	hypothetical protein CDEST_01778	0	#N/A	#N/A	0	0	0	#N/A				#N/A	CH63R_03443.1	97.2	1	0.990826	46.882	48.5449	176.14	1	1
CDEST_01779.1	CDEST_01779	158	chr1A	5843882	5844668	#N/A	Putative membrane-associated, eicosanoid/glutathione metabolism (MAPEG) protein	0	#N/A	#N/A	1	0	0	#N/A				#N/A	CH63R_03444.1	99.4	1	1	4.06928	302.572	134.63	1	1
CDEST_01780.1	CDEST_01780	49	chr1A	5845053	5845466	#N/A	hypothetical protein CDEST_01780	0	#N/A	#N/A	0	0	0	#N/A				#N/A	#N/A	#N/A	#N/A	#N/A	0.331321	1.34847	0	0	1
CDEST_01781.1	CDEST_01781	87	chr1A	5845468	5845948	#N/A	hypothetical protein CDEST_01781	1	Effector	SignalP-noTM	1	1	1	#N/A				#N/A	CH63R_03445.1	96.5	0.43	0.988506	0.331321	0	0	0	1
CDEST_01782.1	CDEST_01782	215	chr1A	5846999	5847719	#N/A	Putative GNAT domain, acyl-CoA N-acyltransferase	0	#N/A	#N/A	0	0	0	#N/A				#N/A	CH63R_03446.1	95.8	1.02381	1	0	7.75446	4.25512	0	1
CDEST_01783.1	CDEST_01783	299	chr1A	5848804	5850132	#N/A	Putative NmrA-like domain, NAD(P)-binding domain superfamily	0	#N/A	#N/A	0	0	0	#N/A				#N/A	CH63R_03447.1	97.7	1	1	14.963	321.182	113.832	1	1
CDEST_01784.1	CDEST_01784	611	chr1A	5851712	5853771	#N/A	Putative amine oxidase, FAD/NAD(P)-binding domain superfamily	1	Non-effector	SignalP-noTM	1	0	0	#N/A				#N/A	CH63R_03449.1	95.7	1.03297	0.769231	0.0229327	0.186128	1.34622	0	1
CDEST_01785.1	CDEST_01785	205	chr1A	5854107	5855288	#N/A	Putative CCAAT/enhancer-binding protein C/EBP	0	#N/A	#N/A	0	0	0	#N/A				#N/A	CH63R_03450.1	85.5	1.00662	0.741463	9.35353	0	1.30961	1	1
CDEST_01786.1	CDEST_01786	752	chr1A	5855447	5857705	#N/A	Putative Zinc finger, RING-type, IBR domain, Zinc finger, RING/FYVE/PHD-type, Zinc finger C2H2-type	0	#N/A	#N/A	0	0	0	#N/A				#N/A	CH63R_03451.1	87.6	0.844944	1	0.0908483	0.14748	0.37611	0	1
CDEST_01787.1	CDEST_01787	288	chr1A	5858704	5860650	#N/A	Putative aldo-keto reductase, NADP-dependent oxidoreductase domain-containing protein	0	#N/A	#N/A	0	0	0	#N/A				#N/A	CH63R_03452.1	98.6	1	1	24.7991	11.6417	29.3324	1	1
CDEST_01788.1	CDEST_01788	213	chr1A	5860767	5861408	#N/A	hypothetical protein CDEST_01788	0	#N/A	#N/A	0	0	0	#N/A				#N/A	CH63R_03453.1	95.3	1	1	0.176371	0	0	0	1
CDEST_01789.1	CDEST_01789	439	chr1A	5862852	5865289	#N/A	Putative inositolphosphotransferase Aur1/Ipt1	0	#N/A	#N/A	0	0	0	#N/A				#N/A	CH63R_03454.1	99.8	1	1	11.1592	50.6127	83.9929	1	1
CDEST_01790.1	CDEST_01790	799	chr1A	5869719	5872922	#N/A	Putative zn(2)Cys(6) fungal-type DNA-binding domain, flavin prenyltransferase UbiX	0	#N/A	#N/A	0	0	0	#N/A				#N/A	CH63R_03455.1	100	1	0.478098	5.52278	7.58635	7.09217	1	1
CDEST_01791.1	CDEST_01791	883	chr1A	5875066	5878507	#N/A	Putative glycoside hydrolase, family 3, glycoside hydrolase family 3 domain, immunoglobulin	1	Non-effector	SignalP-noTM	1	0	0	GH3				#N/A	CH63R_03457.1	90.6	1.00766	1.04304	3.10705	148.233	133.601	1	1
CDEST_01792.1	CDEST_01792	490	chr1A	5880837	5883565	#N/A	Putative sterol reductase	0	#N/A	#N/A	0	0	0	#N/A				#N/A	CH63R_03458.1	99.6	1	1	18.1085	44.6637	54.6306	1	1
CDEST_01793.1	CDEST_01793	350	chr1A	5883601	5885662	#N/A	Putative mannose-6-phosphate receptor binding domain superfamily, MRH domain-containing protein	0	#N/A	SignalP-noTM	1	0	0	#N/A				#N/A	CH63R_03459.1	92	1.00575	1	34.4376	51.3278	41.3995	1	1
CDEST_01794.1	CDEST_01794	594	chr1A	5887161	5889934	#N/A	Putative cytochrome P450	1	Non-effector	#N/A	1	0	0	#N/A				#N/A	CH63R_03460.1	92.9	1	1.03704	5.11513	14.415	1.79928	1	1
CDEST_01795.1	CDEST_01795	363	chr1A	5896580	5901403	#N/A	Putative Ap4A phosphorylase 1/2, ATP adenylyltransferase, HIT-like superfamily	0	#N/A	#N/A	0	0	0	#N/A				#N/A	#N/A	#N/A	#N/A	#N/A	24.4252	30.7284	43.3625	1	1
CDEST_01796.1	CDEST_01796	483	chr1A	5898204	5899851	#N/A	Putative SANT/Myb domain-containing protein	0	#N/A	#N/A	0	0	0	#N/A				#N/A	CH63R_03461.1	87.2	1	1	0	0.244227	0	0	1
CDEST_01797.1	CDEST_01797	330	chr1A	5901804	5902856	#N/A	Putative Fat storage-inducing transmembrane protein	0	#N/A	#N/A	0	0	0	#N/A				#N/A	#N/A	#N/A	#N/A	#N/A	48.7876	24.9335	61.9804	1	1
CDEST_01798.1	CDEST_01798	789	chr1A	5903445	5907547	#N/A	Putative pectate lyase superfamily protein	1	Non-effector	SignalP-noTM	1	0	0	GH55				#N/A	CH63R_03462.1	100	0.480075	0.977186	0.982142	7.69229	42.7928	1	1
CDEST_01799.1	CDEST_01799	727	chr1A	5913833	5917833	#N/A	Putative F-box domain, WD40/YVTN repeat-like-containing domain superfamily	0	#N/A	#N/A	0	0	0	#N/A				#N/A	CH63R_03463.1	98.6	1	1	23.637	20.6709	10.7399	1	1
CDEST_01800.1	CDEST_01800	163	chr1A	5919635	5920126	#N/A	hypothetical protein CDEST_01800	0	#N/A	#N/A	0	0	0	#N/A				#N/A	CH63R_03464.1	98.2	1	1	42.1346	27.7991	14.535	1	1
CDEST_01801.1	CDEST_01801	135	chr1A	5920493	5920922	#N/A	hypothetical protein CDEST_01801	0	#N/A	#N/A	0	0	0	#N/A				#N/A	#N/A	#N/A	#N/A	#N/A	56.3247	45.8479	17.6693	1	1
CDEST_01802.1	CDEST_01802	170	chr1A	5921063	5921599	#N/A	hypothetical protein CDEST_01802	0	#N/A	#N/A	0	0	0	#N/A				#N/A	#N/A	#N/A	#N/A	#N/A	37.3074	47.4615	46.2082	1	1
CDEST_01803.1	CDEST_01803	360	chr1A	5921426	5922976	#N/A	Putative alcohol dehydrogenase, zinc-type, GroES-like superfamily, NAD(P)-binding domain superfamily	0	#N/A	#N/A	0	0	0	#N/A				#N/A	CH63R_03465.1	100	0.835267	1	31.5603	225.72	331.331	1	1
CDEST_01804.1	CDEST_01804	389	chr1A	5923394	5925188	#N/A	Putative WD40/YVTN repeat-like-containing domain superfamily	0	#N/A	#N/A	0	0	0	#N/A				#N/A	CH63R_03466.1	93.3	1	1	8.00526	10.1396	11.9029	1	1
CDEST_01805.1	CDEST_01805	674	chr1A	5926118	5928755	#N/A	Putative aminoacyl-tRNA synthetase, class I, rossmann-like alpha/beta/alpha sandwich	0	#N/A	#N/A	0	0	0	#N/A				#N/A	CH63R_03467.1	99.7	0.905045	0.905045	28.2059	21.8271	20.9019	1	1
CDEST_01806.1	CDEST_01806	496	chr1A	5928858	5930988	#N/A	Putative glycoside hydrolase, family 43	1	Non-effector	SignalP-noTM	1	0	0	GH43+CBM35				#N/A	CH63R_03468.1	99	1	1	1.22511	131.381	139.468	1	1
CDEST_01807.1	CDEST_01807	209	chr1A	5931637	5933467	#N/A	Putative zn(2)Cys(6) fungal-type DNA-binding domain-containing protein	0	#N/A	#N/A	0	0	0	#N/A				#N/A	CH63R_03470.1	90	1	1.00957	3.54049	70.6596	135.93	1	1
CDEST_01808.1	CDEST_01808	155	chr1A	5933535	5935837	#N/A	hypothetical protein CDEST_01808	1	Non-effector	SignalP-noTM	1	1	0	#N/A				#N/A	CH63R_03471.1	96.1	1	1	0.903939	40.2719	65.055	1	1
CDEST_01809.1	CDEST_01809	372	chr1A	5934334	5935716	#N/A	Putative gfo/Idh/MocA-like oxidoreductase, NAD(P)-binding domain superfamily	0	#N/A	#N/A	0	0	0	#N/A				#N/A	CH63R_03472.1	98.9	0.992	1	91.3745	31.8129	55.4899	1	1
CDEST_01810.1	CDEST_01810	522	chr1A	5936246	5938784	#N/A	Putative major facilitator, sugar transporter, major facilitator superfamily	0	#N/A	#N/A	0	0	0	#N/A				#N/A	CH63R_03473.1	98.5	1	1	0.0274797	6.69049	36.1847	1	1
CDEST_01811.1	CDEST_01811	365	chr1A	5938786	5940106	#N/A	Putative gfo/Idh/MocA-like oxidoreductase, NAD(P)-binding domain superfamily	1	Non-effector	#N/A	1	0	0	#N/A				#N/A	CH63R_03474.1	98.9	1	1	0.380349	9.60117	17.1373	1	1
CDEST_01812.1	CDEST_01812	364	chr1A	5941083	5942651	#N/A	Putative peptidase M35, deuterolysin, metallopeptidase, catalytic domain superfamily	1	Non-effector	SignalP-noTM	1	0	0	#N/A				#N/A	CH63R_03475.1	95.8	0.954667	0.983516	0	8.25785	8.81883	1	1
CDEST_01813.1	CDEST_01813	376	chr1A	5942725	5944216	#N/A	Putative oxoglutarate/iron-dependent dioxygenase, non-hem dioxygenase domain-containing protein	0	#N/A	#N/A	0	0	0	#N/A				#N/A	CH63R_03476.1	97.9	1	1	1.46614	13.5486	9.87781	1	1
CDEST_01814.1	CDEST_01814	498	chr1A	5946230	5947986	#N/A	Putative glucose receptor Git3	0	#N/A	#N/A	0	0	0	#N/A				#N/A	CH63R_03477.1	85.2	1.13217	0.911647	0	13.6653	1.30478	1	1
CDEST_01815.1	CDEST_01815	637	chr1A	5948342	5951032	#N/A	Putative zn(2)Cys(6) fungal-type DNA-binding domain-containing protein	0	#N/A	#N/A	0	0	0	#N/A				#N/A	CH63R_03478.1	98.4	1	1	0.634383	4.7938	6.79704	1	1
CDEST_01816.1	CDEST_01816	635	chr1A	5952502	5955045	#N/A	hypothetical protein CDEST_01816	0	#N/A	#N/A	0	0	0	#N/A				#N/A	CH63R_03479.1	97.2	1	1.00315	0.592735	2.6727	3.94122	1	1
CDEST_01817.1	CDEST_01817	373	chr1A	5955829	5956950	#N/A	hypothetical protein CDEST_01817	0	#N/A	#N/A	0	0	0	#N/A				#N/A	#N/A	#N/A	#N/A	#N/A	0	0	0	0	1
CDEST_01818.1	CDEST_01818	406	chr1A	5957769	5959307	#N/A	Putative leucine-rich repeat domain superfamily	0	#N/A	#N/A	0	0	0	#N/A				#N/A	CH63R_03480.1	94.3	1	1	10.3756	5.71308	3.84911	1	1
CDEST_01819.1	CDEST_01819	508	chr1A	5959500	5961155	#N/A	Putative major facilitator superfamily, MFS transporter superfamily	0	#N/A	#N/A	0	0	0	#N/A				#N/A	CH63R_03481.1	96.3	1	1	3.74409	2.53212	3.03946	1	1
CDEST_01820.1	CDEST_01820	1237	chr1A	5961380	5965310	#N/A	Putative nucleoside phosphorylase superfamily	0	#N/A	#N/A	0	0	0	#N/A				#N/A	CH63R_03482.1	88.6	1.01811	1	0.0847852	0.430168	0.693703	0	1
CDEST_01821.1	CDEST_01821	994	chr1A	5966104	5969145	#N/A	Putative cysteine peptidase, cysteine active, peptidase C2, calpain, catalytic	0	#N/A	#N/A	0	0	0	#N/A				#N/A	CH63R_03483.1	96.9	0.96856	0.960765	1.87527	4.34926	2.72401	1	1
CDEST_01822.1	CDEST_01822	384	chr1A	5973943	5975099	#N/A	hypothetical protein CDEST_01822	0	#N/A	#N/A	0	0	0	#N/A				#N/A	CH63R_03485.1	86.5	1.0026	1.0026	0.476138	0	0	0	1
CDEST_01823.1	CDEST_01823	426	chr1A	5975101	5976911	#N/A	Putative nickel/cobalt transporter, high-affinity	0	#N/A	#N/A	1	0	0	#N/A				#N/A	CH63R_03486.1	96.5	1	1	11.4654	12.1972	9.79964	1	1
CDEST_01824.1	CDEST_01824	542	chr1A	5978067	5981274	#N/A	Putative peptidase M24, aminopeptidase P, creatinase/Aminopeptidase P/Spt16	0	#N/A	#N/A	0	0	0	#N/A				#N/A	CH63R_03488.1	97.8	1	1	21.4406	37.3638	37.9059	1	1
CDEST_01825.1	CDEST_01825	270	chr1A	5978207	5979089	#N/A	Putative peptidase C12, ubiquitin carboxyl-terminal hydrolase	1	Non-effector	SignalP-noTM	1	1	0	#N/A				#N/A	CH63R_03487.1	97	1	1	10.2126	33.5413	40.7667	1	1
CDEST_01826.1	CDEST_01826	747	chr1A	5983079	5985818	#N/A	Putative glycoside hydrolase family 36, glycosyl hydrolase, all-beta, aldolase-type TIM barrel	1	Non-effector	SignalP-noTM	1	0	0	GH36				#N/A	CH63R_03489.1	98.5	1	1	0.311176	15.006	7.51505	1	1
CDEST_01827.1	CDEST_01827	624	chr1A	5990229	5992942	#N/A	Putative major facilitator, sugar transporter, major facilitator superfamily	0	#N/A	#N/A	0	0	0	#N/A				#N/A	CH63R_03490.1	99.8	1	1	0.671746	186.28	418.493	1	1
CDEST_01828.1	CDEST_01828	525	chr1A	5992929	5996363	#N/A	hypothetical protein CDEST_01828	0	#N/A	#N/A	0	0	0	#N/A				#N/A	CH63R_03491.1	97.9	1	1.0019	11.9835	13.7352	11.2264	1	1
CDEST_01829.1	CDEST_01829	638	chr1A	5997399	6000184	#N/A	Putative CidB/LrgB family protein	0	#N/A	#N/A	0	0	0	#N/A				#N/A	CH63R_03492.1	93.9	0.998433	0.998433	7.53361	0	0.376942	1	1
CDEST_01830.1	CDEST_01830	178	chr1A	6000200	6001690	#N/A	Putative peptidyl-prolyl cis-trans isomerase, PpiC-type, WW domain, WW domain superfamily	0	#N/A	#N/A	0	0	0	#N/A				#N/A	CH63R_03493.1	100	1	1	76.8033	276.431	679.989	1	1
CDEST_01831.1	CDEST_01831	238	chr1A	6003030	6004000	#N/A	Putative Zinc finger, TFIIS-type, DNA-directed RNA polymerase, M/15kDa subunit	0	#N/A	#N/A	0	0	0	#N/A				#N/A	CH63R_03494.1	66.8	1.32222	1	162.795	70.9867	75.6685	1	1
CDEST_01832.1	CDEST_01832	131	chr1A	6004414	6005049	#N/A	Putative large ribosomal subunit protein uL14	0	#N/A	#N/A	0	0	0	#N/A				#N/A	CH63R_03495.1	100	1	1	177.257	109.226	106.568	1	1
CDEST_01833.1	CDEST_01833	813	chr1A	6005432	6009194	#N/A	Putative SET domain, histone-lysine N-methyltransferase domain, SET domain superfamily	0	#N/A	#N/A	0	0	0	#N/A				#N/A	CH63R_03496.1	97.1	1	1.00246	3.83448	6.36024	10.7526	1	1
CDEST_01834.1	CDEST_01834	250	chr1A	6010419	6011350	#N/A	hypothetical protein CDEST_01834	0	#N/A	#N/A	0	0	0	#N/A				#N/A	CH63R_03497.1	96.4	1	1.012	0	6.22166	5.1027	1	1
CDEST_01835.1	CDEST_01835	73	chr1A	6012981	6014570	#N/A	hypothetical protein CDEST_01835	1	Effector	#N/A	1	1	1	#N/A				#N/A	CH63R_03498.1	100	1	1	41.5808	525.903	503.574	1	1
CDEST_01836.1	CDEST_01836	84	chr1A	6017455	6017709	#N/A	hypothetical protein CDEST_01836	0	#N/A	#N/A	0	0	0	#N/A				#N/A	#N/A	#N/A	#N/A	#N/A	0	0	0	0	1
CDEST_01837.1	CDEST_01837	259	chr1A	6018158	6019121	#N/A	hypothetical protein CDEST_01837	0	#N/A	#N/A	0	0	0	#N/A				#N/A	CH63R_03499.1	98.5	0.660066	0.772201	52.4256	6.99721	36.0469	1	1
CDEST_01838.1	CDEST_01838	433	chr1A	6021398	6024105	#N/A	Putative auxiliary Activity family 9	1	Non-effector	SignalP-noTM	1	0	0	AA9				#N/A	CH63R_03500.1	98.7	0.709007	0.709007	15.1155	75.3762	273.644	1	1
CDEST_01839.1	CDEST_01839	473	chr1A	6024349	6026071	#N/A	Putative histidine phosphatase superfamily	0	#N/A	SignalP-noTM	1	0	0	#N/A				#N/A	CH63R_03501.1	91.1	1	1	0.030847	33.0437	72.0086	1	1
CDEST_01840.1	CDEST_01840	776	chr1A	6031018	6035165	#N/A	Putative F-box domain, WD40/YVTN repeat-like-containing domain superfamily	0	#N/A	#N/A	0	0	0	#N/A				#N/A	CH63R_03502.1	97	1	1	31.6413	19.6575	14.9527	1	1
CDEST_01841.1	CDEST_01841	323	chr1A	6036928	6038855	#N/A	Putative mitochondrial carrier protein	0	#N/A	#N/A	0	0	0	#N/A				#N/A	CH63R_03503.1	99.4	1	1	16.2409	70.086	105.365	1	1
CDEST_01842.1	CDEST_01842	334	chr1A	6038909	6040442	#N/A	Putative actin-depolymerizing factor domain, twinfilin, ADF-H/Gelsolin-like domain superfamily	0	#N/A	#N/A	0	0	0	#N/A				#N/A	CH63R_03504.1	99.4	1	1	33.9965	37.978	58.889	1	1
CDEST_01843.1	CDEST_01843	836	chr1A	6040524	6044503	#N/A	hypothetical protein CDEST_01843	0	#N/A	#N/A	0	0	0	#N/A				#N/A	CH63R_03505.1	99.6	1	1	3.83205	24.5429	27.7134	1	1
CDEST_01844.1	CDEST_01844	262	chr1A	6044884	6045952	#N/A	Putative short-chain dehydrogenase/reductase SDR, NAD(P)-binding domain superfamily	0	#N/A	#N/A	0	0	0	#N/A				#N/A	CH63R_03506.1	98.1	1	1	1.17554	80.5153	65.4779	1	1
CDEST_01845.1	CDEST_01845	575	chr1A	6046186	6048128	#N/A	Putative amidase	0	#N/A	#N/A	0	0	0	#N/A				#N/A	CH63R_03507.1	97.7	1	1	0.663598	77.1963	13.5834	1	1
CDEST_01846.1	CDEST_01846	362	chr1A	6048721	6050100	#N/A	Putative GroES-like superfamily, alcohol dehydrogenase-like, NAD(P)-binding domain superfamily	0	#N/A	#N/A	0	0	0	#N/A				#N/A	CH63R_03508.1	92.9	0.994751	1.04696	3.33059	46.4253	17.0207	1	1
CDEST_01847.1	CDEST_01847	311	chr1A	6050265	6051610	#N/A	Putative NodB domain, glycoside hydrolase/deacetylase, beta/alpha-barrel	0	#N/A	#N/A	0	0	0	#N/A				#N/A	CH63R_03509.1	99.4	1	1	4.77064	140.507	40.5123	1	1
CDEST_01848.1	CDEST_01848	469	chr1A	6052245	6054220	#N/A	Putative amino acid transporter, transmembrane domain-containing protein	0	#N/A	#N/A	0	0	0	#N/A				#N/A	CH63R_03510.1	99.6	1	1	0.841284	47.0319	12.5006	1	1
CDEST_01849.1	CDEST_01849	272	chr1A	6055685	6056646	#N/A	hypothetical protein CDEST_01849	0	#N/A	#N/A	0	0	0	#N/A				#N/A	CH63R_03512.1	64.8	0.802198	0.805147	0.124047	0	0	0	1
CDEST_01850.1	CDEST_01850	751	chr1A	6062792	6065259	#N/A	Putative peptidase S8/S53 domain superfamily	0	#N/A	SignalP-noTM	1	0	0	#N/A				#N/A	CH63R_03524.1	94	0.964056	1	0	0.738489	0	0	1
CDEST_01851.1	CDEST_01851	1822	chr1A	6066424	6072189	block_5	Putative Acyl transferase domain superfamily, phosphopantetheine binding ACP domain, thiolase	0	#N/A	#N/A	0	0	0	#N/A	Region 1.5	T1PKS	0	PKS49	#N/A	#N/A	#N/A	#N/A	0	0	0.0485628	0	1
CDEST_01852.1	CDEST_01852	343	chr1A	6072939	6073970	block_5	Putative metallo-beta-lactamase, winged helix-like DNA-binding domain superfamily	0	#N/A	#N/A	0	0	0	#N/A				#N/A	#N/A	#N/A	#N/A	#N/A	0	0	0	0	1
CDEST_01853.1	CDEST_01853	184	chr1A	6074455	6075313	block_5	Putative NAD(P)-binding domain superfamily	1	Effector	#N/A	1	1	1	#N/A				#N/A	CH63R_03528.1	72.1	1	1.30435	0	0	0	0	1
CDEST_01854.1	CDEST_01854	269	chr1A	6076195	6077236	block_5	Putative NAD(P)-binding domain superfamily	0	#N/A	#N/A	0	0	0	#N/A				#N/A	#N/A	#N/A	#N/A	#N/A	0	0	0	0	1
CDEST_01855.1	CDEST_01855	62	chr1B	6077625	6078094	block_5	hypothetical protein CDEST_01855	0	#N/A	#N/A	0	0	0	#N/A				#N/A	#N/A	#N/A	#N/A	#N/A	2.15359	0	0	1	1
CDEST_01856.1	CDEST_01856	311	chr1B	6078096	6079106	block_5	Putative aflatoxin regulatory protein	0	#N/A	#N/A	0	0	0	#N/A				#N/A	#N/A	#N/A	#N/A	#N/A	1.40008	0	1.26038	1	1
CDEST_01857.1	CDEST_01857	842	chr1B	6091684	6094444	block_5	hypothetical protein CDEST_01857	0	#N/A	#N/A	0	0	0	#N/A				#N/A	CH63R_14647.1	74.1	1.02904	0.673397	2.88771	12.1106	15.0484	1	1
CDEST_01858.1	CDEST_01858	105	chr1B	6101677	6102143	block_5	hypothetical protein CDEST_01858	0	#N/A	#N/A	0	0	0	#N/A				#N/A	#N/A	#N/A	#N/A	#N/A	43.9001	9.43928	18.2214	1	1
CDEST_01859.1	CDEST_01859	490	chr1B	6102512	6105551	block_5	hypothetical protein CDEST_01859	0	#N/A	#N/A	0	0	0	#N/A				#N/A	#N/A	#N/A	#N/A	#N/A	12.3682	4.08217	10.9466	1	1
CDEST_01860.1	CDEST_01860	264	chr1B	6107667	6108461	block_5	hypothetical protein CDEST_01860	0	#N/A	#N/A	0	0	0	#N/A				#N/A	#N/A	#N/A	#N/A	#N/A	4.26513	20.9664	58.2599	1	1
CDEST_01861.1	CDEST_01861	822	chr1B	6120468	6124026	block_5	hypothetical protein CDEST_01861	0	#N/A	#N/A	0	0	0	#N/A				#N/A	CH63R_14460.1	38.2	0.671429	0.857664	0	0	0	0	1
CDEST_01862.1	CDEST_01862	159	chr1B	6140879	6142007	block_5	Putative prion-inhibition and propagation, HeLo domain, HeLo domain superfamily	0	#N/A	#N/A	0	0	0	#N/A				#N/A	#N/A	#N/A	#N/A	#N/A	7.18195	12.8001	29.4467	1	1
CDEST_01863.1	CDEST_01863	441	chr1B	6142257	6144349	block_5	Putative PD-(D/E)XK nuclease	0	#N/A	#N/A	0	0	0	#N/A				#N/A	#N/A	#N/A	#N/A	#N/A	45.2658	70.4727	75.8761	1	1
CDEST_01864.1	CDEST_01864	392	chr1B	6159849	6161094	block_5	hypothetical protein CDEST_01864	0	#N/A	#N/A	0	0	0	#N/A				#N/A	CH63R_14545.1	60.8	0.34	0.130102	1.46994	0	1.07183	0	1
CDEST_01865.1	CDEST_01865	287	chr1B	6171643	6172911	block_5	Putative short-chain dehydrogenase/reductase SDR, NAD(P)-binding domain superfamily	0	#N/A	#N/A	0	0	0	#N/A				#N/A	#N/A	#N/A	#N/A	#N/A	2.36462	0	0.200484	1	1
CDEST_01866.1	CDEST_01866	170	chr1B	6173577	6174089	block_5	Putative prenylated rab acceptor PRA1	0	#N/A	#N/A	0	0	0	#N/A				#N/A	#N/A	#N/A	#N/A	#N/A	0.763974	0	0	0	1
CDEST_01867.1	CDEST_01867	193	chr1B	6175198	6175821	block_5	hypothetical protein CDEST_01867	0	#N/A	#N/A	0	0	0	#N/A				#N/A	#N/A	#N/A	#N/A	#N/A	0.102899	0	0	0	1
CDEST_01868.1	CDEST_01868	238	chr1B	6177503	6178219	block_5	Putative ankyrin repeat-containing domain superfamily	0	#N/A	#N/A	0	0	0	#N/A				#N/A	#N/A	#N/A	#N/A	#N/A	0	0	0	0	1
CDEST_01869.1	CDEST_01869	859	chr1B	6184714	6187812	block_5	Putative DnaJ domain, Zinc finger C2H2-type, Chaperone J-domain superfamily	0	#N/A	#N/A	0	0	0	#N/A				#N/A	#N/A	#N/A	#N/A	#N/A	0.204045	7.51691	5.62896	1	1
CDEST_01870.1	CDEST_01870	62	chr1B	6190310	6190965	block_5	hypothetical protein CDEST_01870	1	Effector	SignalP-noTM	1	1	1	#N/A				#N/A	#N/A	#N/A	#N/A	#N/A	0.496982	8502.09	781.313	1	1
CDEST_01871.1	CDEST_01871	60	chr1B	6194140	6194970	block_5	hypothetical protein CDEST_01871	1	Non-effector	SignalP-noTM	1	1	0	#N/A				#N/A	#N/A	#N/A	#N/A	#N/A	0.165661	1267.56	91.1071	1	0
CDEST_01872.1	CDEST_01872	138	chr1B	6198000	6198416	block_5	hypothetical protein CDEST_01872	1	Non-effector	#N/A	1	1	0	#N/A				#N/A	#N/A	#N/A	#N/A	#N/A	0	0	1.10433	0	1
CDEST_01873.1	CDEST_01873	59	chr1B	6201041	6201220	block_5	hypothetical protein CDEST_01873	1	Non-effector	SignalP-noTM	1	1	0	#N/A				#N/A	#N/A	#N/A	#N/A	#N/A	0	0	0	0	1
CDEST_01874.1	CDEST_01874	179	chr1B	6201705	6202336	block_5	Putative cyanovirin-N	1	Effector	SignalP-noTM	1	1	1	#N/A				#N/A	#N/A	#N/A	#N/A	#N/A	0	1.88844	0	0	1
CDEST_01875.1	CDEST_01875	166	chr1B	6213327	6213827	block_5	Putative HAT dimerization domain, ribonuclease H-like superfamily	0	#N/A	#N/A	0	0	0	#N/A				#N/A	#N/A	#N/A	#N/A	#N/A	1.46094	1.07612	0.468445	0	1
CDEST_01876.1	CDEST_01876	294	chr1B	6220829	6222420	block_5	Putative basic-leucine zipper domain-containing protein	0	#N/A	#N/A	0	0	0	#N/A				#N/A	#N/A	#N/A	#N/A	#N/A	5.86381	14.95	22.5111	1	1
CDEST_01877.1	CDEST_01877	724	chr1B	6224336	6227592	block_5	Putative zn(2)Cys(6) fungal-type DNA-binding domain-containing protein	0	#N/A	#N/A	0	0	0	#N/A				#N/A	#N/A	#N/A	#N/A	#N/A	5.837	41.3784	27.0066	1	1
CDEST_01878.1	CDEST_01878	403	chr1B	6228837	6230048	block_5	Putative metal-dependent hydrolase, composite domain superfamily	0	#N/A	#N/A	0	0	0	#N/A				#N/A	#N/A	#N/A	#N/A	#N/A	0.448713	2.12395	1.16531	0	1
CDEST_01879.1	CDEST_01879	479	chr1B	6238087	6241175	block_5	Putative fungal transcription factor	0	#N/A	#N/A	0	0	0	#N/A				#N/A	#N/A	#N/A	#N/A	#N/A	7.90165	3.20622	8.82783	1	1
CDEST_01880.1	CDEST_01880	169	chr1B	6242820	6244389	block_5	hypothetical protein CDEST_01880	0	#N/A	#N/A	0	0	0	#N/A				#N/A	#N/A	#N/A	#N/A	#N/A	6.69016	6.25507	21.3107	1	0
CDEST_01881.1	CDEST_01881	72	chr1B	6248739	6249305	block_5	hypothetical protein CDEST_01881	0	#N/A	#N/A	0	0	0	#N/A				#N/A	#N/A	#N/A	#N/A	#N/A	14.9095	28.3178	329.642	1	0
CDEST_01882.1	CDEST_01882	78	chr1B	6250095	6250668	block_5	hypothetical protein CDEST_01882	0	#N/A	#N/A	0	0	0	#N/A				#N/A	#N/A	#N/A	#N/A	#N/A	28.4936	47.1964	1161.75	1	0
CDEST_01883.1	CDEST_01883	1095	chr1B	6250869	6254487	block_5	Putative DNA-directed DNA polymerase, family B, exonuclease domain, ribonuclease H-like superfamily	0	#N/A	#N/A	0	0	0	#N/A				#N/A	#N/A	#N/A	#N/A	#N/A	24.2745	33.5114	48.7088	1	1
CDEST_01884.1	CDEST_01884	501	chr1B	6261273	6262778	block_5	Putative ankyrin repeat-containing domain superfamily	0	#N/A	#N/A	0	0	0	#N/A				#N/A	#N/A	#N/A	#N/A	#N/A	0.144142	0	0.29898	0	1
CDEST_01885.1	CDEST_01885	189	chr1B	6263092	6263711	block_5	hypothetical protein CDEST_01885	0	#N/A	#N/A	0	0	0	#N/A				#N/A	#N/A	#N/A	#N/A	#N/A	0	0	0	0	1
CDEST_01886.1	CDEST_01886	139	chr1B	6264210	6264629	block_5	Putative Chromo-like domain superfamily protein	0	#N/A	#N/A	0	0	0	#N/A				#N/A	#N/A	#N/A	#N/A	#N/A	0.828304	0	0	0	1
CDEST_01887.1	CDEST_01887	195	chr1B	6265264	6265894	block_5	hypothetical protein CDEST_01887	0	#N/A	#N/A	0	0	0	#N/A				#N/A	#N/A	#N/A	#N/A	#N/A	2.12541	0	0.354792	1	1
CDEST_01888.1	CDEST_01888	274	chr1B	6266123	6267002	block_5	hypothetical protein CDEST_01888	0	#N/A	#N/A	0	0	0	#N/A				#N/A	#N/A	#N/A	#N/A	#N/A	0.0614061	0	0	0	1
CDEST_01889.1	CDEST_01889	285	chr1B	6268476	6269512	block_5	Putative F-box domain-containing protein	0	#N/A	#N/A	0	0	0	#N/A				#N/A	#N/A	#N/A	#N/A	#N/A	0.756835	20.7792	35.2171	1	0
CDEST_01890.1	CDEST_01890	382	chr1B	6278182	6279401	block_5	Putative alcohol dehydrogenase, zinc-type, GroES-like superfamily, NAD(P)-binding domain superfamily	0	#N/A	#N/A	0	0	0	#N/A				#N/A	#N/A	#N/A	#N/A	#N/A	0.519156	0	0.276699	0	1
CDEST_01891.1	CDEST_01891	405	chr1B	6280488	6281705	block_5	hypothetical protein CDEST_01891	0	#N/A	#N/A	0	0	0	#N/A				#N/A	#N/A	#N/A	#N/A	#N/A	0.446009	0	0	0	1
CDEST_01892.1	CDEST_01892	462	chr1B	6285071	6286459	block_5	Putative chromo/chromo shadow domain, Chromo-like domain superfamily protein	0	#N/A	#N/A	0	0	0	#N/A				#N/A	#N/A	#N/A	#N/A	#N/A	2.82304	3.60372	4.16918	0	1
CDEST_01893.1	CDEST_01893	205	chr1B	6290555	6291172	block_5	hypothetical protein CDEST_01893	0	#N/A	#N/A	0	0	0	#N/A				#N/A	#N/A	#N/A	#N/A	#N/A	0.654747	0	0.982205	0	1
CDEST_01894.1	CDEST_01894	388	chr1B	6292310	6293476	block_5	hypothetical protein CDEST_01894	0	#N/A	#N/A	0	0	0	#N/A				#N/A	#N/A	#N/A	#N/A	#N/A	0.0391741	0	0.271387	0	1
CDEST_01895.1	CDEST_01895	91	chr1B	6294319	6294594	block_5	hypothetical protein CDEST_01895	0	#N/A	#N/A	0	0	0	#N/A				#N/A	#N/A	#N/A	#N/A	#N/A	0	0	0	0	1
CDEST_01896.1	CDEST_01896	135	chr1B	6295239	6295646	block_5	hypothetical protein CDEST_01896	0	#N/A	#N/A	0	0	0	#N/A				#N/A	#N/A	#N/A	#N/A	#N/A	0	0	0	0	1
CDEST_01897.1	CDEST_01897	184	chr1B	6300060	6300800	block_5	Putative cyanovirin-N	0	#N/A	#N/A	0	0	0	#N/A				#N/A	#N/A	#N/A	#N/A	#N/A	0.111251	0	0	0	1
CDEST_01898.1	CDEST_01898	545	chr1B	6301787	6303595	block_5	Putative major facilitator superfamily, MFS transporter superfamily	0	#N/A	#N/A	0	0	0	#N/A				#N/A	#N/A	#N/A	#N/A	#N/A	0.418244	0	0.0903206	0	1
CDEST_01899.1	CDEST_01899	584	chr1B	6304224	6305978	block_5	hypothetical protein CDEST_01899	0	#N/A	#N/A	0	0	0	#N/A				#N/A	#N/A	#N/A	#N/A	#N/A	0	0	0	0	1
CDEST_01900.1	CDEST_01900	234	chr1B	6306749	6307499	block_5	hypothetical protein CDEST_01900	0	#N/A	SignalP-noTM	1	0	0	#N/A				#N/A	#N/A	#N/A	#N/A	#N/A	0.0766742	0	0.26751	0	1
CDEST_01901.1	CDEST_01901	218	chr1B	6307846	6308502	block_5	hypothetical protein CDEST_01901	1	Effector	#N/A	1	1	1	#N/A				#N/A	#N/A	#N/A	#N/A	#N/A	0.340569	0	0	0	1
CDEST_01902.1	CDEST_01902	152	chr1B	6309782	6310240	block_5	hypothetical protein CDEST_01902	0	#N/A	#N/A	0	0	0	#N/A				#N/A	#N/A	#N/A	#N/A	#N/A	0	0	0	0	1
CDEST_01903.1	CDEST_01903	176	chr1B	6311031	6311654	block_5	Putative merR-type HTH domain-containing protein	0	#N/A	#N/A	0	0	0	#N/A				#N/A	#N/A	#N/A	#N/A	#N/A	4.07669	0	0	1	1
CDEST_01904.1	CDEST_01904	560	chr1B	6311656	6313531	block_5	Putative ferric reductase transmembrane component-like domain, riboflavin synthase-like beta-barrel	0	#N/A	#N/A	0	0	0	#N/A				#N/A	#N/A	#N/A	#N/A	#N/A	0.810717	0	0	1	1
CDEST_01905.1	CDEST_01905	230	chr1B	6313634	6314382	block_5	Putative protein kinase	0	#N/A	#N/A	0	0	0	#N/A				#N/A	#N/A	#N/A	#N/A	#N/A	0.393146	0	0	0	1
CDEST_01906.1	CDEST_01906	161	chr1B	6314749	6315234	block_5	hypothetical protein CDEST_01906	0	#N/A	#N/A	0	0	0	#N/A				#N/A	#N/A	#N/A	#N/A	#N/A	0	0	0	0	1
CDEST_01907.1	CDEST_01907	98	chr1B	6315336	6315789	block_5	hypothetical protein CDEST_01907	0	#N/A	#N/A	0	0	0	#N/A				#N/A	#N/A	#N/A	#N/A	#N/A	3.97586	0	0	1	1
CDEST_01908.1	CDEST_01908	259	chr1B	6315791	6316635	block_5	Putative Cyclin-like superfamily	0	#N/A	#N/A	0	0	0	#N/A				#N/A	#N/A	#N/A	#N/A	#N/A	0.0663616	0	0	0	1
CDEST_01909.1	CDEST_01909	289	chr1B	6319745	6321524	block_5	hypothetical protein CDEST_01909	0	#N/A	#N/A	0	0	0	#N/A				#N/A	#N/A	#N/A	#N/A	#N/A	9.99938	0.463513	0.198606	1	1
CDEST_01910.1	CDEST_01910	61	chr1B	6319755	6319940	block_5	hypothetical protein CDEST_01910	0	#N/A	#N/A	0	0	0	#N/A				#N/A	#N/A	#N/A	#N/A	#N/A	0.662643	0	0	0	1
CDEST_01911.1	CDEST_01911	145	chr1B	6325238	6325823	block_5	hypothetical protein CDEST_01911	0	#N/A	#N/A	0	0	0	#N/A				#N/A	#N/A	#N/A	#N/A	#N/A	53.5084	31.0148	67.9162	1	1
CDEST_01912.1	CDEST_01912	319	chr1B	6327037	6328386	block_5	hypothetical protein CDEST_01912	0	#N/A	#N/A	0	0	0	#N/A				#N/A	#N/A	#N/A	#N/A	#N/A	74.7496	6.91903	4.87592	1	1
CDEST_01913.1	CDEST_01913	176	chr1B	6335103	6336358	block_5	hypothetical protein CDEST_01913	0	#N/A	#N/A	0	0	0	#N/A				#N/A	#N/A	#N/A	#N/A	#N/A	71.7018	15.5473	8.8588	1	1
CDEST_01914.1	CDEST_01914	213	chr1B	6345109	6345977	block_5	Putative chromo/chromo shadow domain, Chromo-like domain superfamily protein	0	#N/A	#N/A	0	0	0	#N/A				#N/A	#N/A	#N/A	#N/A	#N/A	83.6882	8.58021	10.1758	1	1
CDEST_01915.1	CDEST_01915	120	chr1B	6346856	6347218	block_5	Putative glycosyltransferase, DXD sugar-binding, nucleotide-diphospho-sugar transferase	0	#N/A	#N/A	0	0	0	#N/A				#N/A	#N/A	#N/A	#N/A	#N/A	0	0	0	0	1
CDEST_01916.1	CDEST_01916	132	chr1B	6348553	6348951	block_5	Putative Chromo-like domain superfamily protein	0	#N/A	#N/A	0	0	0	#N/A				#N/A	#N/A	#N/A	#N/A	#N/A	0.331321	0	0	0	1
CDEST_01917.1	CDEST_01917	194	chr1B	6349463	6350047	block_5	hypothetical protein CDEST_01917	0	#N/A	#N/A	0	0	0	#N/A				#N/A	#N/A	#N/A	#N/A	#N/A	0	0	0	0	1
CDEST_01918.1	CDEST_01918	222	chr1B	6351003	6352372	block_5	hypothetical protein CDEST_01918	0	#N/A	#N/A	0	0	0	#N/A				#N/A	#N/A	#N/A	#N/A	#N/A	3.47989	0	0	1	0
CDEST_01919.1	CDEST_01919	541	chr1B	6352374	6354496	block_5	Putative flavin monooxygenase, FAD/NAD(P)-binding domain superfamily	0	#N/A	#N/A	0	0	0	#N/A				#N/A	#N/A	#N/A	#N/A	#N/A	1.95092	1.92567	3.91716	1	1
CDEST_01920.1	CDEST_01920	357	chr1B	6354939	6356066	block_5	Putative ankyrin repeat-containing domain superfamily	0	#N/A	#N/A	0	0	0	#N/A				#N/A	#N/A	#N/A	#N/A	#N/A	0	0	0	0	1
CDEST_01921.1	CDEST_01921	111	chr1B	6357380	6357715	block_5	hypothetical protein CDEST_01921	0	#N/A	#N/A	0	0	0	#N/A				#N/A	#N/A	#N/A	#N/A	#N/A	0.165661	0	0	0	1
CDEST_01922.1	CDEST_01922	139	chr1B	6357990	6358409	block_5	hypothetical protein CDEST_01922	0	#N/A	#N/A	0	0	0	#N/A				#N/A	#N/A	#N/A	#N/A	#N/A	0	0	0	0	1
CDEST_01923.1	CDEST_01923	385	chr1B	6361424	6362648	block_5	hypothetical protein CDEST_01923	0	#N/A	#N/A	0	0	0	#N/A				#N/A	#N/A	#N/A	#N/A	#N/A	0.276856	0.641846	0	0	1
CDEST_01924.1	CDEST_01924	164	chr1B	6364154	6365053	block_5	hypothetical protein CDEST_01924	0	#N/A	#N/A	0	0	0	#N/A				#N/A	#N/A	#N/A	#N/A	#N/A	34.6126	1.09975	1.43708	1	1
CDEST_01925.1	CDEST_01925	137	chr1B	6368073	6368486	block_5	hypothetical protein CDEST_01925	0	#N/A	#N/A	0	0	0	#N/A				#N/A	#N/A	#N/A	#N/A	#N/A	1.49095	1.34847	0	0	1
CDEST_01926.1	CDEST_01926	608	chr1B	6368570	6372217	block_5	Putative CID domain-containing protein	0	#N/A	#N/A	0	0	0	#N/A				#N/A	#N/A	#N/A	#N/A	#N/A	22.6001	10.1072	2.38906	1	1
CDEST_01927.1	CDEST_01927	72	chr1B	6381352	6381641	block_5	hypothetical protein CDEST_01927	0	#N/A	#N/A	0	0	0	#N/A				#N/A	#N/A	#N/A	#N/A	#N/A	0.165661	0	0.552165	0	1
CDEST_01928.1	CDEST_01928	139	chr1B	6387810	6388229	block_5	hypothetical protein CDEST_01928	0	#N/A	#N/A	0	0	0	#N/A				#N/A	#N/A	#N/A	#N/A	#N/A	0	0	0	0	1
CDEST_01929.1	CDEST_01929	111	chr1B	6388504	6388839	block_5	hypothetical protein CDEST_01929	0	#N/A	#N/A	0	0	0	#N/A				#N/A	#N/A	#N/A	#N/A	#N/A	0	0	0	0	1
CDEST_01930.1	CDEST_01930	357	chr1B	6390148	6391275	block_5	Putative ankyrin repeat-containing domain superfamily	0	#N/A	#N/A	0	0	0	#N/A				#N/A	#N/A	#N/A	#N/A	#N/A	0	0	0	0	1
CDEST_01931.1	CDEST_01931	542	chr1B	6392214	6393842	block_5	Putative flavin monooxygenase, FAD/NAD(P)-binding domain superfamily	0	#N/A	#N/A	0	0	0	#N/A				#N/A	#N/A	#N/A	#N/A	#N/A	1.07861	0.854029	1.72713	0	1
CDEST_01932.1	CDEST_01932	194	chr1B	6403879	6404463	block_5	hypothetical protein CDEST_01932	0	#N/A	#N/A	0	0	0	#N/A				#N/A	#N/A	#N/A	#N/A	#N/A	0	0	0.357786	0	1
CDEST_01933.1	CDEST_01933	132	chr1B	6404975	6405373	block_5	Putative Chromo-like domain superfamily protein	0	#N/A	#N/A	0	0	0	#N/A				#N/A	#N/A	#N/A	#N/A	#N/A	0.993964	0	0	0	1
CDEST_01934.1	CDEST_01934	146	chr1B	6406454	6407004	block_5	Putative glycosyltransferase, DXD sugar-binding, nucleotide-diphospho-sugar transferase	0	#N/A	#N/A	0	0	0	#N/A				#N/A	#N/A	#N/A	#N/A	#N/A	0.331321	0	0	0	1
CDEST_01935.1	CDEST_01935	215	chr1B	6407951	6408846	block_5	Putative chromo/chromo shadow domain, Chromo-like domain superfamily protein	0	#N/A	#N/A	0	0	0	#N/A				#N/A	#N/A	#N/A	#N/A	#N/A	211.009	7.75446	29.7858	1	1
CDEST_01936.1	CDEST_01936	196	chr1B	6409716	6410769	block_5	hypothetical protein CDEST_01936	0	#N/A	#N/A	0	0	0	#N/A				#N/A	#N/A	#N/A	#N/A	#N/A	868.342	56.9652	334.96	1	1
CDEST_01937.1	CDEST_01937	344	chr1B	6412103	6413325	block_5	hypothetical protein CDEST_01937	0	#N/A	#N/A	0	0	0	#N/A				#N/A	#N/A	#N/A	#N/A	#N/A	28.643	3.32518	7.26466	1	1
CDEST_01938.1	CDEST_01938	145	chr1B	6414590	6415174	block_5	hypothetical protein CDEST_01938	0	#N/A	#N/A	0	0	0	#N/A				#N/A	#N/A	#N/A	#N/A	#N/A	25.3461	8.09081	77.303	1	1
CDEST_01939.1	CDEST_01939	289	chr1B	6424141	6425933	block_5	hypothetical protein CDEST_01939	0	#N/A	#N/A	0	0	0	#N/A				#N/A	#N/A	#N/A	#N/A	#N/A	3.31408	1.39054	0	0	1
CDEST_01940.1	CDEST_01940	61	chr1B	6425738	6425923	block_5	hypothetical protein CDEST_01940	0	#N/A	#N/A	0	0	0	#N/A				#N/A	#N/A	#N/A	#N/A	#N/A	0.662643	0	0	0	1
CDEST_01941.1	CDEST_01941	119	chr1B	6429498	6429951	block_5	hypothetical protein CDEST_01941	0	#N/A	#N/A	0	0	0	#N/A				#N/A	#N/A	#N/A	#N/A	#N/A	1.98793	0	0	0	1
CDEST_01942.1	CDEST_01942	230	chr1B	6431363	6432111	block_5	Putative serine-threonine/tyrosine-protein kinase, catalytic	0	#N/A	#N/A	0	0	0	#N/A				#N/A	#N/A	#N/A	#N/A	#N/A	0	0	0	0	1
CDEST_01943.1	CDEST_01943	323	chr1B	6432214	6433300	block_5	hypothetical protein CDEST_01943	0	#N/A	#N/A	0	0	0	#N/A				#N/A	#N/A	#N/A	#N/A	#N/A	0.0493645	0.400491	0	0	1
CDEST_01944.1	CDEST_01944	433	chr1B	6433313	6434842	block_5	Putative ferric reductase, NAD binding domain, FAD-binding domain, ferredoxin reductase-type	0	#N/A	#N/A	0	0	0	#N/A				#N/A	#N/A	#N/A	#N/A	#N/A	1.19965	0	0.237229	1	1
CDEST_01945.1	CDEST_01945	225	chr1B	6441338	6442015	block_5	hypothetical protein CDEST_01945	0	#N/A	#N/A	0	0	0	#N/A				#N/A	#N/A	#N/A	#N/A	#N/A	0	0	0	0	1
CDEST_01946.1	CDEST_01946	218	chr1B	6443219	6443875	block_5	hypothetical protein CDEST_01946	1	Effector	#N/A	1	1	1	#N/A				#N/A	#N/A	#N/A	#N/A	#N/A	0	0	0	0	1
CDEST_01947.1	CDEST_01947	220	chr1B	6444222	6444971	block_5	hypothetical protein CDEST_01947	0	#N/A	SignalP-noTM	1	0	0	#N/A				#N/A	#N/A	#N/A	#N/A	#N/A	0.335931	0	0.293422	0	1
CDEST_01948.1	CDEST_01948	581	chr1B	6446176	6447921	block_5	hypothetical protein CDEST_01948	0	#N/A	#N/A	0	0	0	#N/A				#N/A	#N/A	#N/A	#N/A	#N/A	0.072862	0	0	0	1
CDEST_01949.1	CDEST_01949	545	chr1B	6448535	6450456	block_5	Putative major facilitator superfamily, MFS transporter superfamily	0	#N/A	#N/A	0	0	0	#N/A				#N/A	#N/A	#N/A	#N/A	#N/A	1.30701	0	0	1	1
CDEST_01950.1	CDEST_01950	146	chr1B	6454545	6454985	block_5	hypothetical protein CDEST_01950	0	#N/A	#N/A	0	0	0	#N/A				#N/A	#N/A	#N/A	#N/A	#N/A	0	0	0	0	1
CDEST_01951.1	CDEST_01951	91	chr1B	6455617	6455892	block_5	hypothetical protein CDEST_01951	0	#N/A	#N/A	0	0	0	#N/A				#N/A	#N/A	#N/A	#N/A	#N/A	0.496982	0	0	0	1
CDEST_01952.1	CDEST_01952	392	chr1B	6456739	6457917	block_5	hypothetical protein CDEST_01952	0	#N/A	#N/A	0	0	0	#N/A				#N/A	#N/A	#N/A	#N/A	#N/A	0.270779	0	0.133979	0	1
CDEST_01953.1	CDEST_01953	205	chr1B	6458882	6459499	block_5	hypothetical protein CDEST_01953	0	#N/A	#N/A	0	0	0	#N/A				#N/A	#N/A	#N/A	#N/A	#N/A	0.654747	0	0	0	1
CDEST_01954.1	CDEST_01954	118	chr1B	6460414	6461351	block_5	hypothetical protein CDEST_01954	0	#N/A	#N/A	0	0	0	#N/A				#N/A	#N/A	#N/A	#N/A	#N/A	45.888	1.34847	3.86515	1	1
CDEST_01955.1	CDEST_01955	462	chr1B	6463613	6465001	block_5	Putative chromo/chromo shadow domain, Chromo-like domain superfamily protein	0	#N/A	#N/A	0	0	0	#N/A				#N/A	#N/A	#N/A	#N/A	#N/A	2.82304	3.60372	4.16918	0	1
CDEST_01956.1	CDEST_01956	512	chr1B	6465783	6467617	block_5	Putative cytochrome P450	1	Non-effector	#N/A	1	0	0	#N/A				#N/A	#N/A	#N/A	#N/A	#N/A	0.758857	0.228096	0	0	1
CDEST_01957.1	CDEST_01957	405	chr1B	6468362	6469579	block_5	hypothetical protein CDEST_01957	0	#N/A	#N/A	0	0	0	#N/A				#N/A	#N/A	#N/A	#N/A	#N/A	0.334507	0	0	0	1
CDEST_01958.1	CDEST_01958	382	chr1B	6470670	6471889	block_5	Putative alcohol dehydrogenase, zinc-type, GroES-like superfamily, NAD(P)-binding domain superfamily	0	#N/A	#N/A	0	0	0	#N/A				#N/A	#N/A	#N/A	#N/A	#N/A	0.15974	0	0.138349	0	1
CDEST_01959.1	CDEST_01959	306	chr1B	6474275	6475195	block_5	Putative ankyrin repeat-containing domain superfamily	0	#N/A	#N/A	0	0	0	#N/A				#N/A	#N/A	#N/A	#N/A	#N/A	0	0	0	0	1
CDEST_01960.1	CDEST_01960	267	chr1B	6481999	6482802	block_5	Putative ankyrin repeat-containing domain superfamily	1	Non-effector	#N/A	1	1	0	#N/A				#N/A	#N/A	#N/A	#N/A	#N/A	0.508986	0.516058	0	0	1
CDEST_01961.1	CDEST_01961	157	chr1B	6483204	6483727	block_5	hypothetical protein CDEST_01961	0	#N/A	#N/A	0	0	0	#N/A				#N/A	#N/A	#N/A	#N/A	#N/A	0.294128	0	0	0	1
CDEST_01962.1	CDEST_01962	139	chr1B	6484208	6484627	block_5	Putative Chromo-like domain superfamily protein	0	#N/A	#N/A	0	0	0	#N/A				#N/A	#N/A	#N/A	#N/A	#N/A	0.331321	0	0	0	1
CDEST_01963.1	CDEST_01963	208	chr1B	6484896	6485958	block_5	Putative Immunoglobulin-like domain-containing protein	0	#N/A	#N/A	0	0	0	#N/A				#N/A	#N/A	#N/A	#N/A	#N/A	6.31038	0	0.31999	1	1
CDEST_01964.1	CDEST_01964	274	chr1B	6486118	6486997	block_5	hypothetical protein CDEST_01964	0	#N/A	#N/A	0	0	0	#N/A				#N/A	#N/A	#N/A	#N/A	#N/A	0.122812	0	0	0	1
CDEST_01965.1	CDEST_01965	184	chr1B	6489095	6489649	block_5	hypothetical protein CDEST_01965	0	#N/A	#N/A	0	0	0	#N/A				#N/A	#N/A	#N/A	#N/A	#N/A	0.222502	0.901714	0	0	1
CDEST_01966.1	CDEST_01966	262	chr1B	6490162	6491003	block_5	hypothetical protein CDEST_01966	0	#N/A	#N/A	0	0	0	#N/A				#N/A	#N/A	#N/A	#N/A	#N/A	0	0	0.227354	0	1
CDEST_01967.1	CDEST_01967	448	chr1B	6491712	6493327	block_5	Putative extracellular membrane protein, CFEM	0	#N/A	SignalP-noTM	1	0	0	#N/A				#N/A	#N/A	#N/A	#N/A	#N/A	0.0329041	0	0	0	1
CDEST_01968.1	CDEST_01968	778	chr1B	6503221	6506689	block_5	Putative fungal-type protein kinase	0	#N/A	#N/A	0	0	0	#N/A				#N/A	#N/A	#N/A	#N/A	#N/A	40.2837	26.2778	30.2429	1	1
CDEST_01969.1	CDEST_01969	529	chr1B	6508474	6510319	block_5	hypothetical protein CDEST_01969	0	#N/A	#N/A	0	0	0	#N/A				#N/A	#N/A	#N/A	#N/A	#N/A	0.297635	1.09797	1.02858	0	1
CDEST_01970.1	CDEST_01970	269	chr1B	6510819	6511888	block_5	Putative AAA+ ATPase domain, ATPase, AAA-type, core	0	#N/A	#N/A	0	0	0	#N/A				#N/A	#N/A	#N/A	#N/A	#N/A	2.1411	0	0	1	1
CDEST_01971.1	CDEST_01971	357	chr1B	6513108	6514462	block_5	hypothetical protein CDEST_01971	0	#N/A	#N/A	0	0	0	#N/A				#N/A	CH63R_14404.1	47.4	1.03714	1.01681	1554.8	34.5505	59.0489	1	1
CDEST_01972.1	CDEST_01972	311	chr1B	6516966	6517957	block_5	hypothetical protein CDEST_01972	0	#N/A	#N/A	0	0	0	#N/A				#N/A	#N/A	#N/A	#N/A	#N/A	10.4228	3.36543	0.180055	1	1
CDEST_01973.1	CDEST_01973	537	chr1B	6519494	6521188	block_5	hypothetical protein CDEST_01973	0	#N/A	#N/A	1	0	0	#N/A				#N/A	#N/A	#N/A	#N/A	#N/A	3.93548	3.66873	3.58356	1	1
CDEST_01974.1	CDEST_01974	266	chr1B	6521526	6523822	block_5	Putative F-box domain-containing protein	0	#N/A	#N/A	0	0	0	#N/A				#N/A	#N/A	#N/A	#N/A	#N/A	44.5114	3.63112	9.34839	1	1
CDEST_01975.1	CDEST_01975	218	chr1B	6521529	6522493	block_5	hypothetical protein CDEST_01975	0	#N/A	#N/A	0	0	0	#N/A				#N/A	#N/A	#N/A	#N/A	#N/A	32.2689	2.76149	6.24833	1	1
CDEST_01976.1	CDEST_01976	339	chr1B	6524987	6527266	block_5	hypothetical protein CDEST_01976	0	#N/A	#N/A	0	0	0	#N/A				#N/A	#N/A	#N/A	#N/A	#N/A	59.5232	1.12922	9.01174	1	1
CDEST_01977.1	CDEST_01977	314	chr1B	6527493	6528493	block_5	hypothetical protein CDEST_01977	0	#N/A	#N/A	0	0	0	#N/A				#N/A	#N/A	#N/A	#N/A	#N/A	0	0	0	0	1
CDEST_01978.1	CDEST_01978	658	chr1B	6539462	6541787	block_5	Putative tetratricopeptide-like helical domain superfamily	1	Non-effector	#N/A	1	0	0	#N/A				#N/A	#N/A	#N/A	#N/A	#N/A	0.295258	1.19823	2.1112	1	1
CDEST_01979.1	CDEST_01979	368	chr1B	6544274	6545427	block_5	hypothetical protein CDEST_01979	0	#N/A	#N/A	1	0	0	#N/A				#N/A	#N/A	#N/A	#N/A	#N/A	0.585635	0.339413	1.44971	0	1
CDEST_01980.1	CDEST_01980	84	chr1B	6545528	6545782	block_5	hypothetical protein CDEST_01980	0	#N/A	#N/A	0	0	0	#N/A				#N/A	CH63R_09689.1	56.5	0.241477	1.0119	0	0	2.76082	0	1
CDEST_01981.1	CDEST_01981	1144	chr1B	6545932	6550932	block_5	Putative zn(2)Cys(6) fungal-type DNA-binding domain-containing protein	0	#N/A	#N/A	0	0	0	#N/A				#N/A	#N/A	#N/A	#N/A	#N/A	3.95086	12.81	35.9974	1	1
CDEST_01982.1	CDEST_01982	288	chr1B	6551350	6552927	block_5	Putative ankyrin repeat-containing domain superfamily	0	#N/A	#N/A	0	0	0	#N/A				#N/A	#N/A	#N/A	#N/A	#N/A	32.2617	12.1074	30.7292	1	1
CDEST_01983.1	CDEST_01983	35	chr1B	6551764	6553624	block_5	hypothetical protein CDEST_01983	0	#N/A	#N/A	0	0	0	#N/A				#N/A	#N/A	#N/A	#N/A	#N/A	498.307	59.3326	832.112	1	1
CDEST_01984.1	CDEST_01984	540	chr1B	6555521	6558622	block_5	Putative tetratricopeptide-like helical domain superfamily, DNA/RNA-binding domain, Est1-type	0	#N/A	#N/A	0	0	0	#N/A				#N/A	#N/A	#N/A	#N/A	#N/A	81.4006	27.0171	248.864	1	1
CDEST_01985.1	CDEST_01985	85	chr1B	6559325	6560423	block_5	hypothetical protein CDEST_01985	0	#N/A	#N/A	0	0	0	#N/A				#N/A	#N/A	#N/A	#N/A	#N/A	75.3756	70.1204	367.742	1	1
CDEST_01986.1	CDEST_01986	75	chr1B	6561147	6561411	block_5	hypothetical protein CDEST_01986	0	#N/A	#N/A	0	0	0	#N/A				#N/A	#N/A	#N/A	#N/A	#N/A	1.82227	6.74234	9.93896	1	0
CDEST_01987.1	CDEST_01987	191	chr1B	6562447	6563267	block_5	hypothetical protein CDEST_01987	0	#N/A	#N/A	0	0	0	#N/A				#N/A	#N/A	#N/A	#N/A	#N/A	178.733	31.3853	126.641	1	0
CDEST_01988.1	CDEST_01988	107	chr1B	6563607	6564229	block_5	hypothetical protein CDEST_01988	0	#N/A	#N/A	0	0	0	#N/A				#N/A	#N/A	#N/A	#N/A	#N/A	347.059	218.452	540.017	1	0
CDEST_01989.1	CDEST_01989	91	chr1B	6565484	6566235	block_5	hypothetical protein CDEST_01989	1	Non-effector	#N/A	1	1	0	#N/A				#N/A	#N/A	#N/A	#N/A	#N/A	3.64454	2.69694	3.31299	1	0
CDEST_01990.1	CDEST_01990	304	chr1B	6566975	6568094	block_5	hypothetical protein CDEST_01990	0	#N/A	#N/A	0	0	0	#N/A				#N/A	#N/A	#N/A	#N/A	#N/A	57.9682	44.6425	183.9	1	1
CDEST_01991.1	CDEST_01991	384	chr1B	6573058	6574281	block_5	hypothetical protein CDEST_01991	0	#N/A	#N/A	0	0	0	#N/A				#N/A	#N/A	#N/A	#N/A	#N/A	123.637	196.392	301.159	1	1
CDEST_01992.1	CDEST_01992	322	chr1B	6575879	6577293	block_5	Putative S-adenosyl-L-methionine-dependent methyltransferase superfamily	0	#N/A	#N/A	0	0	0	#N/A				#N/A	#N/A	#N/A	#N/A	#N/A	296.386	827.118	641.121	1	0
CDEST_01993.1	CDEST_01993	290	chr1B	6577702	6579881	block_5	Putative S-adenosyl-L-methionine-dependent methyltransferase superfamily	0	#N/A	#N/A	0	0	0	#N/A				#N/A	#N/A	#N/A	#N/A	#N/A	88.1007	387.095	221.006	1	1
CDEST_01994.1	CDEST_01994	75	chr1B	6580332	6580725	block_5	hypothetical protein CDEST_01994	0	#N/A	#N/A	0	0	0	#N/A				#N/A	#N/A	#N/A	#N/A	#N/A	1.49095	10.7877	7.7303	1	0
CDEST_01995.1	CDEST_01995	82	chr1B	6582410	6583037	block_5	hypothetical protein CDEST_01995	0	#N/A	#N/A	0	0	0	#N/A				#N/A	#N/A	#N/A	#N/A	#N/A	3.8102	0	0.552165	1	0
CDEST_01996.1	CDEST_01996	75	chr1B	6586142	6586651	block_5	hypothetical protein CDEST_01996	0	#N/A	#N/A	0	0	0	#N/A				#N/A	CH63R_09909.1	98.7	1	1	112.815	266.997	599.651	1	1
CDEST_01997.1	CDEST_01997	416	chr1B	6587665	6589236	block_5	hypothetical protein CDEST_01997	0	#N/A	#N/A	0	0	0	#N/A				#N/A	#N/A	#N/A	#N/A	#N/A	45.9401	37.9501	28.2697	1	1
CDEST_01998.1	CDEST_01998	139	chr1B	6594900	6595435	block_5	hypothetical protein CDEST_01998	0	#N/A	#N/A	0	0	0	#N/A				#N/A	#N/A	#N/A	#N/A	#N/A	1.82227	4.04541	11.0433	1	1
[truncated: 13,633 more rows]

## Sheet: CAZy
CAZy classes	Number of genes*
GH (Glycoside Hydrolase)	269
CE (Carbohydrate Esterase)	36
PL (Polysaccharide Lyase)	41
GT (Glycosyl Transferase)	101
AA (Auxiliary Activities)	105
CBM (Carbohydrate Binding Domain)	2
GH + CBM	49
CE+ CBM	7
PL + CBM	4
AA + CBM	1
GH + GT	2
CE + PL + CBM	2
Total	619

## Sheet: Predicted effectors
		TPM			BDBH Chig
Id gene	Chromosome	PDB	48h	72h	Chig
CDEST_00001	chr1A	0.331321	25.6209	65.1554
CDEST_00226	chr1A	0.165661	1.34847	3.86515
CDEST_00299	chr1A	1.32529	49.8933	7.7303
CDEST_00708	chr1A	8.51914	16.1039	48.6645
CDEST_01126	chr1A	0	0	0
CDEST_01321	chr1A	556.289	16.1816	3511.21
CDEST_01391	chr1A	2.48491	2.69694	1.10433
CDEST_01533	chr1A	0	0	0
CDEST_01610	chr1A	0.662643	67.4234	3.31299
CDEST_01647	chr1A	0	17.5301	3.31299
CDEST_01718	chr1A	1.49095	0	0.552165
CDEST_02179	chr2	0	0	7.7303
CDEST_02180	chr2	0	24.0149	7.7303
CDEST_02298	chr2	0.662643	0	0.552165
CDEST_02330	chr2	0	0.901714	1.56301
CDEST_02474	chr2	3.47888	8.09081	2.20866
CDEST_02641	chr2	0	0	2.76082
CDEST_03148	chr2	1.32529	0	2.76082
CDEST_03171	chr2	0.993964	1.34847	1.10433
CDEST_03543	chr2	0	0	0
CDEST_03746	chr2	0	1.34847	10.4911
CDEST_03780	chr2	1.15963	2.69694	1.10433
CDEST_03927	chr2	0	0	0
CDEST_04038	chr2	0	1.34847	0
CDEST_04072	chr3	0	264.3	9.93896
CDEST_04134	chr3	0.993964	14.8332	4.96948
CDEST_04254	chr3	0	0	0
CDEST_04297	chr3	0.331321	0	0
CDEST_04536	chr3	0.662643	1204.18	139.698
CDEST_04650	chr3	130.311	157.824	150.681
CDEST_04660	chr3	0	0	0.552165
CDEST_04911	chr3	73.8196	167.496	267.835
CDEST_05446	chr3	200.188	73.5459	197.481
CDEST_05637	chr3	0	0.820455	0
CDEST_05651	chr3	10.6023	6.74234	6.07381
CDEST_05687	chr3	0	0	0
CDEST_05934	chr4	0	0	0
CDEST_05983	chr4	0.331321	295.315	67.3641
CDEST_06087	chr4	4.6385	395.101	61.2903
CDEST_06171	chr4	0.165661	20.227	0.552165
CDEST_06174	chr4	0	98.4382	3.31299
CDEST_06412	chr4	0	1.34847	0.552165
CDEST_06430	chr4	0	8.09081	13.8041
CDEST_06537	chr4	69.5775	47.1964	33.1299
CDEST_07189	chr4	3.14755	4.04541	1.10433
CDEST_07585	chr4	0	8.09081	0
CDEST_07732	chr5	0	0	0
CDEST_07750	chr5	0	0	0
CDEST_07816	chr5	46.0537	29.6663	19.3258
CDEST_08136	chr5	2.81623	1.34847	2.20866
CDEST_08367	chr5	0	0	1.10433
CDEST_08374	chr5	2.22586	1.6412	2.58401
CDEST_08423	chr5	192.829	366.783	242.952
CDEST_08544	chr5	5.96379	1.34847	4.96948
CDEST_08655	chr5	0.165661	0	0
CDEST_08814	chr5	0.45318	0	0
CDEST_09190	chr6	0.107377	1.74074	0.753725
CDEST_09207	chr6	1.15963	0	0
CDEST_09404	chr6	1.49095	55.2872	5.52165
CDEST_09434	chr6	0.165661	2.69694	0
CDEST_09844	chr6	0	0	0
CDEST_09929	chr6	1.43014	1.05348	0
CDEST_10359	chr6	0	4378.48	444.492
CDEST_10509	chr6	0	4.52096	0.556065
CDEST_10744	chr7	115.631	106.529	151.293
CDEST_10788	chr7	7.95172	17.5301	19.8779
CDEST_10904	chr7	0.496982	35.0602	0.552165
CDEST_10923	chr7	1.15963	2.69694	4.41732
CDEST_11038	chr7	1.32529	35.0602	10.4911
CDEST_11319	chr7	62.2884	347.905	154.606
CDEST_11343	chr7	0	1.34847	0
CDEST_11438	chr7	0	361.39	34.7864
CDEST_12033	chr8	0	0	0
CDEST_12059	chr8	1.15963	229.24	36.995
CDEST_12472	chr8	6.29511	1.34847	2.20866
CDEST_12671	chr8	0	4.04541	1.10433
CDEST_12765	chr8	2.98189	0	7.7303
CDEST_12868	chr8	260.419	268.345	321.36
CDEST_12926	chr8	0.103764	27.7572	2.54748
CDEST_13312	chr9	0.707663	0	24.9735
CDEST_13438	chr9	1.98793	10.7877	5.52165
CDEST_14194	chr9	0	14.8332	2.20866
CDEST_14211	chr9	0	6.74234	0.552165
CDEST_14251	chr9	0	1.27525	0
CDEST_14266	chr10	0	5.39387	0
CDEST_14452	chr10	0	29.2267	1.26093
CDEST_14568	chr10	0	0	0
CDEST_14812	chr10	0.45197	2.44072	44.7919
CDEST_14829	chr10	5.30114	36.4086	11.0433
CDEST_14906	chr10	1.02911	0	0
CDEST_15181	chr10	0.0875597	0	0
CDEST_01870	chr1B	0.496982	8502.09	781.313
CDEST_01874	chr1B	0	1.88844	0
CDEST_01901	chr1B	0.340569	0	0
CDEST_01946	chr1B	0	0	0
CDEST_02049	chr1B	0.156262	2.53437	0
CDEST_02051	chr1B	0.331321	1414.54	104.359
CDEST_02052	chr1B	0.165661	432.858	33.682
CDEST_02061	chr1B	0.0851421	1.38074	1.19016
CDEST_02069	chr1B	0	25.0203	3.62736
CDEST_02089	chr1B	2.26377	1.66824	7.93826
CDEST_02113	chr1B	0.425711	0	0
CDEST_02117	chr1B	0	0	0
CDEST_02135	chr1B	0.828304	0	0
CDEST_15232	chr11	0	230.588	10.4911
CDEST_15233	chr11	4.14152	53.9387	6.07381
CDEST_15234	chr11	6.29511	94.3928	6.07381
CDEST_15304	chr11	1018.32	1438.82	467.683
CDEST_15320	chr11	39.4273	0	3.86515
CDEST_15351	chr11	0	527.251	18.2214
CDEST_15356	chr11	0	0	0
CDEST_15404	chr11	0.165661	5380.39	549.404
CDEST_15406	chr11	0	447.692	36.4429
CDEST_15431	chr11	0.407208	0	1.43708
CDEST_15434	chr11	0.0907817	0	0
CDEST_15445	chr11	0.0739174	0	0
CDEST_15455	chr11	8.61436	430.161	55.2165
CDEST_15472	chr12	0.165661	8535.81	928.741
CDEST_15476	chr12	0	142.938	5.52165
CDEST_15504	chr12	0	0	0
CDEST_15527	chr12	0.450592	0.730667	0.315233
CDEST_15532	chr12	1.32529	473.312	55.2165
CDEST_15553	chr12	0.165661	273.739	83.929
CDEST_15554	chr12	0	5.63961	0.303937
CDEST_15575	chr12	0.145331	0	0
CDEST_15597	chr12	2.08662	60.6258	2.43149
CDEST_15605	chr12	122.589	36.4086	46.934
CDEST_00012	chr1A	0.330585	691.899	145.298	CH63R_01803.1
CDEST_00028	chr1A	0.649922	0	0.380241	CH63R_01817.1
CDEST_00119	chr1A	0.935056	6.06763	7.37422	CH63R_01901.1
CDEST_00127	chr1A	0	44.4995	16.5649	CH63R_01909.1
CDEST_00132	chr1A	0	0	0	CH63R_01913.1
CDEST_00218	chr1A	1.32358	3.57398	1.56047	CH63R_01994.1
CDEST_00241	chr1A	0.496982	0	0.552165	CH63R_02017.1
CDEST_00244	chr1A	0.662643	2.69694	0.552165	CH63R_02020.1
CDEST_00268	chr1A	0.138692	0	0	CH63R_07236.1
CDEST_00301	chr1A	0.165661	1.34847	0	CH63R_02073.1
CDEST_00305	chr1A	0.165661	0	0	CH63R_02077.1
CDEST_00357	chr1A	0	4.31435	2.6148	CH63R_02129.1
CDEST_00382	chr1A	0	39.5155	3.40333	CH63R_02152.1
CDEST_00439	chr1A	2.98189	1.34847	0.552165	CH63R_02213.1
CDEST_00445	chr1A	0	0	0	CH63R_02220.1
CDEST_00547	chr1A	2.74998	0	4.45161	CH63R_02315.1
CDEST_00548	chr1A	1.59268	0.538247	7.62531	CH63R_02316.1
CDEST_00592	chr1A	0.496982	0	0	CH63R_02362.1
CDEST_00608	chr1A	0	0	0.27267	CH63R_02378.1
CDEST_00701	chr1A	0	4.04541	3.31299	CH63R_02466.1
[truncated: 337 more rows]

## Sheet: Secondary metabolism
	C. higginsianum IMI349063		C. destructivum
[truncated: 121 more rows]

[truncated: 1 more sheets: MAT1-2-1]
